# Supplementary material for: Comparative Transcriptomic Analysis of the Hematopoietic System between Human and Mouse by Single Cell RNA Sequencing
Source: Cells. 2021 Apr 21;10(5):973. doi: 10.3390/cells10050973 (PMC8143332; doi:10.3390/cells10050973)
Supplement: Supplementary file 1 [file cells-10-00973-s001.zip]

Archive with 12 entries (11 files):
- supplementary materials/
- supplementary materials/Fig_S1.jpg
- supplementary materials/Fig_S2.jpg
- supplementary materials/Fig_S3.jpg
- supplementary materials/Fig_S4.jpg
- supplementary materials/Fig_S5.jpg
- supplementary materials/Fig_S6.jpg
- supplementary materials/supp1_CelltypeSignatureGene_withconservation.csv
- supplementary materials/supp2_motifEnrichmentTable_wGenes_all_motif_withconservation.csv
- supplementary materials/supp3_regulons_human_mouse.gmt
- supplementary materials/supp4_setSign.xlsx
- supplementary materials/supp5_topGO_zscore.zip
