# Supplementary material for: Comparative Transcriptomic Analysis of the Hematopoietic System between Human and Mouse by Single Cell RNA Sequencing
Source: Cells. 2021 Apr 21;10(5):973. doi: 10.3390/cells10050973 (PMC8143332; doi:10.3390/cells10050973)
Supplement: Supplementary file 1 [file cells-10-00973-s001.zip › supplementary materials/supp1_CelltypeSignatureGene_withconservation.csv]

celltype	gene	pValue	avg_logFC	specie	conservation
EarlyB	DNTT	0	2.28653696591431	human	CONSERVED
EarlyB	LTB	0	1.88663057464132	human	CONSERVED
EarlyB	IL7R	0	0.588427897466494	human	CONSERVED
EarlyB	MALAT1	3.03920276645076e-266	0.82917589375201	human	CONSERVED
EarlyB	LAT2	2.67086846119823e-230	0.964233242895213	human	CONSERVED
EarlyB	CD79B	7.88399058651137e-192	0.944914485732236	human	CONSERVED
EarlyB	SATB1	3.01308271513481e-182	0.853135506715477	human	CONSERVED
EarlyB	ARPP21	6.10915726794928e-167	0.29629032039287	human	CONSERVED
EarlyB	PTPRCAP	8.09694824368224e-161	0.738183410325906	human	CONSERVED
EarlyB	MSI2	3.29008001956792e-137	0.704188593284714	human	CONSERVED
EarlyB	MED13L	3.25599479063928e-129	0.648664075340373	human	CONSERVED
EarlyB	ITGA4	1.61854698130604e-126	0.780640738153192	human	CONSERVED
EarlyB	RCSD1	1.09197748769905e-121	0.702232102889127	human	CONSERVED
EarlyB	SOX4	7.54766379157192e-121	0.808263811594245	human	CONSERVED
EarlyB	TCF4	4.42409519452466e-110	0.53618783815592	human	CONSERVED
EarlyB	PNISR	3.60125370404649e-105	0.468041950145697	human	CONSERVED
EarlyB	CD69	9.25275465400182e-105	0.654175553654983	human	CONSERVED
EarlyB	CD52	2.12060150794748e-94	0.590557611339534	human	CONSERVED
EarlyB	H2AFY	4.98816695390605e-94	0.477330878087455	human	CONSERVED
EarlyB	EVL	4.87400574264239e-86	0.504066011238173	human	CONSERVED
EarlyB	LCK	2.60135152470891e-80	0.214689123359856	human	CONSERVED
EarlyB	CD53	2.11912018844399e-79	0.489660322803439	human	CONSERVED
EarlyB	SSBP2	2.96694802612907e-78	0.509724333713224	human	CONSERVED
EarlyB	ARHGDIB	2.85059318000286e-76	0.359691937133627	human	CONSERVED
EarlyB	IL2RG	3.2386155812427e-75	0.478936258417446	human	CONSERVED
EarlyB	MEF2C	4.35334408814563e-75	0.512693141591212	human	CONSERVED
EarlyB	SELL	3.55151975536518e-74	0.522801811890584	human	CONSERVED
EarlyB	FAM134B	4.35102216210442e-73	0.233407684282373	human	CONSERVED
EarlyB	TTC3	1.09967692687285e-72	0.429100831232528	human	CONSERVED
EarlyB	PNRC1	5.86101447354783e-72	0.4426146396189	human	CONSERVED
EarlyB	TMSB4X	1.33620336759598e-71	0.289016506677632	human	CONSERVED
EarlyB	BCL11A	8.86581535142378e-71	0.494265816345229	human	CONSERVED
EarlyB	PIK3R1	4.37423601997072e-67	0.482034776114459	human	CONSERVED
EarlyB	PPP1R18	6.4601491208689e-67	0.439044361207283	human	CONSERVED
EarlyB	CORO1A	1.34128983564523e-66	0.330724869214857	human	CONSERVED
EarlyB	SEPT6	5.51744890142841e-64	0.393365401102658	human	CONSERVED
EarlyB	CIRBP	1.46367450965425e-59	0.355375428222811	human	CONSERVED
EarlyB	CXXC5	1.11289460694729e-56	0.469903572439628	human	CONSERVED
EarlyB	GAPDH	1.07244093544984e-55	0.29747420595742	human	CONSERVED
EarlyB	GLRX	1.56086634788612e-49	0.432657119917662	human	CONSERVED
EarlyB	CAPG	1.50350410567097e-39	0.340550457948644	human	CONSERVED
EarlyB	RASGRP2	1.68848545931752e-38	0.339194003130052	human	CONSERVED
EarlyB	PSMB8	1.2304810591793e-37	0.310550395960089	human	CONSERVED
EarlyB	IER2	4.33237349077137e-34	0.367285769170429	human	CONSERVED
EarlyB	SOCS2	4.65204847496624e-33	0.467594188670602	human	CONSERVED
EarlyB	SEPT1	2.14120687755512e-24	0.262947196859234	human	CONSERVED
EarlyB	TSC22D3	2.99850058831749e-24	0.305964633789061	human	CONSERVED
EarlyB	RGS2	3.89867404549896e-23	0.413735225370151	human	CONSERVED
EarlyB	BCL2	4.62917086089439e-23	0.312297474868473	human	CONSERVED
EarlyB	TPM4	1.98403929554676e-19	0.233724714869931	human	CONSERVED
EarlyB	CD81	1.15052192097768e-17	0.22953715691234	human	CONSERVED
EarlyB	CDK6	1.26165139260597e-17	0.22799530236243	human	CONSERVED
EarlyB	YPEL3	1.45379965207974e-17	0.233827888636904	human	CONSERVED
EarlyB	CUX1	5.3125186788599e-17	0.270270891626037	human	CONSERVED
EarlyB	RHOH	7.56748608911878e-17	0.350347434288275	human	CONSERVED
EarlyB	FLT3	4.21217534027355e-16	0.259339394975997	human	CONSERVED
EarlyB	CELF2	1.2754828055616e-14	0.225362885472141	human	CONSERVED
EarlyB	GUCY1A3	1.07512168963927e-13	0.208200487132455	human	CONSERVED
EarlyB	PHF14	2.29347591402443e-13	0.201473186203366	human	CONSERVED
EarlyB	ELF1	4.006277417122e-13	0.211980218813907	human	CONSERVED
EarlyB	ID2	8.03556686843884e-13	0.416007141773522	human	CONSERVED
EarlyB	LAPTM5	8.69668726203979e-10	0.20342743406988	human	CONSERVED
EarlyB	FOXP1	3.08678115120514e-09	0.201966419454909	human	CONSERVED
EarlyB	RGS1	1.5657403279182e-08	0.240421316920187	human	CONSERVED
EarlyB	RUNX2	0.0453620785482592	0.203532044992733	human	CONSERVED
ETP	PYHIN1	3.3890438853273e-213	0.68367066338717	human	CONSERVED
ETP	MALAT1	2.65778299091626e-180	0.741908181913368	human	CONSERVED
ETP	B2M	3.75443057913302e-160	0.740887685469796	human	CONSERVED
ETP	PTPRCAP	6.91423528184324e-154	0.87502503531537	human	CONSERVED
ETP	LCK	3.44118147234922e-153	0.442019648469157	human	CONSERVED
ETP	IFITM1	9.5590030263999e-152	0.86396360733348	human	CONSERVED
ETP	CCL4	1.28252830994335e-151	0.754543861103371	human	CONSERVED
ETP	ID2	4.60459695607416e-149	0.902502446399413	human	CONSERVED
ETP	NKG7	1.88136764446874e-112	2.0121397449022	human	CONSERVED
ETP	RAC2	2.04565756586097e-109	0.613235234259629	human	CONSERVED
ETP	IL2RG	7.07922840641745e-106	0.661715109729662	human	CONSERVED
ETP	PPP1R18	1.57271067172462e-100	0.573297221135423	human	CONSERVED
ETP	HCST	5.72421864263993e-97	0.708169722819604	human	CONSERVED
ETP	CORO1A	2.73485056919409e-96	0.605374025791986	human	CONSERVED
ETP	PLAC8	1.87289417330543e-91	0.773315147944843	human	CONSERVED
ETP	TOP2A	2.85594854890717e-86	1.12922857577032	human	CONSERVED
ETP	CST7	8.97464031696049e-86	1.043191979565	human	CONSERVED
ETP	HIST1H1B	1.35017545181958e-85	0.722650512113426	human	CONSERVED
ETP	MKI67	5.02560506823951e-85	1.0390476418854	human	CONSERVED
ETP	HMGN2	9.75138968700628e-83	0.751518500364453	human	CONSERVED
ETP	JAK1	1.54377589890443e-77	0.715264011732471	human	CONSERVED
ETP	CENPA	1.87311190880661e-76	0.396551252657253	human	CONSERVED
ETP	TMSB4X	7.01680121878516e-72	0.414714683907273	human	CONSERVED
ETP	RRM2	7.83643654630731e-67	0.478300513587377	human	CONSERVED
ETP	CD53	8.38327264791068e-67	0.438645523142385	human	CONSERVED
ETP	ALOX5AP	6.59977080477046e-64	0.39686999889997	human	CONSERVED
ETP	DNTT	1.13255172905809e-63	0.705946860415268	human	CONSERVED
ETP	EVL	5.06025467213817e-63	0.569155458487032	human	CONSERVED
ETP	BIRC5	2.06546609153256e-61	0.581566006579521	human	CONSERVED
ETP	HIST1H1E	1.92473740130324e-60	0.745770758100708	human	CONSERVED
ETP	FAM111A	4.48847651490578e-60	0.499803185315023	human	CONSERVED
ETP	H2AFX	8.20445882083225e-59	0.492518753270705	human	CONSERVED
ETP	SEPT1	4.53608536084442e-58	0.323063635440461	human	CONSERVED
ETP	FYB	2.05781390406826e-57	0.452990610528068	human	CONSERVED
ETP	FAM107B	3.20895898841593e-56	0.340800626654864	human	CONSERVED
ETP	HMGB2	2.5009899285634e-55	0.98947836001062	human	CONSERVED
ETP	HIST1H1C	5.63929536929308e-54	0.746365700318543	human	CONSERVED
ETP	CRIP1	7.54972138565303e-51	0.443314957726478	human	CONSERVED
ETP	TUBA1B	2.89932269525456e-50	0.89720965103624	human	CONSERVED
ETP	LCP1	6.19313061678432e-50	0.38334011480796	human	CONSERVED
ETP	IER2	6.16721879244844e-47	0.416025189649957	human	CONSERVED
ETP	LSP1	2.33908262685463e-46	0.43105063604281	human	CONSERVED
ETP	CDK2AP2	3.36673619638028e-46	0.418303626638629	human	CONSERVED
ETP	TUBB4B	8.51769264243808e-46	0.637789940521297	human	CONSERVED
ETP	ARPC5	1.3421931962935e-45	0.350980378179609	human	CONSERVED
ETP	TPM4	3.71812123161235e-45	0.382345803758821	human	CONSERVED
ETP	LAT2	2.22872257101477e-43	0.470814406049598	human	CONSERVED
ETP	CYTH4	1.49575930014658e-42	0.238611892372798	human	CONSERVED
ETP	DBI	3.06902583473567e-42	0.366796828588707	human	CONSERVED
ETP	HP1BP3	6.73126830242556e-42	0.41454917743195	human	CONSERVED
ETP	IL7R	1.08824214677898e-40	0.243545977436919	human	CONSERVED
ETP	MYO1F	2.97330253104324e-40	0.444947062795632	human	CONSERVED
ETP	CXXC5	5.83971701943804e-40	0.359073872088266	human	CONSERVED
ETP	LTB	6.99777618319953e-40	0.768551404435805	human	CONSERVED
ETP	PSMB8	9.038816022717e-40	0.350749085043875	human	CONSERVED
ETP	CENPF	3.008212401464e-39	0.763330494661401	human	CONSERVED
ETP	IRF7	1.92769496976358e-38	0.365190049440784	human	CONSERVED
ETP	ARHGDIB	3.56671331573753e-38	0.290919324390289	human	CONSERVED
ETP	NUCKS1	7.79530777026135e-38	0.404069314286216	human	CONSERVED
ETP	H2AFZ	8.09951065107194e-37	0.55705238460473	human	CONSERVED
ETP	CIRBP	3.947085695852e-36	0.266106167823213	human	CONSERVED
ETP	FAM49B	2.54892201155234e-35	0.305262442863286	human	CONSERVED
ETP	SEPT6	6.71151162438819e-35	0.297442573895119	human	CONSERVED
ETP	CYBA	1.48163133090283e-32	0.209937292124773	human	CONSERVED
ETP	FCER1G	7.86243014531985e-30	0.291041139948514	human	CONSERVED
ETP	MANF	2.02949586774209e-29	0.342323512253731	human	CONSERVED
ETP	SMIM14	5.57038754132319e-29	0.214631918284068	human	CONSERVED
ETP	ARHGAP30	1.04323393123552e-28	0.311062267078517	human	CONSERVED
ETP	SMC2	3.91441407586485e-28	0.394936385350309	human	CONSERVED
ETP	PITPNC1	4.49762716954589e-28	0.2021420318997	human	CONSERVED
ETP	IL16	2.18957062443336e-26	0.232975826639172	human	CONSERVED
ETP	RCSD1	4.46036404454681e-25	0.288601645032315	human	CONSERVED
ETP	KLF2	4.61494930576853e-25	0.251668837717963	human	CONSERVED
ETP	TCF4	5.70454272274406e-25	0.427719821367653	human	CONSERVED
ETP	JUN	6.99535250650318e-25	0.278714306505559	human	CONSERVED
ETP	TBC1D10C	2.97854778094966e-24	0.342857270215825	human	CONSERVED
ETP	CDC20	7.01250941631044e-24	0.317585091192054	human	CONSERVED
ETP	PSIP1	1.70725170471839e-23	0.285078042987164	human	CONSERVED
ETP	IRF8	1.79494254335593e-23	0.536133846082827	human	CONSERVED
ETP	PIK3R1	2.69427198597494e-22	0.286851845314516	human	CONSERVED
ETP	ITGB2	1.34410836701522e-21	0.349390677195539	human	CONSERVED
ETP	TXNIP	2.65861152180816e-21	0.549039312845517	human	CONSERVED
ETP	CD69	8.17217920044644e-21	0.291155456448316	human	CONSERVED
ETP	PDIA3	2.20622929197091e-20	0.254999248725305	human	CONSERVED
ETP	PLEK	2.45125789721069e-20	0.21669171865182	human	CONSERVED
ETP	PRDX5	2.53522776882492e-20	0.23488744802728	human	CONSERVED
ETP	CCNB2	4.71635866629641e-20	0.327648397008365	human	CONSERVED
ETP	BTG2	6.2408956424599e-20	0.209007300982605	human	CONSERVED
ETP	EMB	8.96179471155086e-20	0.2031498350547	human	CONSERVED
ETP	PNRC1	1.56729043521211e-19	0.232942137101726	human	CONSERVED
ETP	SPCS2	1.71220184212056e-19	0.263977089947945	human	CONSERVED
ETP	CELF2	2.51856215689294e-19	0.24895400647895	human	CONSERVED
ETP	RAP1B	3.48608753845097e-19	0.325735997939703	human	CONSERVED
ETP	ACTR3	9.57708015134998e-19	0.248927063097511	human	CONSERVED
ETP	RUNX2	1.13388390071515e-18	0.228193202120774	human	CONSERVED
ETP	CCL3	1.81203358253096e-18	0.230107133042704	human	CONSERVED
ETP	CTSC	4.26272392829836e-18	0.276126569911582	human	CONSERVED
ETP	LAT	6.99022597170865e-18	0.224032996363205	human	CONSERVED
ETP	BIN2	1.25644334587197e-17	0.389888748315436	human	CONSERVED
ETP	SELL	3.03231324527243e-17	0.233561748711698	human	CONSERVED
ETP	IFITM3	1.84935836181705e-16	0.365474987448562	human	CONSERVED
ETP	OSTF1	2.83687596499114e-16	0.247997788207115	human	CONSERVED
ETP	SVIP	3.00960937617488e-16	0.234402945895914	human	CONSERVED
ETP	SATB1	5.09978238495505e-16	0.246766982788056	human	CONSERVED
ETP	DHRS7	9.52245948096297e-16	0.290919319282561	human	CONSERVED
ETP	YPEL3	1.51847063553212e-15	0.225247873279038	human	CONSERVED
ETP	HMGN3	3.04991728797263e-14	0.201454818967957	human	CONSERVED
ETP	SEPW1	4.74098788578977e-14	0.2243844756313	human	CONSERVED
ETP	AKAP13	1.44667512904798e-13	0.211754988921319	human	CONSERVED
ETP	SOX4	7.95232267531429e-13	0.312500060853586	human	CONSERVED
ETP	UGCG	1.35395471297462e-12	0.258706262353537	human	CONSERVED
ETP	SELK	2.05527479639685e-12	0.213069667893916	human	CONSERVED
ETP	TSC22D3	4.48271941898436e-12	0.200884573103332	human	CONSERVED
ETP	NFKBIA	5.03764631544213e-12	0.285435055457648	human	CONSERVED
ETP	CD52	1.37904544939743e-11	0.338582487901268	human	CONSERVED
ETP	PLD4	1.53114442861501e-09	0.293085003391324	human	CONSERVED
ETP	VAMP8	2.06605146587381e-09	0.247394903174213	human	CONSERVED
ETP	TGFB1	1.40050596296909e-08	0.224369133451348	human	CONSERVED
ETP	CD79B	3.64457767864068e-07	0.253250887052271	human	CONSERVED
ETP	DUSP2	0.000103699356876706	0.219691002424151	human	CONSERVED
ETP	SEC61B	0.000248153683036312	0.270300872697427	human	CONSERVED
GMP	S100A9	0	2.31299734081231	human	CONSERVED
GMP	S100A10	0	1.74655412134303	human	CONSERVED
GMP	LGALS1	0	1.6417152554954	human	CONSERVED
GMP	COTL1	0	1.61120821424233	human	CONSERVED
GMP	CST3	0	1.53291041892885	human	CONSERVED
GMP	ANXA2	0	1.35809810433226	human	CONSERVED
GMP	S100A11	0	1.18246796751211	human	CONSERVED
GMP	TYROBP	0	1.16755748961513	human	CONSERVED
GMP	SRGN	0	1.12807573715021	human	CONSERVED
GMP	TMSB4X	0	1.09103275190396	human	CONSERVED
GMP	ANXA1	0	1.06284349611071	human	CONSERVED
GMP	CYBA	0	1.05394602467161	human	CONSERVED
GMP	FCER1G	0	1.01560316550603	human	CONSERVED
GMP	CD74	0	1.00050932669678	human	CONSERVED
GMP	TMSB10	0	0.954539453319617	human	CONSERVED
GMP	ARPC1B	0	0.892047649126317	human	CONSERVED
GMP	SH3BGRL3	0	0.886892293595051	human	CONSERVED
GMP	JUNB	0	0.866949908820351	human	CONSERVED
GMP	LST1	0	0.861028017912758	human	CONSERVED
GMP	SPI1	0	0.850059472152966	human	CONSERVED
GMP	GRN	0	0.779469487651385	human	CONSERVED
GMP	CORO1A	0	0.769273864044679	human	CONSERVED
GMP	ITGB2	0	0.746676314769172	human	CONSERVED
GMP	CTSS	0	0.729575167348767	human	CONSERVED
GMP	CFP	0	0.723723410743796	human	CONSERVED
GMP	IGSF6	0	0.722686866263996	human	CONSERVED
GMP	CRIP1	0	0.714492535078143	human	CONSERVED
GMP	PKM	0	0.711616939108856	human	CONSERVED
GMP	ANXA5	0	0.708784981394655	human	CONSERVED
GMP	CTSG	0	0.686108820263748	human	CONSERVED
GMP	CD48	0	0.684433384539803	human	CONSERVED
GMP	FOS	0	0.655009161407056	human	CONSERVED
GMP	PYCARD	0	0.651699099232798	human	CONSERVED
GMP	IFI30	0	0.614776914832275	human	CONSERVED
GMP	DBI	0	0.598897921578015	human	CONSERVED
GMP	LCP1	0	0.580219254998423	human	CONSERVED
GMP	CTSZ	0	0.558817514644906	human	CONSERVED
GMP	LY86	0	0.55329579351358	human	CONSERVED
GMP	LSP1	0	0.552686765215008	human	CONSERVED
GMP	CTSH	0	0.544748945395055	human	CONSERVED
GMP	CAPG	0	0.539150917637691	human	CONSERVED
GMP	PTPRE	0	0.529808350054338	human	CONSERVED
GMP	GLIPR1	0	0.522351509785028	human	CONSERVED
GMP	RGS2	0	0.495482804807205	human	CONSERVED
GMP	CLEC12A	0	0.49044027704601	human	CONSERVED
GMP	GPX1	0	0.454126038387529	human	CONSERVED
GMP	MRPL33	0	0.451896498632671	human	CONSERVED
GMP	FAM49B	0	0.446097006161757	human	CONSERVED
GMP	ENO1	0	0.44061776790004	human	CONSERVED
GMP	MYO1F	0	0.438969059664587	human	CONSERVED
GMP	VAMP8	0	0.432092549961058	human	CONSERVED
GMP	PLBD1	0	0.427883140237543	human	CONSERVED
GMP	ARPC5	0	0.418291842548414	human	CONSERVED
GMP	GAPDH	0	0.411099288867697	human	CONSERVED
GMP	ATP6V0B	0	0.391499912537447	human	CONSERVED
GMP	SELL	0	0.388871944482443	human	CONSERVED
GMP	B2M	0	0.381071742627271	human	CONSERVED
GMP	HCST	0	0.372629559454723	human	CONSERVED
GMP	PLAC8	0	0.370200487507521	human	CONSERVED
GMP	TPM4	0	0.345531370238153	human	CONSERVED
GMP	PLD4	0	0.330054805507703	human	CONSERVED
GMP	SERF2	0	0.320387394108782	human	CONSERVED
GMP	ARHGAP30	0	0.315431453436433	human	CONSERVED
GMP	NPC2	0	0.309739444367617	human	CONSERVED
GMP	NCF2	0	0.295165105921475	human	CONSERVED
GMP	TNFAIP2	0	0.2749842781958	human	CONSERVED
GMP	PLEK	0	0.257327974324144	human	CONSERVED
GMP	LAMTOR4	1.72331129320666e-304	0.356227726592984	human	CONSERVED
GMP	FAM107B	1.08946475601377e-301	0.285364027621812	human	CONSERVED
GMP	MGST1	2.60967425685837e-295	0.473074504754722	human	CONSERVED
GMP	S100A8	7.56204375188211e-291	1.97011866943046	human	CONSERVED
GMP	RNASE6	1.54491745791328e-285	0.339100025147701	human	CONSERVED
GMP	MPO	3.1718166510062e-283	1.69410707901934	human	CONSERVED
GMP	FABP5	7.26666685886998e-283	0.378702686070875	human	CONSERVED
GMP	PLAUR	2.55341367282117e-278	0.351961876030733	human	CONSERVED
GMP	ETHE1	2.04263532179763e-274	0.320740342843826	human	CONSERVED
GMP	POU2F2	8.30549161815828e-269	0.304914698412475	human	CONSERVED
GMP	IRF8	6.69490790415638e-266	0.217342152001133	human	CONSERVED
GMP	PSMB8	3.63167887288858e-257	0.289673331279904	human	CONSERVED
GMP	FLT3	1.19349052499007e-249	0.223455754298446	human	CONSERVED
GMP	DAPP1	5.49500612462772e-244	0.222284146480214	human	CONSERVED
GMP	MS4A3	5.59499345209723e-244	0.438314274492881	human	CONSERVED
GMP	HSP90B1	1.99531545330612e-239	0.368714581318832	human	CONSERVED
GMP	CNN2	4.54018952267173e-237	0.319038588159757	human	CONSERVED
GMP	EMB	4.94666161723245e-226	0.268611779316573	human	CONSERVED
GMP	SAT1	8.93243537271372e-225	0.690009129275286	human	CONSERVED
GMP	FAM101B	2.83473383812112e-222	0.2254850680778	human	CONSERVED
GMP	HMGN2	4.31930389680093e-211	0.327810790536018	human	CONSERVED
GMP	ERP29	2.96174082002033e-203	0.225018976861179	human	CONSERVED
GMP	MPEG1	3.05045481974508e-203	0.21336945092457	human	CONSERVED
GMP	FCER1A	4.62948092459008e-198	0.715335407193984	human	CONSERVED
GMP	IER2	9.78625774624943e-198	0.310454279084195	human	CONSERVED
GMP	GSN	7.15661662663804e-190	0.204231888361141	human	CONSERVED
GMP	ALOX5AP	2.56052055143331e-185	0.262377447952606	human	CONSERVED
GMP	ACTR3	1.28240859166908e-184	0.316012296930716	human	CONSERVED
GMP	TSPO	6.96829996872548e-178	0.403032929588732	human	CONSERVED
GMP	ZFAND5	4.89031263461884e-164	0.299955150021471	human	CONSERVED
GMP	CALR	6.31067167170209e-162	0.406817364550798	human	CONSERVED
GMP	GRB2	4.95369142158193e-159	0.266920014251631	human	CONSERVED
GMP	CD53	1.04542519587731e-158	0.208662350629506	human	CONSERVED
GMP	BRI3	3.39367250851636e-147	0.237317494669328	human	CONSERVED
GMP	RASGRP2	5.4591420457836e-147	0.214907750191244	human	CONSERVED
GMP	LIMD2	1.18881317941901e-141	0.291557549285447	human	CONSERVED
GMP	RGS1	1.30117928085413e-140	0.243705800367235	human	CONSERVED
GMP	FYB	1.05798935717693e-137	0.214047648781236	human	CONSERVED
GMP	DUSP1	1.2481568539426e-135	0.311066214590236	human	CONSERVED
GMP	AKAP13	6.06988417757332e-132	0.21100641508465	human	CONSERVED
GMP	RNPEP	8.43248963138083e-132	0.216027022075438	human	CONSERVED
GMP	H2AFZ	8.50103052299816e-130	0.291465197486064	human	CONSERVED
GMP	ARPC4	9.70549378142724e-130	0.247918441598003	human	CONSERVED
GMP	NFKBIA	1.68928039737795e-129	0.305105352854945	human	CONSERVED
GMP	NR4A2	2.21856236749153e-126	0.259350328055012	human	CONSERVED
GMP	OSTF1	5.75904998917829e-115	0.221370921507649	human	CONSERVED
GMP	CD52	5.2382894866308e-114	0.231825103489313	human	CONSERVED
GMP	S100A4	5.59118816184741e-114	0.493388971551541	human	CONSERVED
GMP	PSAP	1.56936446892027e-113	0.370693690031499	human	CONSERVED
GMP	JUND	1.1486632553352e-108	0.251984913031102	human	CONSERVED
GMP	PGAM1	1.65071173289684e-103	0.236102896092807	human	CONSERVED
GMP	APLP2	1.28650912707461e-98	0.242319674323404	human	CONSERVED
GMP	FCGRT	4.96329054288718e-92	0.305564004580023	human	CONSERVED
GMP	SDF2L1	1.36965687740655e-82	0.214734478787552	human	CONSERVED
GMP	ELANE	1.41875390593534e-79	1.29338612177475	human	CONSERVED
GMP	PRTN3	3.0056523501416e-77	1.17371052635016	human	CONSERVED
GMP	CEBPB	7.62220997924825e-75	0.217307659786719	human	CONSERVED
GMP	CD63	4.10209462899887e-67	0.215723194579266	human	CONSERVED
GMP	S100A6	1.01076212750313e-30	0.204506943524615	human	CONSERVED
HSC	BST2	0	0.832430834417261	human	CONSERVED
HSC	ANGPT1	0	0.51797164896294	human	CONSERVED
HSC	MALAT1	0	0.383706548790919	human	CONSERVED
HSC	GNB2L1	0	0.323534980203644	human	CONSERVED
HSC	HLF	0	0.258353611407941	human	CONSERVED
HSC	RPS27	0	0.241380845071512	human	CONSERVED
HSC	MLLT3	1.93924168769713e-290	0.68616469626622	human	CONSERVED
HSC	FXYD5	2.81070357120782e-289	0.532328404010253	human	CONSERVED
HSC	PNRC1	3.02094127488124e-286	0.598698629957973	human	CONSERVED
HSC	CD37	7.19095975632317e-277	0.548023957991849	human	CONSERVED
HSC	MEG3	5.97805838078293e-272	0.31355603664577	human	CONSERVED
HSC	MYCT1	4.81747454139338e-270	0.475326930144693	human	CONSERVED
HSC	EIF4A2	3.70421796745706e-241	0.556107283329321	human	CONSERVED
HSC	BEX1	2.88796607667945e-231	0.469738340148257	human	CONSERVED
HSC	EGFL7	1.1757377807835e-221	0.555324269198374	human	CONSERVED
HSC	MSI2	2.61554533813379e-220	0.52387888256715	human	CONSERVED
HSC	CD52	2.48286216167871e-218	0.543141698792956	human	CONSERVED
HSC	HEMGN	1.89633256556241e-216	0.433473010289532	human	CONSERVED
HSC	CIRBP	2.89454941292845e-205	0.444076943913624	human	CONSERVED
HSC	RBPMS	3.66502955206852e-204	0.266759788098997	human	CONSERVED
HSC	PNISR	3.03879052890952e-201	0.432668626049879	human	CONSERVED
HSC	GUCY1A3	2.10143874834252e-200	0.510269772348035	human	CONSERVED
HSC	MMRN1	3.27005569095842e-196	0.3744833064289	human	CONSERVED
HSC	PFDN5	2.29811292000139e-186	0.305845926182557	human	CONSERVED
HSC	EEF2	4.04539171265134e-176	0.315546741637018	human	CONSERVED
HSC	IFITM3	1.53031103818587e-159	0.39059534524135	human	CONSERVED
HSC	TAOK3	4.56043750808219e-143	0.443067146435632	human	CONSERVED
HSC	ERG	2.1890731308206e-141	0.340643281944298	human	CONSERVED
HSC	PBX1	1.08243958375891e-137	0.35924590161058	human	CONSERVED
HSC	MECOM	9.69410829781771e-126	0.206529138327842	human	CONSERVED
HSC	ZFP36L2	1.06565733807037e-121	0.405599276601149	human	CONSERVED
HSC	VAMP5	3.7726397043502e-114	0.386258443931251	human	CONSERVED
HSC	ELMO1	4.36754629349471e-113	0.443006211000674	human	CONSERVED
HSC	PTPRCAP	2.17394840479547e-111	0.30926531429162	human	CONSERVED
HSC	CD34	2.18908470879333e-101	0.339669209845981	human	CONSERVED
HSC	ARHGDIB	1.20168857192333e-100	0.27016212635181	human	CONSERVED
HSC	SOCS2	5.45992507513333e-97	0.370387666455108	human	CONSERVED
HSC	MEIS1	1.6732903267384e-94	0.230489353500781	human	CONSERVED
HSC	GATA2	1.42620276236491e-89	0.348743979000748	human	CONSERVED
HSC	LYL1	2.49584784710456e-83	0.341355253438551	human	CONSERVED
HSC	SSBP2	6.90427681434901e-81	0.333851965259041	human	CONSERVED
HSC	ZBTB20	4.70277291693362e-72	0.286521884437607	human	CONSERVED
HSC	SPTBN1	1.10137078816804e-66	0.267424150726439	human	CONSERVED
HSC	LAPTM4A	9.70364862400721e-64	0.301120306726966	human	CONSERVED
HSC	H1F0	4.69917434035729e-62	0.320592420854882	human	CONSERVED
HSC	SEPP1	4.55814392234597e-55	0.255073976328967	human	CONSERVED
HSC	LIMS1	2.8783487695654e-53	0.257498166749133	human	CONSERVED
HSC	TMEM173	6.39238176516131e-53	0.27802508187864	human	CONSERVED
HSC	TSC22D1	1.35820666107038e-51	0.329194057286804	human	CONSERVED
HSC	KRT18	4.01972583397681e-51	0.228562728885267	human	CONSERVED
HSC	SEPT6	2.46419214056317e-50	0.245345750892516	human	CONSERVED
HSC	BEX4	1.60607686127046e-49	0.285229909937349	human	CONSERVED
HSC	DUSP1	3.49491322874431e-48	0.319256974267214	human	CONSERVED
HSC	CD69	4.63275312621963e-44	0.273956549989879	human	CONSERVED
HSC	TSC22D3	8.25489635448327e-42	0.33067566739706	human	CONSERVED
HSC	FOS	1.29841027930328e-36	0.238511293135789	human	CONSERVED
HSC	BNIP3L	5.148433304888e-36	0.254733770366378	human	CONSERVED
HSC	JUN	5.92093821783094e-35	0.376553856581052	human	CONSERVED
HSC	F2R	2.35877103819935e-34	0.205109954047489	human	CONSERVED
HSC	ELF1	6.4020425042739e-34	0.216740912679404	human	CONSERVED
HSC	CELF2	1.88649227434564e-32	0.208275401809722	human	CONSERVED
HSC	MAGED2	1.20562194937569e-25	0.229873767526728	human	CONSERVED
HSC	SDPR	1.14163041700437e-24	0.238203144844758	human	CONSERVED
MEP	BLVRB	0	1.53211863252883	human	CONSERVED
MEP	PRDX2	0	1.51200626537676	human	CONSERVED
MEP	ATPIF1	0	1.13714728622424	human	CONSERVED
MEP	KLF1	0	1.10973863348179	human	CONSERVED
MEP	REXO2	0	1.07938297387109	human	CONSERVED
MEP	TMEM14C	0	1.01598127957243	human	CONSERVED
MEP	UROD	0	0.813586192465893	human	CONSERVED
MEP	SMIM1	0	0.764115421558062	human	CONSERVED
MEP	GATA1	0	0.749939159629856	human	CONSERVED
MEP	ALDH1A1	0	0.734071195950001	human	CONSERVED
MEP	TFR2	0	0.667695103775646	human	CONSERVED
MEP	HMBS	0	0.610302626052134	human	CONSERVED
MEP	GYPA	0	0.567190424640836	human	CONSERVED
MEP	MINPP1	0	0.561381421401523	human	CONSERVED
MEP	ITGA2B	0	0.546237237991729	human	CONSERVED
MEP	S100A6	0	0.538286334084348	human	CONSERVED
MEP	GLRX	0	0.522555496248405	human	CONSERVED
MEP	CKS2	0	0.521268697321501	human	CONSERVED
MEP	APOE	0	0.515655100051248	human	CONSERVED
MEP	PDCD4	0	0.508374702193325	human	CONSERVED
MEP	HEBP1	0	0.506124716751267	human	CONSERVED
MEP	PRKAR2B	0	0.504698081205469	human	CONSERVED
MEP	MARCKSL1	0	0.504441798596689	human	CONSERVED
MEP	PLA2G12A	0	0.480594277182876	human	CONSERVED
MEP	HSPE1	0	0.474152268111505	human	CONSERVED
MEP	GLRX5	0	0.470985608956803	human	CONSERVED
MEP	GFI1B	0	0.46366027264037	human	CONSERVED
MEP	RFESD	0	0.456493508292963	human	CONSERVED
MEP	HSPD1	0	0.451411051364729	human	CONSERVED
MEP	ATP5G1	0	0.432251236426053	human	CONSERVED
MEP	EPOR	0	0.421349184815761	human	CONSERVED
MEP	TSC22D1	0	0.411661359539141	human	CONSERVED
MEP	METAP2	0	0.401059742873133	human	CONSERVED
MEP	OAT	0	0.38989883685354	human	CONSERVED
MEP	CREG1	0	0.389817642464379	human	CONSERVED
MEP	DUT	0	0.386370212852679	human	CONSERVED
MEP	ALAD	0	0.367495259167344	human	CONSERVED
MEP	SERBP1	0	0.363206097291606	human	CONSERVED
MEP	HDAC7	0	0.358145785919461	human	CONSERVED
MEP	ICAM4	0	0.352065704472729	human	CONSERVED
MEP	YBX3	0	0.348620884031088	human	CONSERVED
MEP	CDK6	0	0.339628011631512	human	CONSERVED
MEP	TXNL1	0	0.338930071697149	human	CONSERVED
MEP	GATA2	0	0.324594366932039	human	CONSERVED
MEP	LMO2	0	0.316431214332682	human	CONSERVED
MEP	G0S2	0	0.315526502935328	human	CONSERVED
MEP	NPM1	0	0.308270647141014	human	CONSERVED
MEP	GCLM	0	0.303929017817002	human	CONSERVED
MEP	TRIB2	0	0.292381188536411	human	CONSERVED
MEP	MLLT3	0	0.290837300636358	human	CONSERVED
MEP	SELENBP1	0	0.289799859783905	human	CONSERVED
MEP	MYB	0	0.285897425728384	human	CONSERVED
MEP	EPDR1	0	0.276322681402714	human	CONSERVED
MEP	LDHB	0	0.269530742292232	human	CONSERVED
MEP	EEF2	0	0.267221219434901	human	CONSERVED
MEP	LDB1	0	0.265719587447132	human	CONSERVED
MEP	HMGB3	0	0.25705929690651	human	CONSERVED
MEP	SLC38A5	0	0.253123133208605	human	CONSERVED
MEP	IFRD2	0	0.252824256658886	human	CONSERVED
MEP	HK1	0	0.2471865159124	human	CONSERVED
MEP	ENG	0	0.237012942500454	human	CONSERVED
MEP	EPSTI1	0	0.234181008864978	human	CONSERVED
MEP	CCDC112	0	0.222390370384821	human	CONSERVED
MEP	SDPR	0	0.219793276851349	human	CONSERVED
MEP	MFSD2B	0	0.216540978985073	human	CONSERVED
MEP	WRN	0	0.210693395534874	human	CONSERVED
MEP	SORD	0	0.208454564607324	human	CONSERVED
MEP	KCNN4	0	0.204504543986789	human	CONSERVED
MEP	MRPL52	8.57227509335559e-286	0.284530442092396	human	CONSERVED
MEP	CENPF	6.5998736079839e-259	0.252013453584042	human	CONSERVED
MEP	MIF	4.57468747008957e-254	0.33598947046886	human	CONSERVED
MEP	GNL3	3.5786002883383e-246	0.257318266633783	human	CONSERVED
MEP	LIMS1	3.23196786126799e-224	0.320933504930406	human	CONSERVED
MEP	DSTN	1.10391134103291e-223	0.249345754660996	human	CONSERVED
MEP	NCL	1.22521233581326e-220	0.258503718516509	human	CONSERVED
MEP	GLUL	6.75124626789701e-218	0.25101147080716	human	CONSERVED
MEP	PDLIM1	3.57777387714686e-192	0.291384159296375	human	CONSERVED
MEP	UQCRQ	1.08742499658099e-177	0.233129539225161	human	CONSERVED
MEP	LYL1	1.48190919842051e-165	0.202887287513764	human	CONSERVED
MEP	PBX1	7.17966802124656e-161	0.228293351433112	human	CONSERVED
MEP	HSP90AA1	2.91471005363003e-160	0.344206314971382	human	CONSERVED
MEP	RAP1B	2.17014732487319e-96	0.264990765169407	human	CONSERVED
MEP	HEMGN	1.42975473429612e-69	0.24748470403274	human	CONSERVED
ProB	IRF8	0	1.64995582012653	human	CONSERVED
ProB	IRF7	0	1.52505156809993	human	CONSERVED
ProB	TCF4	0	1.33475394834523	human	CONSERVED
ProB	PLD4	0	1.03391759054671	human	CONSERVED
ProB	RUNX2	0	0.917375098755092	human	CONSERVED
ProB	NCF1	0	0.748409697289673	human	CONSERVED
ProB	PLAC8	3.22038567083077e-304	1.30953934309527	human	CONSERVED
ProB	RNASE6	1.49870927908984e-301	0.985454499845999	human	CONSERVED
ProB	LSP1	1.6944202020256e-297	0.950020019516661	human	CONSERVED
ProB	APP	1.26232843972034e-275	1.0450710977763	human	CONSERVED
ProB	SMIM14	4.51648613484042e-257	0.66969922393897	human	CONSERVED
ProB	CYTH4	1.19159374405467e-241	0.549768468587922	human	CONSERVED
ProB	GPX1	1.06139147097106e-237	0.684662692668342	human	CONSERVED
ProB	UGCG	2.21716565139162e-232	0.934907427201274	human	CONSERVED
ProB	B2M	7.88775855705137e-227	0.638236750041501	human	CONSERVED
ProB	ERP29	4.15431712000475e-218	0.633984842589458	human	CONSERVED
ProB	HCST	7.69474694373027e-207	0.715812622047541	human	CONSERVED
ProB	SEC61B	8.71131770820717e-206	0.881427872437653	human	CONSERVED
ProB	CD74	2.41827242197496e-195	0.688489359676688	human	CONSERVED
ProB	SOX4	1.40884832331909e-191	0.813418084841198	human	CONSERVED
ProB	CORO1A	1.46516692364917e-185	0.687809052199973	human	CONSERVED
ProB	VAMP8	4.70668819486348e-181	0.576245594671935	human	CONSERVED
ProB	CYBB	2.04779650201599e-178	0.520444802854452	human	CONSERVED
ProB	P2RY14	1.63947070425782e-164	0.307025529583716	human	CONSERVED
ProB	BCL11A	2.24172193020703e-160	0.682952742658352	human	CONSERVED
ProB	MPEG1	9.83035598868834e-159	0.535542975044151	human	CONSERVED
ProB	SERPINF1	1.6550134196428e-151	0.735744657935423	human	CONSERVED
ProB	CD53	5.0760276599215e-142	0.575920035207273	human	CONSERVED
ProB	PTPRCAP	1.24342384768624e-140	0.58155605627005	human	CONSERVED
ProB	MEF2C	2.81345588204246e-128	0.529026312330399	human	CONSERVED
ProB	CYBA	7.0651935808817e-123	0.517691292741374	human	CONSERVED
ProB	RGS2	8.0814011131541e-123	0.790319027460288	human	CONSERVED
ProB	SELL	4.40915626329459e-122	0.538640157404863	human	CONSERVED
ProB	PLEK	1.22769348321852e-115	0.598165331796979	human	CONSERVED
ProB	ALOX5AP	2.58326265856747e-113	0.820782900444579	human	CONSERVED
ProB	CAPG	4.69701993313229e-110	0.462288468717244	human	CONSERVED
ProB	RAC2	1.34630426118249e-109	0.453950525259021	human	CONSERVED
ProB	NPC2	3.2410490727208e-106	0.798863485345438	human	CONSERVED
ProB	RGS1	5.82556669361532e-104	0.526960571444119	human	CONSERVED
ProB	LGALS1	2.49884069961986e-102	0.506064665467827	human	CONSERVED
ProB	SSR4	1.79459514092001e-99	0.614277326306478	human	CONSERVED
ProB	GSN	6.03016620964461e-99	0.48649358249125	human	CONSERVED
ProB	PTPRE	4.83937995226815e-97	0.484235038543175	human	CONSERVED
ProB	DBI	1.56880267334822e-95	0.44683419500674	human	CONSERVED
ProB	TMSB10	3.87556708229034e-92	0.278095421704822	human	CONSERVED
ProB	LCP1	5.72577227835631e-92	0.421091953136887	human	CONSERVED
ProB	SEC61G	1.44125466921831e-90	0.619174670185171	human	CONSERVED
ProB	SUB1	6.59236815884845e-89	0.412471867608478	human	CONSERVED
ProB	TMSB4X	2.25134845981598e-84	0.31537647335929	human	CONSERVED
ProB	ID2	6.58601769061062e-83	0.476585111000387	human	CONSERVED
ProB	TPM4	1.0185607771841e-82	0.41215672043482	human	CONSERVED
ProB	CTSB	1.46001602285669e-82	0.450994994610824	human	CONSERVED
ProB	SEPT1	4.22538381803205e-81	0.321758844046379	human	CONSERVED
ProB	BCL2	1.07344151451354e-79	0.314452765070513	human	CONSERVED
ProB	SEPT6	5.08107163782776e-79	0.375052681272811	human	CONSERVED
ProB	SSR2	8.16957801634831e-78	0.378279692658432	human	CONSERVED
ProB	ARPC5	1.31056428366282e-76	0.372521931268271	human	CONSERVED
ProB	LAT2	9.76610057965975e-74	0.437515291553319	human	CONSERVED
ProB	FCHSD2	3.0875301680982e-72	0.331296375815461	human	CONSERVED
ProB	CDK2AP2	1.46402997429797e-71	0.495438004333248	human	CONSERVED
ProB	DNTT	3.23853122127784e-70	0.510748130671707	human	CONSERVED
ProB	FLT3	1.47729939859391e-69	0.342337929920224	human	CONSERVED
ProB	PSMB8	4.79660661813127e-69	0.374330416451518	human	CONSERVED
ProB	CD37	2.3389718241302e-67	0.355794840197076	human	CONSERVED
ProB	FYB	8.82660414961981e-67	0.362862413202714	human	CONSERVED
ProB	PPP1R18	9.69110686128032e-63	0.306639669091359	human	CONSERVED
ProB	CIRBP	2.4126561543288e-61	0.306108420579484	human	CONSERVED
ProB	EMB	6.39001262960343e-56	0.32674882551485	human	CONSERVED
ProB	TTC3	1.60512897927089e-54	0.319336386403225	human	CONSERVED
ProB	PRDX5	1.65234522839421e-54	0.340367929974575	human	CONSERVED
ProB	IKZF1	2.68415369572073e-53	0.341311057152019	human	CONSERVED
ProB	UBL7	2.02661040270332e-51	0.331329836988296	human	CONSERVED
ProB	DHRS7	1.09935380837759e-49	0.361635015771686	human	CONSERVED
ProB	OSTC	4.72168809096455e-47	0.349308031667484	human	CONSERVED
ProB	PNISR	5.99632208627847e-45	0.238901573939837	human	CONSERVED
ProB	SPCS2	6.74919185504364e-44	0.358462987083954	human	CONSERVED
ProB	PYCARD	9.3644159491635e-44	0.274554935206354	human	CONSERVED
ProB	CXXC5	4.24937812583178e-43	0.341537008425245	human	CONSERVED
ProB	MANF	1.52320866505526e-42	0.40099710770089	human	CONSERVED
ProB	IL2RG	2.83237985004554e-42	0.293546759256341	human	CONSERVED
ProB	HSP90B1	8.01292630259391e-42	0.46195294668479	human	CONSERVED
ProB	FCER1G	1.00454954949105e-41	0.286211912461873	human	CONSERVED
ProB	SATB1	1.10115597230078e-41	0.369249279397675	human	CONSERVED
ProB	CTSC	2.20267962325229e-41	0.344398112302448	human	CONSERVED
ProB	FKBP2	5.96825219074647e-41	0.417637663074901	human	CONSERVED
ProB	BTG2	1.18100140916832e-37	0.30090634246441	human	CONSERVED
ProB	IL16	1.39511711999654e-36	0.222616798506822	human	CONSERVED
ProB	H2AFY	5.68773773736676e-36	0.209393330832345	human	CONSERVED
ProB	FAM49B	3.12582518396848e-35	0.252237069015535	human	CONSERVED
ProB	HMGN2	3.72158326137373e-32	0.325639363638165	human	CONSERVED
ProB	MALAT1	1.49753990905312e-31	0.25567606807236	human	CONSERVED
ProB	UNC93B1	2.36389342331587e-30	0.24689230295482	human	CONSERVED
ProB	TSPAN13	1.12703015901531e-29	0.354028395782061	human	CONSERVED
ProB	RASGRP2	2.26457960400259e-27	0.221314772562246	human	CONSERVED
ProB	PDIA4	2.7735977057292e-26	0.339111220287968	human	CONSERVED
ProB	MED13L	3.48333280989064e-26	0.205043262238608	human	CONSERVED
ProB	CBFA2T3	1.17558297618297e-24	0.244755611954952	human	CONSERVED
ProB	VIMP	1.26934022186288e-23	0.495264165908791	human	CONSERVED
ProB	CBX6	2.48392594134464e-23	0.213944910734405	human	CONSERVED
ProB	TMED2	1.74307506762824e-21	0.271879285442661	human	CONSERVED
ProB	AKAP13	4.57439787573571e-21	0.20743200341925	human	CONSERVED
ProB	DSTN	2.71895108172378e-20	0.213285982029483	human	CONSERVED
ProB	CUX1	1.89828336636428e-19	0.21233202246228	human	CONSERVED
ProB	GRN	2.49160427821907e-19	0.207015636284872	human	CONSERVED
ProB	PDIA3	2.61536734126648e-16	0.251936698477091	human	CONSERVED
ProB	MTDH	3.59805116630356e-16	0.22788403762933	human	CONSERVED
ProB	AP3S1	2.0712725439098e-15	0.230034052978954	human	CONSERVED
ProB	PDIA6	1.81719363814786e-14	0.217283434146923	human	CONSERVED
ProB	HSPA5	3.91450393762871e-14	0.22372961234233	human	CONSERVED
ProB	SSR1	2.07265248835321e-13	0.202443965025971	human	CONSERVED
MEP	Blvrb	0	1.3140007652935	mouse	CONSERVED
MEP	Apoe	0	1.11282584671853	mouse	CONSERVED
MEP	Vamp5	0	1.02306859824841	mouse	CONSERVED
MEP	Klf1	0	0.986487827543547	mouse	CONSERVED
MEP	Gclm	0	0.747465038651821	mouse	CONSERVED
MEP	Atpif1	0	0.64879481983761	mouse	CONSERVED
MEP	Mrpl52	0	0.647061530273974	mouse	CONSERVED
MEP	Tnfaip2	0	0.633656771062295	mouse	CONSERVED
MEP	Mfsd2b	0	0.624891491160408	mouse	CONSERVED
MEP	Tubb4b	0	0.599870746559916	mouse	CONSERVED
MEP	S100a10	0	0.562586667289829	mouse	CONSERVED
MEP	Ugcg	0	0.5599311171167	mouse	CONSERVED
MEP	Gata2	0	0.541765946369497	mouse	CONSERVED
MEP	Glrx5	0	0.521452620885576	mouse	CONSERVED
MEP	Gata1	0	0.521372294243698	mouse	CONSERVED
MEP	Minpp1	0	0.519621115681179	mouse	CONSERVED
MEP	Hmgb3	0	0.504909391262775	mouse	CONSERVED
MEP	Trib2	0	0.492805755114194	mouse	CONSERVED
MEP	Alad	0	0.475087065044817	mouse	CONSERVED
MEP	Hist1h1b	0	0.472138088574846	mouse	CONSERVED
MEP	Bcl11a	0	0.457207554349748	mouse	CONSERVED
MEP	Hsp90aa1	0	0.451341475485517	mouse	CONSERVED
MEP	Hmbs	0	0.427393877981831	mouse	CONSERVED
MEP	Smim1	0	0.420543374854836	mouse	CONSERVED
MEP	Metap2	0	0.418759046884844	mouse	CONSERVED
MEP	Urod	0	0.409042615027774	mouse	CONSERVED
MEP	Creg1	0	0.400803591242215	mouse	CONSERVED
MEP	Itga4	0	0.400470195655986	mouse	CONSERVED
MEP	Epdr1	0	0.395098052733126	mouse	CONSERVED
MEP	Hdac7	0	0.387426021495347	mouse	CONSERVED
MEP	Epor	0	0.384363117268297	mouse	CONSERVED
MEP	Taok3	0	0.382834529278179	mouse	CONSERVED
MEP	Gypa	0	0.381660241969952	mouse	CONSERVED
MEP	Prdx2	0	0.381227890804352	mouse	CONSERVED
MEP	Cks2	0	0.380960629313216	mouse	CONSERVED
MEP	Mki67	0	0.372100936482297	mouse	CONSERVED
MEP	Ncl	0	0.36505064416118	mouse	CONSERVED
MEP	Pla2g12a	0	0.364736113915971	mouse	CONSERVED
MEP	Aplp2	0	0.363965265279184	mouse	CONSERVED
MEP	Myb	0	0.360090609717619	mouse	CONSERVED
MEP	Icam4	0	0.34922723909929	mouse	CONSERVED
MEP	Pdlim1	0	0.348292504870361	mouse	CONSERVED
MEP	Bex4	0	0.34130791765861	mouse	CONSERVED
MEP	Hk1	0	0.340997557414925	mouse	CONSERVED
MEP	Nucks1	0	0.338864585008407	mouse	CONSERVED
MEP	Ifrd2	0	0.336028439447432	mouse	CONSERVED
MEP	Gfi1b	0	0.334677651355176	mouse	CONSERVED
MEP	Oat	0	0.33435176872135	mouse	CONSERVED
MEP	Hspe1	0	0.330961323919581	mouse	CONSERVED
MEP	Txnl1	0	0.326958612115038	mouse	CONSERVED
MEP	Cdk6	0	0.325461216281897	mouse	CONSERVED
MEP	Malat1	0	0.325136398263457	mouse	CONSERVED
MEP	Hspd1	0	0.322508091015232	mouse	CONSERVED
MEP	Selenbp1	0	0.316761368762548	mouse	CONSERVED
MEP	Kcnn4	0	0.315211491316418	mouse	CONSERVED
MEP	Hebp1	0	0.311827665352088	mouse	CONSERVED
MEP	Ldb1	0	0.310716795034299	mouse	CONSERVED
MEP	Cbfa2t3	0	0.31025483291823	mouse	CONSERVED
MEP	Atp5g1	0	0.306693591102546	mouse	CONSERVED
MEP	Pitpnc1	0	0.305211397018941	mouse	CONSERVED
MEP	Tmem14c	0	0.303952916326894	mouse	CONSERVED
MEP	Rexo2	0	0.300803383702787	mouse	CONSERVED
MEP	Bnip3l	0	0.300229370754398	mouse	CONSERVED
MEP	Hist1h1e	0	0.295332336652077	mouse	CONSERVED
MEP	Prkar2b	0	0.295260492962067	mouse	CONSERVED
MEP	F2r	0	0.290116275104169	mouse	CONSERVED
MEP	Psip1	0	0.288038285037843	mouse	CONSERVED
MEP	Hemgn	0	0.283431130622337	mouse	CONSERVED
MEP	Npm1	0	0.280455623807863	mouse	CONSERVED
MEP	Slc38a5	0	0.279283971292094	mouse	CONSERVED
MEP	Tfr2	0	0.275989397934003	mouse	CONSERVED
MEP	Rfesd	0	0.271814994879798	mouse	CONSERVED
MEP	Sord	0	0.267565770189087	mouse	CONSERVED
MEP	Wrn	0	0.267421218719667	mouse	CONSERVED
MEP	Grb2	0	0.266748388699658	mouse	CONSERVED
MEP	Serbp1	0	0.262445526726949	mouse	CONSERVED
MEP	Gnb2l1	0	0.258047389486921	mouse	CONSERVED
MEP	Eef2	0	0.254065116884338	mouse	CONSERVED
MEP	Ybx3	2.5274101035985e-317	0.250242563566415	mouse	CONSERVED
MEP	Gnl3	7.63697937323054e-293	0.250551675384489	mouse	CONSERVED
MEP	Cenpa	3.70190249915579e-288	0.264982679309781	mouse	CONSERVED
MEP	Dut	1.45358584833871e-276	0.261462380122085	mouse	CONSERVED
MEP	Tuba1b	4.46005226822049e-261	0.315702187443301	mouse	CONSERVED
MEP	Smc2	4.75111727767853e-250	0.26082676578206	mouse	CONSERVED
MEP	Top2a	3.00351981234613e-241	0.364710931814642	mouse	CONSERVED
MEP	Txnip	1.98182418499853e-215	0.285750375221096	mouse	CONSERVED
MEP	H2afx	3.67129978088838e-215	0.258183510279195	mouse	CONSERVED
CMP	Pbx1	0	0.94041787144934	mouse	CONSERVED
CMP	Itga2b	0	0.807313958740773	mouse	CONSERVED
CMP	Rap1b	0	0.76009364560515	mouse	CONSERVED
CMP	Pdcd4	0	0.624231756824358	mouse	CONSERVED
CMP	Apoe	0	0.60750350965239	mouse	CONSERVED
CMP	Sdpr	0	0.60062210028924	mouse	CONSERVED
CMP	Gata2	0	0.576751495863663	mouse	CONSERVED
CMP	Mef2c	0	0.523520223721388	mouse	CONSERVED
CMP	Plek	0	0.490046023241806	mouse	CONSERVED
CMP	Dapp1	0	0.477179199264765	mouse	CONSERVED
CMP	Ccnb2	0	0.473478144948164	mouse	CONSERVED
CMP	Srgn	0	0.445326245678406	mouse	CONSERVED
CMP	Cd79b	0	0.315665412562233	mouse	CONSERVED
CMP	Fyb	1.08247021565423e-308	0.421194874393009	mouse	CONSERVED
CMP	Meis1	6.80416356689422e-306	0.466064752591947	mouse	CONSERVED
CMP	Hmgb3	3.37045383642306e-299	0.419373164459646	mouse	CONSERVED
CMP	Fcer1a	1.04429951517852e-284	0.461873329439557	mouse	CONSERVED
CMP	F2r	3.36353508193567e-272	0.44262687382764	mouse	CONSERVED
CMP	Angpt1	1.59406528085229e-250	0.392797165028794	mouse	CONSERVED
CMP	Tgfb1	6.03736342550411e-224	0.318257095947759	mouse	CONSERVED
CMP	Bin2	3.84053349885622e-221	0.332401411606263	mouse	CONSERVED
CMP	Cdc20	4.69803778398764e-218	0.287270731294828	mouse	CONSERVED
CMP	Elf1	1.04381227676355e-211	0.317848212618035	mouse	CONSERVED
CMP	Nkg7	8.21565989076912e-195	0.36153603955414	mouse	CONSERVED
CMP	Cenpa	3.75623116223626e-191	0.364630139554831	mouse	CONSERVED
CMP	Lims1	4.78398279609483e-184	0.254083326628322	mouse	CONSERVED
CMP	Cd63	2.48083911190811e-173	0.495245312609535	mouse	CONSERVED
CMP	Hp1bp3	5.63404758895161e-172	0.27317433589562	mouse	CONSERVED
CMP	Lat	3.10555648061405e-153	0.260618780462711	mouse	CONSERVED
CMP	Hist1h1c	1.83299577465759e-151	0.275315076256247	mouse	CONSERVED
CMP	Cenpf	2.81626774380555e-146	0.266977836448766	mouse	CONSERVED
CMP	Nucks1	4.11098381201404e-138	0.25652206826988	mouse	CONSERVED
CMP	H1f0	8.9339016033754e-134	0.345044426109911	mouse	CONSERVED
CMP	Rgs1	3.69446720867373e-110	0.287266286924857	mouse	CONSERVED
CMP	Ifitm1	8.77984052736965e-61	0.48645046504534	mouse	CONSERVED
MPP	Hlf	0	0.789900212431878	mouse	CONSERVED
MPP	Cd34	0	0.76610886032634	mouse	CONSERVED
MPP	Lmo2	0	0.52908398642656	mouse	CONSERVED
MPP	Msi2	0	0.507808014357505	mouse	CONSERVED
MPP	Myct1	0	0.486806706799504	mouse	CONSERVED
MPP	Ifitm1	0	0.473998413076398	mouse	CONSERVED
MPP	Angpt1	0	0.464948306362542	mouse	CONSERVED
MPP	H2afy	0	0.461397325226142	mouse	CONSERVED
MPP	Meis1	0	0.422120976011641	mouse	CONSERVED
MPP	Sox4	0	0.420003559968518	mouse	CONSERVED
MPP	Fxyd5	0	0.406661427690909	mouse	CONSERVED
MPP	Ptpre	0	0.404962143288279	mouse	CONSERVED
MPP	Sell	0	0.399999794773538	mouse	CONSERVED
MPP	Lyl1	0	0.372567261929699	mouse	CONSERVED
MPP	Ptprcap	0	0.370084764175061	mouse	CONSERVED
MPP	Dapp1	0	0.364500328584529	mouse	CONSERVED
MPP	Akap13	0	0.362737474056959	mouse	CONSERVED
MPP	Fchsd2	0	0.341631544481537	mouse	CONSERVED
MPP	Mecom	0	0.336131301862907	mouse	CONSERVED
MPP	Cd63	0	0.285387336365511	mouse	CONSERVED
MPP	Vamp8	1.5212281235452e-320	0.304117554485326	mouse	CONSERVED
MPP	Sept1	1.27285084642273e-303	0.361285995975457	mouse	CONSERVED
MPP	Ltb	2.22056404396431e-297	0.475128093165472	mouse	CONSERVED
MPP	Rbpms	8.64960918440302e-282	0.272642038626196	mouse	CONSERVED
MPP	Bin2	5.92820838719174e-277	0.317185288102362	mouse	CONSERVED
MPP	Zfp36l2	5.71997812651809e-269	0.310322212744919	mouse	CONSERVED
MPP	Ssbp2	4.95875453736282e-268	0.278615177269861	mouse	CONSERVED
MPP	Pnrc1	5.28087394891434e-256	0.311138178040013	mouse	CONSERVED
MPP	Krt18	7.58184278912046e-255	0.319134752514482	mouse	CONSERVED
MPP	Elmo1	4.91639741458987e-247	0.272628702689492	mouse	CONSERVED
MPP	Ldhb	4.1382137341163e-246	0.297583442434583	mouse	CONSERVED
MPP	Marcksl1	6.35471363269711e-242	0.28870646129668	mouse	CONSERVED
MPP	Sptbn1	7.16738402566125e-242	0.26134043360085	mouse	CONSERVED
MPP	Erg	5.03603360901622e-240	0.277314986870204	mouse	CONSERVED
MPP	Tsc22d1	6.81252593222584e-238	0.339477580484464	mouse	CONSERVED
MPP	Tspan13	4.73767987851278e-236	0.328325254318942	mouse	CONSERVED
MPP	Dusp2	3.87891962707631e-221	0.317925716960386	mouse	CONSERVED
MPP	Cirbp	4.29995735862657e-220	0.256176930899176	mouse	CONSERVED
MPP	Cxxc5	1.437760195896e-214	0.278170723079646	mouse	CONSERVED
MPP	Egfl7	1.66380587592916e-190	0.250454497556621	mouse	CONSERVED
MPP	Ypel3	1.70473650101579e-181	0.268829250890411	mouse	CONSERVED
MPP	Rgs1	6.81045110935945e-175	0.386916535312451	mouse	CONSERVED
MPP	Rgs2	2.42795809134848e-172	0.327383819268806	mouse	CONSERVED
MPP	Ccl4	8.81908901414122e-170	0.311588574617275	mouse	CONSERVED
MPP	Zbtb20	5.25407805198927e-136	0.266668045972749	mouse	CONSERVED
LTHSC	Mllt3	1.25612493719666e-218	0.862378432946825	mouse	CONSERVED
LTHSC	Hlf	2.02674280893651e-208	1.13321664860543	mouse	CONSERVED
LTHSC	Mecom	2.69402961556554e-177	0.831358332150377	mouse	CONSERVED
LTHSC	Ifitm1	5.53672210155097e-164	1.04668819317184	mouse	CONSERVED
LTHSC	Mmrn1	5.74498428946598e-152	0.646445871612228	mouse	CONSERVED
LTHSC	Ifitm3	9.97839454012403e-143	0.805273755043028	mouse	CONSERVED
LTHSC	Ltb	1.05763527035076e-138	1.01986963532543	mouse	CONSERVED
LTHSC	Malat1	1.05294563291517e-118	0.596207123434899	mouse	CONSERVED
LTHSC	Meg3	5.47472675851941e-114	0.821861114296306	mouse	CONSERVED
LTHSC	Lmo2	8.4669618972529e-108	0.640602356809505	mouse	CONSERVED
LTHSC	Txnip	2.80549584286365e-107	0.816557413266249	mouse	CONSERVED
LTHSC	Krt18	5.39205400463384e-105	0.675058656203272	mouse	CONSERVED
LTHSC	Eif4a2	2.04020391052088e-104	0.606938351354309	mouse	CONSERVED
LTHSC	Myct1	3.06500127795626e-102	0.719864162311009	mouse	CONSERVED
LTHSC	Bex1	8.65498794675024e-93	0.531936299316388	mouse	CONSERVED
LTHSC	Ldhb	4.5738244026798e-91	0.600851309374201	mouse	CONSERVED
LTHSC	Cd74	2.74085600142377e-90	0.563717949972214	mouse	CONSERVED
LTHSC	Socs2	3.67667825803875e-88	0.407203376580282	mouse	CONSERVED
LTHSC	B2m	1.60218440676655e-87	0.394405231266048	mouse	CONSERVED
LTHSC	Cd63	2.43654538963269e-87	0.587373862752759	mouse	CONSERVED
LTHSC	Zbtb20	2.15341010564073e-81	0.672886353137282	mouse	CONSERVED
LTHSC	Msi2	1.79220625025945e-74	0.607500541964225	mouse	CONSERVED
LTHSC	Angpt1	4.05327460842097e-74	0.624507205121191	mouse	CONSERVED
LTHSC	Ptprcap	6.39965283410839e-74	0.533623930046332	mouse	CONSERVED
LTHSC	Cd81	1.65206137367729e-71	0.50095560908679	mouse	CONSERVED
LTHSC	Ubl7	2.34207908291777e-69	0.446799675544246	mouse	CONSERVED
LTHSC	Hmgn3	3.2583823792376e-68	0.479651409928391	mouse	CONSERVED
LTHSC	Sepw1	5.62765412637549e-68	0.48033876421879	mouse	CONSERVED
LTHSC	Rps27	1.34687753897534e-63	0.290413368643965	mouse	CONSERVED
LTHSC	Glul	2.12733859926726e-63	0.534891612476347	mouse	CONSERVED
LTHSC	Zfp36l2	2.5629527441281e-62	0.512624549263387	mouse	CONSERVED
LTHSC	Pik3r1	6.17424636978978e-62	0.443640229927294	mouse	CONSERVED
LTHSC	Lst1	3.8020916575059e-60	0.621307851993017	mouse	CONSERVED
LTHSC	Junb	4.31523839578881e-58	0.584915501397632	mouse	CONSERVED
LTHSC	Tsc22d1	7.82521968275762e-58	0.55903365989665	mouse	CONSERVED
LTHSC	Cbx6	9.40810710012087e-58	0.402476687058607	mouse	CONSERVED
LTHSC	Pbx1	5.9781899863029e-56	0.523161399913707	mouse	CONSERVED
LTHSC	Ccdc112	1.56226199512474e-54	0.373426703859067	mouse	CONSERVED
LTHSC	Meis1	2.23260070361104e-53	0.540012927659586	mouse	CONSERVED
LTHSC	Tsc22d3	1.18763270435499e-50	0.476648331485576	mouse	CONSERVED
LTHSC	Nr4a2	5.14528915558703e-50	0.412832577854052	mouse	CONSERVED
LTHSC	Lyl1	2.97836287588923e-46	0.402174908441173	mouse	CONSERVED
LTHSC	Eng	1.25066517742719e-45	0.365938299206307	mouse	CONSERVED
LTHSC	Maged2	1.85787550392047e-44	0.283218150447408	mouse	CONSERVED
LTHSC	Pfdn5	1.49966867657682e-42	0.329745224543659	mouse	CONSERVED
LTHSC	Jund	6.73459130702618e-42	0.522570026665802	mouse	CONSERVED
LTHSC	Zfand5	4.47862723347738e-41	0.374062713129613	mouse	CONSERVED
LTHSC	Gucy1a3	1.76437994136091e-39	0.26429874286875	mouse	CONSERVED
LTHSC	Laptm4a	2.06640177107061e-38	0.345646866973357	mouse	CONSERVED
LTHSC	Erg	6.31458843088244e-38	0.371141229824275	mouse	CONSERVED
LTHSC	Fcgrt	2.76790940406026e-37	0.261175271795075	mouse	CONSERVED
LTHSC	Bex4	4.88619753734332e-37	0.376864517298372	mouse	CONSERVED
LTHSC	Ier2	2.21770629112121e-36	0.421963790943599	mouse	CONSERVED
LTHSC	Cirbp	8.70614520043819e-36	0.36738363876855	mouse	CONSERVED
LTHSC	Jak1	4.91636703910051e-34	0.313344263243377	mouse	CONSERVED
LTHSC	Ttc3	1.29455524850175e-32	0.325243870645872	mouse	CONSERVED
LTHSC	Cxxc5	2.6607656241122e-32	0.363496940854354	mouse	CONSERVED
LTHSC	Elmo1	6.45274670681671e-32	0.323951373010749	mouse	CONSERVED
LTHSC	Ccl4	7.48695665815805e-32	0.360325207463586	mouse	CONSERVED
LTHSC	Selk	1.5159990792899e-30	0.290697208974857	mouse	CONSERVED
LTHSC	Pnrc1	6.81466466571792e-30	0.353594586696892	mouse	CONSERVED
LTHSC	Bri3	4.04083244261921e-29	0.281618208782158	mouse	CONSERVED
LTHSC	Bin2	3.71684188494274e-27	0.335716657524894	mouse	CONSERVED
LTHSC	Vamp8	4.59960219311491e-27	0.299533316346821	mouse	CONSERVED
LTHSC	Fam134b	1.17180791249081e-26	0.311179231611322	mouse	CONSERVED
LTHSC	Aldh1a1	1.71778782551696e-25	0.270230269855363	mouse	CONSERVED
LTHSC	Anxa5	2.6370676560702e-25	0.323023965613698	mouse	CONSERVED
LTHSC	Nfkbia	7.02912295164905e-24	0.303142116525287	mouse	CONSERVED
LTHSC	Capg	2.58772560241556e-23	0.295639624973405	mouse	CONSERVED
LTHSC	Pnisr	7.87027620355798e-23	0.265604850679561	mouse	CONSERVED
LTHSC	Akap13	7.26349513347033e-22	0.276136155484945	mouse	CONSERVED
LTHSC	Ypel3	1.51756722810423e-21	0.312604002456181	mouse	CONSERVED
LTHSC	Sepp1	2.84719191765187e-21	0.297938383431118	mouse	CONSERVED
LTHSC	Il2rg	3.49682904786378e-21	0.273983008732606	mouse	CONSERVED
LTHSC	Dusp2	3.40879789670678e-19	0.313101971875398	mouse	CONSERVED
LTHSC	Fchsd2	1.96293491249536e-18	0.254328236183844	mouse	CONSERVED
LTHSC	Fos	9.14326184844055e-18	0.429571107860994	mouse	CONSERVED
LTHSC	Limd2	2.20692044996311e-17	0.286995727819826	mouse	CONSERVED
LTHSC	Dusp1	3.54560438997932e-13	0.288652778801542	mouse	CONSERVED
LTHSC	Rgs1	8.01421396093354e-12	0.345678540449994	mouse	CONSERVED
LTHSC	Jun	9.19552567298427e-11	0.258465455274355	mouse	CONSERVED
LTHSC	Klf2	8.80163694118743e-09	0.250511998002562	mouse	CONSERVED
LMPP	Dntt	0	2.03563711017497	mouse	CONSERVED
LMPP	H2afy	0	1.01916194391035	mouse	CONSERVED
LMPP	Flt3	0	0.939733609038354	mouse	CONSERVED
LMPP	Satb1	0	0.76645544419071	mouse	CONSERVED
LMPP	Egfl7	0	0.695914564746427	mouse	CONSERVED
LMPP	Lsp1	0	0.673002254184902	mouse	CONSERVED
LMPP	Cd34	0	0.662137840419546	mouse	CONSERVED
LMPP	Mef2c	0	0.650478973664298	mouse	CONSERVED
LMPP	Tcf4	0	0.615133948797552	mouse	CONSERVED
LMPP	Sept1	0	0.596851085337246	mouse	CONSERVED
LMPP	Ptprcap	0	0.578918303425106	mouse	CONSERVED
LMPP	Bst2	0	0.571618792405391	mouse	CONSERVED
LMPP	Tsc22d1	0	0.565102619324774	mouse	CONSERVED
LMPP	Tspan13	0	0.511324281945304	mouse	CONSERVED
LMPP	Pou2f2	0	0.491973869064465	mouse	CONSERVED
LMPP	Lck	0	0.400222697270545	mouse	CONSERVED
LMPP	Cd52	0	0.335609538433322	mouse	CONSERVED
LMPP	Ccl3	2.16677429640137e-319	0.654537819933085	mouse	CONSERVED
LMPP	Emb	8.61031170119416e-316	0.464278507691954	mouse	CONSERVED
LMPP	Mtdh	1.6377326016065e-313	0.418051572893476	mouse	CONSERVED
LMPP	Arpp21	9.90652203125185e-310	0.282765401395941	mouse	CONSERVED
LMPP	Bcl2	4.26376515355441e-309	0.554150731245614	mouse	CONSERVED
LMPP	Sox4	7.5297472576267e-307	0.522790784088371	mouse	CONSERVED
LMPP	P2ry14	5.29324499622813e-302	0.422110887328431	mouse	CONSERVED
LMPP	Tmsb10	3.30806138236418e-284	0.319976863617955	mouse	CONSERVED
LMPP	Cd69	7.23694843310698e-269	0.540886561949524	mouse	CONSERVED
LMPP	Coro1a	1.80247508676344e-268	0.353986229155377	mouse	CONSERVED
LMPP	Smim14	3.59530899639224e-247	0.424072685290377	mouse	CONSERVED
LMPP	Dusp2	7.2452009731145e-244	0.461284612435867	mouse	CONSERVED
LMPP	Il7r	8.09189012484712e-233	0.317886507336864	mouse	CONSERVED
LMPP	Laptm5	1.6419275961269e-230	0.388447641304339	mouse	CONSERVED
LMPP	Psmb8	1.42572154618738e-221	0.326270495111135	mouse	CONSERVED
LMPP	Fxyd5	7.75279094073553e-205	0.364484043368372	mouse	CONSERVED
LMPP	Evl	2.75349855409088e-201	0.264291350230229	mouse	CONSERVED
LMPP	Marcksl1	6.44433259384863e-191	0.373643837006996	mouse	CONSERVED
LMPP	Ccl4	4.89465551624607e-190	0.483249263071234	mouse	CONSERVED
LMPP	Tbc1d10c	3.82395585005998e-186	0.335405708271816	mouse	CONSERVED
LMPP	Foxp1	6.73620697277159e-185	0.364333628613532	mouse	CONSERVED
LMPP	Cd53	5.28535540547676e-184	0.393800955731601	mouse	CONSERVED
LMPP	Runx2	8.04131934620688e-184	0.346070786402589	mouse	CONSERVED
LMPP	Rcsd1	2.78609395615267e-180	0.335853704033004	mouse	CONSERVED
LMPP	Tmem173	5.85912305731571e-179	0.286629161701754	mouse	CONSERVED
LMPP	Ltb	3.82998077689755e-173	0.487065250472994	mouse	CONSERVED
LMPP	Epsti1	3.77686713840421e-172	0.350328167090675	mouse	CONSERVED
LMPP	Limd2	1.1110055826805e-166	0.363753693629242	mouse	CONSERVED
LMPP	Ctss	1.83363803960936e-165	0.360050547863348	mouse	CONSERVED
LMPP	Elf1	1.87441933379644e-165	0.323267949011618	mouse	CONSERVED
LMPP	Crip1	1.1190136709192e-162	0.31248675475463	mouse	CONSERVED
LMPP	Rhoh	1.63931319704997e-159	0.346728246983412	mouse	CONSERVED
LMPP	Cxxc5	3.08900515485987e-157	0.329127001546202	mouse	CONSERVED
LMPP	Lcp1	3.4491980805259e-150	0.3265815708044	mouse	CONSERVED
LMPP	Msi2	1.79130064015012e-145	0.339176868545866	mouse	CONSERVED
LMPP	Ikzf1	7.52461128685199e-145	0.284215236523214	mouse	CONSERVED
LMPP	Cd37	5.89089521810277e-143	0.293867985417477	mouse	CONSERVED
LMPP	Ppp1r18	2.48371669630752e-142	0.276131268230666	mouse	CONSERVED
LMPP	Arhgap30	6.45490443896786e-141	0.300589097030111	mouse	CONSERVED
LMPP	Irf7	5.50713220498567e-139	0.291650799772984	mouse	CONSERVED
LMPP	Cux1	1.90167220913047e-138	0.298422667460047	mouse	CONSERVED
LMPP	Phf14	6.24172758296448e-138	0.293946333144434	mouse	CONSERVED
LMPP	Lat2	2.12048304423265e-131	0.307793016135417	mouse	CONSERVED
LMPP	Fam134b	8.78864897737635e-130	0.277018552440824	mouse	CONSERVED
LMPP	Med13l	1.5877625697298e-125	0.265112952855144	mouse	CONSERVED
LMPP	Cyth4	3.43143228075335e-125	0.250990207134592	mouse	CONSERVED
LMPP	Ldhb	8.27379830166507e-125	0.298308504035536	mouse	CONSERVED
LMPP	Ypel3	1.74049356358569e-119	0.311634808018908	mouse	CONSERVED
LMPP	Cd74	1.4586078247792e-118	0.793558401913824	mouse	CONSERVED
LMPP	Psap	7.75932687425367e-117	0.400713929606825	mouse	CONSERVED
LMPP	Rgs2	5.8666980922477e-113	0.356978680655802	mouse	CONSERVED
LMPP	Il16	6.74246207976483e-113	0.258642919624177	mouse	CONSERVED
LMPP	Celf2	1.84907052362215e-104	0.263375899329344	mouse	CONSERVED
LMPP	Sept6	3.8053516154251e-102	0.25970523635413	mouse	CONSERVED
LMPP	Irf8	3.75053840066064e-98	0.511241283074037	mouse	CONSERVED
LMPP	Sell	1.84248180334704e-82	0.291739238166744	mouse	CONSERVED
LMPP	Unc93b1	5.01902008857779e-82	0.273651813184565	mouse	CONSERVED
LMPP	Rnase6	8.79352687127256e-82	0.258646600810767	mouse	CONSERVED
LMPP	Bcl11a	7.07209933692078e-68	0.250068101643725	mouse	CONSERVED
LMPP	Btg2	1.62521636102657e-62	0.27367900056475	mouse	CONSERVED
GMP	S100a8	0	3.85652092469443	mouse	CONSERVED
GMP	S100a9	0	3.75836952471655	mouse	CONSERVED
GMP	Elane	0	2.69124668392043	mouse	CONSERVED
GMP	Ctsg	0	1.95579840425834	mouse	CONSERVED
GMP	Mpo	0	1.9325611814366	mouse	CONSERVED
GMP	Prtn3	0	1.66224343746291	mouse	CONSERVED
GMP	Tyrobp	0	1.64433232728815	mouse	CONSERVED
GMP	S100a6	0	1.60688296979377	mouse	CONSERVED
GMP	Anxa1	0	1.54095449279949	mouse	CONSERVED
GMP	Fcer1g	0	1.46467858563642	mouse	CONSERVED
GMP	Ms4a3	0	1.37569788703277	mouse	CONSERVED
GMP	Cd52	0	1.32834474695593	mouse	CONSERVED
GMP	Tmsb4x	0	1.23901926798379	mouse	CONSERVED
GMP	Clec12a	0	1.23446333973764	mouse	CONSERVED
GMP	Prdx5	0	1.22906801658048	mouse	CONSERVED
GMP	Cybb	0	1.10962065102983	mouse	CONSERVED
GMP	Irf8	0	1.10039222036527	mouse	CONSERVED
GMP	S100a11	0	1.0745455141455	mouse	CONSERVED
GMP	Lgals1	0	1.06963225068506	mouse	CONSERVED
GMP	Mgst1	0	1.05697166725422	mouse	CONSERVED
GMP	Cyba	0	1.03621613803816	mouse	CONSERVED
GMP	Emb	0	0.911769114188076	mouse	CONSERVED
GMP	Cst3	0	0.860392634505014	mouse	CONSERVED
GMP	Plac8	0	0.836556471405127	mouse	CONSERVED
GMP	Pgam1	0	0.829194674143838	mouse	CONSERVED
GMP	Hmgn2	0	0.78115728983472	mouse	CONSERVED
GMP	Ap3s1	0	0.772838335358361	mouse	CONSERVED
GMP	Ly86	0	0.770652500376707	mouse	CONSERVED
GMP	Sdf2l1	0	0.728884397011394	mouse	CONSERVED
GMP	Alox5ap	0	0.709867014838546	mouse	CONSERVED
GMP	Dstn	0	0.703338953379263	mouse	CONSERVED
GMP	Igsf6	0	0.703048199758162	mouse	CONSERVED
GMP	Sh3bgrl3	0	0.67937725929893	mouse	CONSERVED
GMP	Psap	0	0.670788154322631	mouse	CONSERVED
GMP	Anxa2	0	0.668001021249952	mouse	CONSERVED
GMP	Ctss	0	0.664531799401192	mouse	CONSERVED
GMP	Pkm	0	0.66429502841246	mouse	CONSERVED
GMP	Tspo	0	0.663212168188217	mouse	CONSERVED
GMP	Arhgdib	0	0.65783941095745	mouse	CONSERVED
GMP	Mrpl33	0	0.652944626368678	mouse	CONSERVED
GMP	Calr	0	0.62545854336873	mouse	CONSERVED
GMP	Ncf1	0	0.616500456294962	mouse	CONSERVED
GMP	Spi1	0	0.615795342638258	mouse	CONSERVED
GMP	Coro1a	0	0.610546766723504	mouse	CONSERVED
GMP	Ctsz	0	0.609013043050451	mouse	CONSERVED
GMP	Ctsh	0	0.600992366140046	mouse	CONSERVED
GMP	S100a4	0	0.599698627309618	mouse	CONSERVED
GMP	Cebpb	0	0.574912057299941	mouse	CONSERVED
GMP	Fam49b	0	0.554208101207778	mouse	CONSERVED
GMP	Pdia6	0	0.550112603847368	mouse	CONSERVED
GMP	Cd53	0	0.548280197535294	mouse	CONSERVED
GMP	Erp29	0	0.547659703846086	mouse	CONSERVED
GMP	Hspa5	0	0.534749016525617	mouse	CONSERVED
GMP	Cst7	0	0.524853108994102	mouse	CONSERVED
GMP	Actr3	0	0.521229721392944	mouse	CONSERVED
GMP	Unc93b1	0	0.520425867059257	mouse	CONSERVED
GMP	Dbi	0	0.519971518735396	mouse	CONSERVED
GMP	Glipr1	0	0.512794016368575	mouse	CONSERVED
GMP	Cdk2ap2	0	0.504559772690553	mouse	CONSERVED
GMP	Sec61b	0	0.49280166284709	mouse	CONSERVED
GMP	Sat1	0	0.492268376060214	mouse	CONSERVED
GMP	Lst1	0	0.479790784938104	mouse	CONSERVED
GMP	Rac2	0	0.476527066943496	mouse	CONSERVED
GMP	Arpc1b	0	0.475145275345386	mouse	CONSERVED
GMP	Cotl1	0	0.472757028925497	mouse	CONSERVED
GMP	Ostf1	0	0.471223193785538	mouse	CONSERVED
GMP	Hsp90b1	0	0.470295000203	mouse	CONSERVED
GMP	Lamtor4	0	0.466335377580735	mouse	CONSERVED
GMP	Npc2	0	0.460946562763398	mouse	CONSERVED
GMP	Manf	0	0.459822418239603	mouse	CONSERVED
GMP	Pycard	0	0.450826584370812	mouse	CONSERVED
GMP	Dhrs7	0	0.445547135160613	mouse	CONSERVED
GMP	Cfp	0	0.443550546420444	mouse	CONSERVED
GMP	Lcp1	0	0.43314417763194	mouse	CONSERVED
GMP	Hmgb2	0	0.422130074132392	mouse	CONSERVED
GMP	Gapdh	0	0.404654436446184	mouse	CONSERVED
GMP	Glrx	0	0.39894689303543	mouse	CONSERVED
GMP	Gpx1	0	0.398057495479737	mouse	CONSERVED
GMP	Hcst	0	0.396401268797259	mouse	CONSERVED
GMP	Pdia3	0	0.395912003027161	mouse	CONSERVED
GMP	Eno1	0	0.391591125255491	mouse	CONSERVED
GMP	Sec61g	0	0.38768778773406	mouse	CONSERVED
GMP	Ssr4	0	0.379093330517043	mouse	CONSERVED
GMP	Spcs2	0	0.376086111266444	mouse	CONSERVED
GMP	Plbd1	0	0.375064535827693	mouse	CONSERVED
GMP	Rasgrp2	0	0.374442610270223	mouse	CONSERVED
GMP	Serf2	0	0.361569040734619	mouse	CONSERVED
GMP	Limd2	0	0.357249409981798	mouse	CONSERVED
GMP	Lsp1	0	0.356695737769511	mouse	CONSERVED
GMP	G0s2	0	0.354978681107514	mouse	CONSERVED
GMP	Ncf2	0	0.351763876701343	mouse	CONSERVED
GMP	Pyhin1	0	0.348253321688747	mouse	CONSERVED
GMP	Sub1	0	0.34660615032478	mouse	CONSERVED
GMP	Klf2	0	0.34634289708656	mouse	CONSERVED
GMP	Ethe1	0	0.32930786268223	mouse	CONSERVED
GMP	Itgb2	0	0.327237193970591	mouse	CONSERVED
GMP	Cd48	0	0.327132577558323	mouse	CONSERVED
GMP	Uqcrq	0	0.326161971906862	mouse	CONSERVED
GMP	Pld4	0	0.321994551512944	mouse	CONSERVED
GMP	Tmed2	0	0.31948720105756	mouse	CONSERVED
GMP	Ifi30	0	0.319288935842931	mouse	CONSERVED
GMP	Fabp5	0	0.316766233773468	mouse	CONSERVED
GMP	Arpc4	0	0.316556007778246	mouse	CONSERVED
GMP	Atp6v0b	0	0.315827151560894	mouse	CONSERVED
GMP	Fkbp2	0	0.315186637010735	mouse	CONSERVED
GMP	Rrm2	0	0.306028851062249	mouse	CONSERVED
GMP	Tpm4	0	0.302886861313896	mouse	CONSERVED
GMP	Mif	0	0.302659867969625	mouse	CONSERVED
GMP	H2afz	0	0.299549584204116	mouse	CONSERVED
GMP	Ostc	0	0.298016955521324	mouse	CONSERVED
GMP	Arpc5	0	0.295585487339108	mouse	CONSERVED
GMP	Grn	0	0.294321547309611	mouse	CONSERVED
GMP	Fam101b	0	0.292387224487885	mouse	CONSERVED
GMP	Myo1f	0	0.290275914503281	mouse	CONSERVED
GMP	Fam107b	0	0.287116815092032	mouse	CONSERVED
GMP	Plaur	0	0.286045493974786	mouse	CONSERVED
GMP	Smim14	0	0.284079372427197	mouse	CONSERVED
GMP	Birc5	0	0.277807432266987	mouse	CONSERVED
GMP	Ssr2	0	0.276379806425352	mouse	CONSERVED
GMP	Cnn2	0	0.275419730608462	mouse	CONSERVED
GMP	Rnpep	0	0.273482618332428	mouse	CONSERVED
GMP	Serpinf1	0	0.268304334501462	mouse	CONSERVED
GMP	Vimp	0	0.267752115247021	mouse	CONSERVED
GMP	Ssr1	0	0.267528740882389	mouse	CONSERVED
GMP	Ctsc	0	0.266917518680861	mouse	CONSERVED
GMP	Mpeg1	0	0.266715606439624	mouse	CONSERVED
GMP	App	0	0.265802025924968	mouse	CONSERVED
GMP	Fam111a	0	0.264324918745429	mouse	CONSERVED
GMP	Svip	0	0.259032588057884	mouse	CONSERVED
GMP	Id2	0	0.258023005202296	mouse	CONSERVED
GMP	Ctsb	0	0.253622111866233	mouse	CONSERVED
GMP	Pdia4	0	0.250948753022479	mouse	CONSERVED
GMP	Tmsb10	3.5935515766336e-288	0.378708127095138	mouse	CONSERVED
GMP	Gsn	1.14825616042167e-242	0.27465468815883	mouse	CONSERVED
GMP	Ifitm3	6.81931712794263e-177	0.346139332348735	mouse	CONSERVED
EarlyB	VPREB1	0	1.82055969136486	human	HUMANONLY
EarlyB	CD79A	0	1.3848325219392	human	HUMANONLY
EarlyB	IGJ	0	1.09770391147398	human	HUMANONLY
EarlyB	CYGB	0	0.963698682351238	human	HUMANONLY
EarlyB	VPREB3	0	0.897400111169205	human	HUMANONLY
EarlyB	EBF1	0	0.723279779979183	human	HUMANONLY
EarlyB	MME	0	0.660848779681433	human	HUMANONLY
EarlyB	UMODL1	0	0.433585267731898	human	HUMANONLY
EarlyB	RAG2	0	0.214370877150608	human	HUMANONLY
EarlyB	LINC00426	2.21884608454153e-281	0.355401230376886	human	HUMANONLY
EarlyB	SLC8A1-AS1	2.10293724311234e-276	0.263364938856459	human	HUMANONLY
EarlyB	ADA	2.10825083957927e-260	1.04769497328026	human	HUMANONLY
EarlyB	IGLL1	6.89875591117822e-258	1.56092479545312	human	HUMANONLY
EarlyB	ZCCHC7	3.95771180241564e-257	1.18516132235494	human	HUMANONLY
EarlyB	ACTG1	3.65449283656297e-247	0.807123011766093	human	HUMANONLY
EarlyB	DFNA5	9.10672415772671e-225	0.308455101888947	human	HUMANONLY
EarlyB	MZB1	1.31680410199545e-221	0.827721340673957	human	HUMANONLY
EarlyB	CD99	1.69259198435737e-219	1.13726286318156	human	HUMANONLY
EarlyB	BLNK	3.48067671783821e-199	0.674890679817059	human	HUMANONLY
EarlyB	C5orf56	1.21313966758247e-173	0.624816766480629	human	HUMANONLY
EarlyB	CD96	3.30538368521171e-171	0.346655360497475	human	HUMANONLY
EarlyB	FAM129C	7.25622716312181e-168	0.4226240914044	human	HUMANONLY
EarlyB	KIAA0125	8.13689443840584e-166	0.892786794912784	human	HUMANONLY
EarlyB	DDIT4	1.53396343431143e-156	0.845069532601413	human	HUMANONLY
EarlyB	SPINK2	1.25154441518567e-155	0.932722743163943	human	HUMANONLY
EarlyB	PTMA	9.67110180052013e-140	0.375270007262671	human	HUMANONLY
EarlyB	RPL10	3.91792308920639e-137	0.208371904333973	human	HUMANONLY
EarlyB	PAG1	3.41229425684778e-134	0.59907965968679	human	HUMANONLY
EarlyB	PSME1	4.84706163926925e-133	0.55083256240164	human	HUMANONLY
EarlyB	MIR181A1HG	5.24848119201169e-124	0.603407048988185	human	HUMANONLY
EarlyB	C19orf77	1.59540915732677e-119	0.63360703285967	human	HUMANONLY
EarlyB	RASD1	8.09286382344514e-115	0.310075776073343	human	HUMANONLY
EarlyB	LAIR1	2.17525821642409e-113	0.558318853625026	human	HUMANONLY
EarlyB	HHIP-AS1	4.4828105637749e-113	0.211701150647465	human	HUMANONLY
EarlyB	EEF1D	1.26094808145288e-111	0.309914521839117	human	HUMANONLY
EarlyB	HMGB1	1.58433302912552e-100	0.470032491452763	human	HUMANONLY
EarlyB	FAIM3	1.9419712232646e-100	0.258870558097889	human	HUMANONLY
EarlyB	AFF1	2.78574425464865e-100	0.597805728005492	human	HUMANONLY
EarlyB	NAP1L1	1.17903426355806e-99	0.34967072184616	human	HUMANONLY
EarlyB	NEGR1	1.99918637426311e-99	0.453156176837666	human	HUMANONLY
EarlyB	PRDX1	8.66759624786227e-93	0.536371455873387	human	HUMANONLY
EarlyB	LRRC26	9.50362888515751e-90	0.286135016786595	human	HUMANONLY
EarlyB	FNBP1	1.42573513707053e-88	0.527727641588774	human	HUMANONLY
EarlyB	RABAC1	1.04135025888125e-86	0.476828058281168	human	HUMANONLY
EarlyB	RGL4	6.91155384858058e-86	0.334629590746026	human	HUMANONLY
EarlyB	CXCR4	7.85697909656458e-86	0.522438898624111	human	HUMANONLY
EarlyB	SDK2	3.31982273476268e-85	0.283243929223685	human	HUMANONLY
EarlyB	ACY3	3.6544189613908e-85	0.629464464311458	human	HUMANONLY
EarlyB	CYFIP2	1.61078914933048e-83	0.409346086289415	human	HUMANONLY
EarlyB	NRXN2	2.60129971986199e-83	0.228848333136039	human	HUMANONLY
EarlyB	RPS4Y1	8.82260939388605e-83	0.511294673559561	human	HUMANONLY
EarlyB	IRF1	4.07260359745483e-81	0.537223451258609	human	HUMANONLY
EarlyB	IGFBP7	1.53404043520419e-79	0.56861097217411	human	HUMANONLY
EarlyB	NREP	2.58361933077693e-78	0.540464125401005	human	HUMANONLY
EarlyB	SASH3	2.83977812553902e-77	0.415422152023107	human	HUMANONLY
EarlyB	MYLK	1.75945724849475e-73	0.246437017477517	human	HUMANONLY
EarlyB	SRSF5	5.36318679959079e-73	0.338810977848405	human	HUMANONLY
EarlyB	NEIL1	4.92293962781523e-72	0.234558589486394	human	HUMANONLY
EarlyB	LDLRAD4	1.28809958194347e-70	0.408089844319469	human	HUMANONLY
EarlyB	C1orf228	2.09376811473352e-69	0.457003103727323	human	HUMANONLY
EarlyB	BCAS4	1.17060476908201e-68	0.3004694382456	human	HUMANONLY
EarlyB	LINC00865	1.12374275468346e-67	0.207569925270461	human	HUMANONLY
EarlyB	SPRY1	6.27286584677267e-67	0.435858729671094	human	HUMANONLY
EarlyB	LL22NC03-2H8.5	7.6450777502422e-66	0.385475817784203	human	HUMANONLY
EarlyB	CD22	2.19927676874801e-65	0.246941869048092	human	HUMANONLY
EarlyB	UBASH3B	1.69724130312784e-64	0.233007018108875	human	HUMANONLY
EarlyB	BAALC	8.77121758124196e-63	0.353194086812896	human	HUMANONLY
EarlyB	FRMD4B	8.59851873788208e-62	0.337513786114667	human	HUMANONLY
EarlyB	LGALS3BP	9.69944705392521e-62	0.345684010714511	human	HUMANONLY
EarlyB	RP11-356I2.4	2.74828658693645e-61	0.313441162746609	human	HUMANONLY
EarlyB	RP11-1055B8.7	3.78278900761151e-61	0.281698617881419	human	HUMANONLY
EarlyB	H3F3B	3.98585285079847e-61	0.287339508461064	human	HUMANONLY
EarlyB	TLE4	1.1823057774016e-59	0.582050974968221	human	HUMANONLY
EarlyB	CD200	8.45602194284587e-59	0.232738865831716	human	HUMANONLY
EarlyB	MEF2A	2.18660208104103e-57	0.428249165444724	human	HUMANONLY
EarlyB	HLA-E	2.75397964848769e-57	0.339325461138073	human	HUMANONLY
EarlyB	SNHG7	6.34978078455059e-55	0.416769979537105	human	HUMANONLY
EarlyB	JUP	1.31377140791416e-54	0.332638916581912	human	HUMANONLY
EarlyB	CCL5	4.7463669736533e-53	0.312575890623798	human	HUMANONLY
EarlyB	STMN1	5.65548351388022e-52	0.304717937573147	human	HUMANONLY
EarlyB	ETS1	6.4219206504633e-52	0.224187953863635	human	HUMANONLY
EarlyB	GBP4	9.12092630943628e-51	0.323902802653092	human	HUMANONLY
EarlyB	DDAH2	9.30359806022929e-51	0.404993305213601	human	HUMANONLY
EarlyB	RP11-220I1.1	1.35594080103472e-49	0.460843212020982	human	HUMANONLY
EarlyB	MORF4L1	5.90419971537629e-49	0.2974771517301	human	HUMANONLY
EarlyB	CMTM7	7.78711623667343e-49	0.37192766338327	human	HUMANONLY
EarlyB	HLA-A	8.29403375777079e-49	0.298412749046655	human	HUMANONLY
EarlyB	PSMA6	1.21648377341294e-48	0.403459611667216	human	HUMANONLY
EarlyB	KLF6	5.48687587187835e-46	0.417676853976494	human	HUMANONLY
EarlyB	UBE2J1	1.4567013892774e-44	0.410472434833437	human	HUMANONLY
EarlyB	SLC38A1	1.56382022926629e-43	0.371060758361449	human	HUMANONLY
EarlyB	EIF1AY	8.09668580831789e-43	0.334764075527058	human	HUMANONLY
EarlyB	N4BP2L2	1.21966489441566e-42	0.342204493369527	human	HUMANONLY
EarlyB	CASC15	4.65270663589996e-42	0.229153253941288	human	HUMANONLY
EarlyB	FUS	4.65482727124985e-41	0.281080163992262	human	HUMANONLY
EarlyB	RNASEH2B	5.82948216420201e-41	0.341365834986791	human	HUMANONLY
EarlyB	MAP1A	1.31935590666605e-40	0.26736226846268	human	HUMANONLY
EarlyB	MT-ND4L	2.05108820637625e-40	0.29197137849962	human	HUMANONLY
EarlyB	SH3KBP1	5.5480739206576e-40	0.365672416533272	human	HUMANONLY
EarlyB	RARRES3	1.24414219423987e-39	0.352853939497512	human	HUMANONLY
EarlyB	EVI2B	1.93595466572702e-39	0.313238095001835	human	HUMANONLY
EarlyB	ETS2	3.65023790374271e-39	0.430745866534964	human	HUMANONLY
EarlyB	ARHGAP25	2.56489967726851e-38	0.26263535966006	human	HUMANONLY
EarlyB	AGPS	5.80060402229622e-37	0.4045201699518	human	HUMANONLY
EarlyB	PMAIP1	1.19423440882285e-36	0.461175815222976	human	HUMANONLY
EarlyB	RBMX	3.10993308560352e-36	0.272111027139038	human	HUMANONLY
EarlyB	MYCBP2	5.82358594331401e-36	0.373184935605689	human	HUMANONLY
EarlyB	AC002454.1	1.27191158525274e-35	0.402067481926125	human	HUMANONLY
EarlyB	MT-ND5	3.29583983275091e-35	0.217947472919418	human	HUMANONLY
EarlyB	PAWR	9.38827512216694e-35	0.227021749550288	human	HUMANONLY
EarlyB	ISG20	1.2061686994011e-34	0.235458003023388	human	HUMANONLY
EarlyB	PAIP2	7.43095058873167e-33	0.297193183162685	human	HUMANONLY
EarlyB	TOP2B	1.03543693709453e-32	0.425741481531582	human	HUMANONLY
EarlyB	GYPC	1.5375204728077e-32	0.325359037436421	human	HUMANONLY
EarlyB	MT-ND6	1.72863830817103e-32	0.344444406289118	human	HUMANONLY
EarlyB	ITM2C	2.25702539304733e-32	0.254081065501494	human	HUMANONLY
EarlyB	HOPX	6.48625233552611e-32	0.379064026274517	human	HUMANONLY
EarlyB	TMEM123	6.83170532816918e-32	0.322632260891998	human	HUMANONLY
EarlyB	DDX17	1.85755528130147e-31	0.276186470019272	human	HUMANONLY
EarlyB	ARGLU1	5.97829425645409e-31	0.253165020452834	human	HUMANONLY
EarlyB	BIN1	5.21872687200651e-30	0.258801934604882	human	HUMANONLY
EarlyB	CCNI	6.99710044144337e-30	0.206380795220317	human	HUMANONLY
EarlyB	WASF2	9.92936078122052e-30	0.316021300598809	human	HUMANONLY
EarlyB	ERAP2	1.37381623122453e-29	0.275981982383872	human	HUMANONLY
EarlyB	ITM2B	2.34023622098887e-29	0.231858918067246	human	HUMANONLY
EarlyB	CD38	2.87465769240535e-29	0.336887250884505	human	HUMANONLY
EarlyB	SYF2	6.74779324574845e-29	0.262825378178757	human	HUMANONLY
EarlyB	PSMB9	1.43888264908507e-28	0.270741461898476	human	HUMANONLY
EarlyB	STARD4-AS1	1.54973171464e-28	0.216976020803567	human	HUMANONLY
EarlyB	TCEA2	3.01878576973635e-28	0.222097146894301	human	HUMANONLY
EarlyB	PCMTD1	6.52381093971529e-28	0.327033839872458	human	HUMANONLY
EarlyB	TUBA1A	6.93924490412882e-28	0.273003197447669	human	HUMANONLY
EarlyB	MACF1	2.73505095120536e-27	0.326208783195036	human	HUMANONLY
EarlyB	APBB1IP	8.76937395334535e-27	0.297525702338558	human	HUMANONLY
EarlyB	LRRFIP1	2.3177077153553e-26	0.221955727604604	human	HUMANONLY
EarlyB	RNF213	2.65106661604286e-26	0.281351234820913	human	HUMANONLY
EarlyB	UBE2L6	2.71624493210736e-26	0.312436830886284	human	HUMANONLY
EarlyB	UBC	3.30575688445309e-26	0.207662541531054	human	HUMANONLY
EarlyB	SMAGP	7.4959562848545e-26	0.2191351826757	human	HUMANONLY
EarlyB	RERE	7.53320097542285e-26	0.319244979830834	human	HUMANONLY
EarlyB	DDX5	8.19338893897794e-26	0.202217005898198	human	HUMANONLY
EarlyB	NUCB2	1.57746324868624e-25	0.272750290416351	human	HUMANONLY
EarlyB	MAN1A1	2.55743635328466e-25	0.315485828523243	human	HUMANONLY
EarlyB	SH2D3C	4.90837475922471e-25	0.224824439417533	human	HUMANONLY
EarlyB	STRBP	1.61474579499366e-24	0.31388256723562	human	HUMANONLY
EarlyB	HNRNPDL	3.78786994178176e-24	0.225662123149198	human	HUMANONLY
EarlyB	UGP2	5.09742356423142e-24	0.304856813894265	human	HUMANONLY
EarlyB	SP110	1.38182106165023e-23	0.308595374244516	human	HUMANONLY
EarlyB	SNORA76	3.87629057282787e-23	0.278344787573076	human	HUMANONLY
EarlyB	PBXIP1	6.19466088689635e-23	0.242770621355702	human	HUMANONLY
EarlyB	GALNT7	8.61248870455792e-23	0.260821722797765	human	HUMANONLY
EarlyB	HSH2D	3.76700088405289e-22	0.303130784618877	human	HUMANONLY
EarlyB	ODF2L	3.96433414259746e-22	0.309820916244482	human	HUMANONLY
EarlyB	TKT	1.2676164835206e-21	0.231988380240904	human	HUMANONLY
EarlyB	APEX1	3.30315508684893e-21	0.212367589030626	human	HUMANONLY
EarlyB	BTG1	3.77262538557758e-21	0.293529239030248	human	HUMANONLY
EarlyB	FBXW7	4.63813440600306e-21	0.34813577417262	human	HUMANONLY
EarlyB	TERF2IP	5.78728870776991e-21	0.264160850515002	human	HUMANONLY
EarlyB	CPNE1	8.65509750602812e-21	0.305357684366917	human	HUMANONLY
EarlyB	TMIGD2	9.56977725954402e-21	0.226273184954081	human	HUMANONLY
EarlyB	SEPT7	1.51322907420421e-20	0.206487412841215	human	HUMANONLY
EarlyB	LUC7L3	3.69235008899684e-20	0.238100780078256	human	HUMANONLY
EarlyB	EPHB6	4.02404500519836e-20	0.200188238485359	human	HUMANONLY
EarlyB	MYL6B	4.28286596819518e-20	0.273065098315705	human	HUMANONLY
EarlyB	DPPA4	5.65964512021983e-20	0.275140957539598	human	HUMANONLY
EarlyB	GTF3A	9.30817330939989e-20	0.235851689334073	human	HUMANONLY
EarlyB	TRAF5	1.05668310150987e-19	0.214354280886072	human	HUMANONLY
EarlyB	CHD1	1.71066924859369e-19	0.268051080143164	human	HUMANONLY
EarlyB	NUB1	4.25828075488145e-19	0.27222588799673	human	HUMANONLY
EarlyB	TTC7A	5.905477109298e-19	0.200019499094444	human	HUMANONLY
EarlyB	PRKCB	1.03693791417133e-18	0.244257610830059	human	HUMANONLY
EarlyB	QPRT	4.35044352317977e-18	0.22129945707835	human	HUMANONLY
EarlyB	HIST1H2AC	5.20100858370214e-18	0.355662168086155	human	HUMANONLY
EarlyB	MTRNR2L8	7.86203510472357e-18	0.244721728779673	human	HUMANONLY
EarlyB	SORL1	1.52383911947539e-17	0.22096977538505	human	HUMANONLY
EarlyB	TRAF3IP3	2.36654566580892e-17	0.280493921627528	human	HUMANONLY
EarlyB	ZMIZ1	2.50341065450719e-17	0.236078871948477	human	HUMANONLY
EarlyB	ATXN7L3B	3.40885926046722e-17	0.27526437432842	human	HUMANONLY
EarlyB	PIM3	4.1486989896389e-17	0.212255144123065	human	HUMANONLY
EarlyB	KMT2E	5.86403811432443e-17	0.261080457030983	human	HUMANONLY
EarlyB	GADD45B	6.02947014032416e-17	0.224017190912837	human	HUMANONLY
EarlyB	TAF7	6.79526546878862e-17	0.235010537587261	human	HUMANONLY
EarlyB	ADRBK1	2.1891201301403e-16	0.238615143583599	human	HUMANONLY
EarlyB	STK17B	2.36026291063049e-16	0.251228752402512	human	HUMANONLY
EarlyB	CYSLTR1	3.34099085508283e-16	0.227931780392104	human	HUMANONLY
EarlyB	PSME2	3.9557662457857e-16	0.211101828037882	human	HUMANONLY
EarlyB	ERICH1	8.32262322511425e-16	0.249721715892623	human	HUMANONLY
EarlyB	AKR1A1	1.03967055347231e-15	0.24789384689638	human	HUMANONLY
EarlyB	AL592183.1	1.08858576247995e-15	0.281343914551368	human	HUMANONLY
EarlyB	HNRNPM	1.08970461251872e-15	0.200897077255514	human	HUMANONLY
EarlyB	STMN3	1.60598126869897e-15	0.218101194404905	human	HUMANONLY
EarlyB	SCAI	7.12988865788808e-15	0.246189164598002	human	HUMANONLY
EarlyB	STK17A	7.22446261077128e-15	0.264369888285674	human	HUMANONLY
EarlyB	TSC22D4	8.17741630929628e-15	0.277460624477386	human	HUMANONLY
EarlyB	SYTL1	1.38606185974216e-14	0.217033403164342	human	HUMANONLY
EarlyB	N4BP2	3.47578928251923e-14	0.253013842461979	human	HUMANONLY
EarlyB	SEPT9	4.38607675572179e-14	0.205640579084622	human	HUMANONLY
EarlyB	C12orf23	4.85671568842067e-14	0.206752659138936	human	HUMANONLY
EarlyB	ARID4B	7.04680532886879e-14	0.234076855315882	human	HUMANONLY
EarlyB	MIR142	7.7849289734555e-14	0.235748824456571	human	HUMANONLY
EarlyB	ATF4	1.22321416184744e-13	0.200582176667491	human	HUMANONLY
EarlyB	XBP1	3.56984620263471e-13	0.266163791070047	human	HUMANONLY
EarlyB	MTF2	4.53832271785738e-13	0.274591934379112	human	HUMANONLY
EarlyB	DDX39B	6.76136572988685e-13	0.239365965149785	human	HUMANONLY
EarlyB	OCIAD2	1.49445108862062e-12	0.204101863966723	human	HUMANONLY
EarlyB	ST3GAL1	1.99170334534013e-12	0.204824833764205	human	HUMANONLY
EarlyB	ZNF428	2.4489531840703e-12	0.208992315828207	human	HUMANONLY
EarlyB	HIST1H2BK	5.12107193654403e-12	0.284272774799272	human	HUMANONLY
EarlyB	KLHL24	1.00014515553671e-11	0.212050830472387	human	HUMANONLY
EarlyB	SETD2	2.11389592419552e-11	0.239271737688883	human	HUMANONLY
EarlyB	RP11-25K19.1	2.82178905966908e-11	0.20025809860867	human	HUMANONLY
EarlyB	CASP4	3.51575048584823e-11	0.223166244934843	human	HUMANONLY
EarlyB	S1PR4	6.79985860300882e-10	0.237610082081653	human	HUMANONLY
EarlyB	C17orf62	8.39292618554329e-10	0.213405432174508	human	HUMANONLY
EarlyB	KAT6B	2.33069182480599e-09	0.232011839578987	human	HUMANONLY
EarlyB	AAK1	3.35590784058799e-09	0.204413202899328	human	HUMANONLY
EarlyB	FHIT	3.4115427856528e-09	0.257231132720249	human	HUMANONLY
EarlyB	MLXIP	6.30587543411094e-09	0.248866389335335	human	HUMANONLY
EarlyB	SMARCB1	1.05002499345027e-08	0.202146467925034	human	HUMANONLY
EarlyB	TNRC6B	2.02886803921449e-08	0.216857223304958	human	HUMANONLY
EarlyB	NR3C1	3.3460703317598e-08	0.247158935151488	human	HUMANONLY
EarlyB	HPS4	8.91118054501194e-08	0.227838662863738	human	HUMANONLY
EarlyB	MBP	1.13363794168421e-07	0.201249606689752	human	HUMANONLY
EarlyB	MAP7D3	1.6897452118332e-07	0.204058446292399	human	HUMANONLY
EarlyB	CALCOCO2	2.71347343560815e-06	0.236407144998667	human	HUMANONLY
EarlyB	RNF19A	4.09679219230031e-06	0.207907701729876	human	HUMANONLY
EarlyB	FYTTD1	4.22803806472839e-06	0.200756524653483	human	HUMANONLY
EarlyB	ACAP1	5.09973661379905e-06	0.209692188793503	human	HUMANONLY
EarlyB	MDM4	1.24871088220913e-05	0.207434367815725	human	HUMANONLY
ETP	KLRD1	0	1.14116466557575	human	HUMANONLY
ETP	SAMD3	8.93590429536087e-307	0.738149874105432	human	HUMANONLY
ETP	KLRF1	5.31451372455467e-306	0.834469564071241	human	HUMANONLY
ETP	XCL2	5.11665195470958e-302	0.75232493565782	human	HUMANONLY
ETP	KLRB1	1.316374812501e-280	1.53971028485941	human	HUMANONLY
ETP	SYNE2	1.62260792832752e-267	0.58071464375231	human	HUMANONLY
ETP	GZMA	2.61959137483716e-264	1.2699071112519	human	HUMANONLY
ETP	CD247	5.1595813010207e-256	1.0621384572465	human	HUMANONLY
ETP	ETS1	2.00038208142256e-236	0.622855940917224	human	HUMANONLY
ETP	KLRC1	6.19700657553553e-224	0.816578345263633	human	HUMANONLY
ETP	FGFBP2	8.71466750794889e-218	1.08803588300444	human	HUMANONLY
ETP	GZMM	3.15236161741464e-217	0.77374313892191	human	HUMANONLY
ETP	PRF1	3.66666685341095e-212	1.15446746099452	human	HUMANONLY
ETP	S1PR5	3.45506802050834e-191	0.367684139476135	human	HUMANONLY
ETP	SH2D1A	7.69729290638257e-188	0.415019481793242	human	HUMANONLY
ETP	GZMB	2.53201122234417e-184	1.09692499129037	human	HUMANONLY
ETP	KLRC2	1.27298245252621e-182	0.316951086753144	human	HUMANONLY
ETP	IL2RB	4.94404284166361e-182	0.4004795748889	human	HUMANONLY
ETP	CD160	5.15414680950281e-173	0.408664518443278	human	HUMANONLY
ETP	SLFN5	3.82453836036095e-166	0.432328662005122	human	HUMANONLY
ETP	FCGR3A	2.06789870742452e-162	0.578067313970119	human	HUMANONLY
ETP	PTGDR	1.32686794372693e-156	0.283283034729672	human	HUMANONLY
ETP	TBX21	4.93869158614809e-153	0.256220276834632	human	HUMANONLY
ETP	HLA-B	5.06661434910852e-137	0.838074364871687	human	HUMANONLY
ETP	HLA-C	8.37384115716967e-135	0.860454371765212	human	HUMANONLY
ETP	AURKB	2.22329357412862e-131	0.606839294602041	human	HUMANONLY
ETP	RORA	2.50032235654027e-129	0.484790437711749	human	HUMANONLY
ETP	GZMH	5.0811705873583e-129	0.489712834039476	human	HUMANONLY
ETP	CD3E	3.00141596769464e-126	0.286841250226491	human	HUMANONLY
ETP	GIMAP4	9.24705092821053e-126	0.498191570781256	human	HUMANONLY
ETP	MYBL1	1.5043309567661e-120	0.307608071162468	human	HUMANONLY
ETP	CD96	2.82903183793394e-120	0.317342308939893	human	HUMANONLY
ETP	CDKN2D	3.60671626251373e-119	0.640728636674304	human	HUMANONLY
ETP	NCR3	3.16222022348138e-118	0.334018329377707	human	HUMANONLY
ETP	CD2	1.18878076718495e-117	0.638143664169994	human	HUMANONLY
ETP	CD7	7.45153821260818e-117	1.13889905275216	human	HUMANONLY
ETP	ZAP70	3.71698611909541e-114	0.347035109483694	human	HUMANONLY
ETP	LINC00861	1.22798076818437e-108	0.223004597796846	human	HUMANONLY
ETP	IGJ	3.75440570433191e-108	0.688825709457357	human	HUMANONLY
ETP	GIMAP7	1.53970026401899e-107	0.526713780765071	human	HUMANONLY
ETP	SPON2	4.96281812514531e-106	0.761611659106112	human	HUMANONLY
ETP	GNLY	1.05714421881594e-105	2.28476961511155	human	HUMANONLY
ETP	FAM129C	3.41436113974602e-105	0.378772802569589	human	HUMANONLY
ETP	CLIC3	5.7290849678447e-102	0.74965431388961	human	HUMANONLY
ETP	IL32	6.05105815184264e-101	0.945810962159825	human	HUMANONLY
ETP	LAIR2	2.927488458485e-100	0.279181716725126	human	HUMANONLY
ETP	NDC80	5.87163014862879e-100	0.415626597125137	human	HUMANONLY
ETP	HIST1H2AJ	1.88177130775733e-97	0.48661684479465	human	HUMANONLY
ETP	C12orf75	2.1078812922215e-95	0.687678451167029	human	HUMANONLY
ETP	HLA-A	4.91163010691422e-95	0.765442829166773	human	HUMANONLY
ETP	CEP55	6.96156608117448e-95	0.350311825735208	human	HUMANONLY
ETP	RP11-94L15.2	2.31636398077904e-93	0.203157831966381	human	HUMANONLY
ETP	CCL5	3.02228081290367e-92	1.28646827093048	human	HUMANONLY
ETP	FCRL6	2.81402538220964e-90	0.217763576584678	human	HUMANONLY
ETP	SYTL3	3.71364675098452e-90	0.264685637037647	human	HUMANONLY
ETP	CALM1	8.01206183543387e-90	0.648792794306923	human	HUMANONLY
ETP	GTSE1	3.6819891394371e-89	0.469306294252455	human	HUMANONLY
ETP	KIFC1	1.65676140129019e-88	0.42861752551773	human	HUMANONLY
ETP	STK17A	2.63358026844473e-88	0.683255797162132	human	HUMANONLY
ETP	SPC25	8.59535992981417e-88	0.417096347241607	human	HUMANONLY
ETP	H3F3B	1.62030588408236e-86	0.370764391312375	human	HUMANONLY
ETP	SHD	1.63758583482259e-86	0.215107180092224	human	HUMANONLY
ETP	ADA	7.75198782668348e-86	0.584478770622673	human	HUMANONLY
ETP	MXD3	1.57485724146285e-85	0.437262773061836	human	HUMANONLY
ETP	STAT4	7.54941260125583e-85	0.237671370189413	human	HUMANONLY
ETP	NUSAP1	5.68618649836313e-84	0.947538933403167	human	HUMANONLY
ETP	BTG1	6.91346425477947e-84	0.744412543441727	human	HUMANONLY
ETP	UBE2C	9.44577359826693e-84	0.996590857248276	human	HUMANONLY
ETP	SEPT7	9.74669675326786e-82	0.507366251807109	human	HUMANONLY
ETP	CDCA3	1.6058912845489e-78	0.329695129473762	human	HUMANONLY
ETP	HLA-E	2.03586050971252e-78	0.641734052598112	human	HUMANONLY
ETP	HIST1H2AM	3.53307052984366e-77	0.74101157276744	human	HUMANONLY
ETP	KIF11	4.98765780630131e-76	0.401888672645535	human	HUMANONLY
ETP	UBB	2.2334908370852e-75	0.446932702103224	human	HUMANONLY
ETP	HIST1H4C	4.37286555311572e-75	1.42451611594057	human	HUMANONLY
ETP	ARL4C	6.86948454426091e-75	0.40721219395934	human	HUMANONLY
ETP	PIF1	1.45728879704005e-72	0.234387595928626	human	HUMANONLY
ETP	PSMB9	9.73706773030488e-72	0.465145793298484	human	HUMANONLY
ETP	ADD3	2.07784229772889e-70	0.464521717701824	human	HUMANONLY
ETP	SYNE1	8.38830380384062e-70	0.450702529823249	human	HUMANONLY
ETP	KIF23	1.62062870262849e-69	0.272708374124157	human	HUMANONLY
ETP	CDCA8	4.27093070975385e-67	0.355861387782689	human	HUMANONLY
ETP	ACTG1	2.00919823935149e-66	0.419259707554615	human	HUMANONLY
ETP	RUNX3	2.79408772412386e-66	0.414168618181478	human	HUMANONLY
ETP	VPREB1	5.76605641832945e-65	0.558140082564285	human	HUMANONLY
ETP	CCND3	8.98307618533987e-65	0.502750746844598	human	HUMANONLY
ETP	CDCA2	1.03991390204928e-64	0.290264130973591	human	HUMANONLY
ETP	BLNK	1.14086736073591e-64	0.394056715355731	human	HUMANONLY
ETP	HMGB1	8.96818722240604e-64	0.591214152121298	human	HUMANONLY
ETP	HNRNPA2B1	1.52606853084064e-63	0.408009602060348	human	HUMANONLY
ETP	CDK1	4.86083861111198e-63	0.540789779005087	human	HUMANONLY
ETP	IGLL1	9.38138922774718e-63	1.11598132844238	human	HUMANONLY
ETP	TUBB	2.35357603571308e-62	0.924058453160464	human	HUMANONLY
ETP	HOPX	4.31457484345934e-62	0.517203419038487	human	HUMANONLY
ETP	CASC5	9.99494369067955e-62	0.402309305649591	human	HUMANONLY
ETP	CXCR4	3.36732451432429e-61	0.457598828273956	human	HUMANONLY
ETP	AES	4.24459298110925e-61	0.501847555870939	human	HUMANONLY
ETP	CYFIP2	4.41069415183806e-61	0.292347560434715	human	HUMANONLY
ETP	UBC	4.33309875805658e-60	0.438831671862472	human	HUMANONLY
ETP	HJURP	7.90915211594846e-60	0.226287996689676	human	HUMANONLY
ETP	DOK2	1.29865341818983e-59	0.429068987498075	human	HUMANONLY
ETP	ASPM	2.34023556348392e-59	0.592666018330257	human	HUMANONLY
ETP	MZB1	7.11862220124398e-59	0.428582237531785	human	HUMANONLY
ETP	CARHSP1	3.61710057874582e-58	0.477915117110544	human	HUMANONLY
ETP	HNRNPA3	9.54869598078021e-58	0.368697849258496	human	HUMANONLY
ETP	RARRES3	9.64548302911895e-58	0.621272922824691	human	HUMANONLY
ETP	SASH3	2.85684399248484e-57	0.348593376102014	human	HUMANONLY
ETP	TMIGD2	2.02491615019394e-56	0.335697689543173	human	HUMANONLY
ETP	PTPRC	9.56478472221497e-56	0.653164495177398	human	HUMANONLY
ETP	IFITM2	2.8813076669955e-55	0.975870549370407	human	HUMANONLY
ETP	HMMR	3.49777051182689e-55	0.526111044186012	human	HUMANONLY
ETP	FAM65B	5.11712986987869e-55	0.379013558620285	human	HUMANONLY
ETP	NCAPG	1.39545448636954e-54	0.331301166785744	human	HUMANONLY
ETP	PFN1	3.43350347903562e-54	0.332451422353318	human	HUMANONLY
ETP	SLC9A3R1	4.4328387060309e-54	0.354634468158685	human	HUMANONLY
ETP	HIST1H2AH	8.3867405504056e-54	0.344278359408154	human	HUMANONLY
ETP	STMN1	1.16386258651836e-53	0.933383253231782	human	HUMANONLY
ETP	DDIT4	2.51672927719885e-53	0.422589837691973	human	HUMANONLY
ETP	ARPC2	2.5367579498152e-53	0.339947885937534	human	HUMANONLY
ETP	CDKN3	2.98915654784584e-53	0.466913193863439	human	HUMANONLY
ETP	SLC38A1	3.2723040920272e-53	0.379920844258562	human	HUMANONLY
ETP	CTSW	8.44499694473398e-53	0.938913969490836	human	HUMANONLY
ETP	TXK	1.01902287986003e-52	0.269353591609582	human	HUMANONLY
ETP	C5orf56	4.79424309064429e-52	0.289588620253012	human	HUMANONLY
ETP	CD99	1.01564035537082e-51	0.393394102685584	human	HUMANONLY
ETP	KIF15	1.47873556128536e-51	0.30822870117296	human	HUMANONLY
ETP	PRKCH	1.87895582755886e-51	0.338652274311747	human	HUMANONLY
ETP	GNG2	3.29331432798323e-51	0.417490245612779	human	HUMANONLY
ETP	TPX2	3.39933832481694e-51	0.544874458755381	human	HUMANONLY
ETP	KIF14	3.98467428340134e-51	0.232763354081079	human	HUMANONLY
ETP	KIF2C	9.55277022571997e-51	0.226347003435978	human	HUMANONLY
ETP	ACTB	1.69866830924138e-50	0.287400215719462	human	HUMANONLY
ETP	SMC4	8.24941174178823e-50	0.654888445014329	human	HUMANONLY
ETP	PSME1	1.2695481848203e-49	0.362857755685003	human	HUMANONLY
ETP	CDC25B	1.89825042554347e-49	0.271386017520821	human	HUMANONLY
ETP	IRF1	3.20560799806639e-49	0.42411968789039	human	HUMANONLY
ETP	DLGAP5	3.53988906597521e-49	0.420396691530471	human	HUMANONLY
ETP	CX3CR1	3.6057188743905e-49	0.301901568984766	human	HUMANONLY
ETP	CFL1	2.25936137824754e-48	0.297815114481392	human	HUMANONLY
ETP	CENPE	6.61940153915061e-48	0.412644166456655	human	HUMANONLY
ETP	ESCO2	7.0355975722084e-48	0.314710657089223	human	HUMANONLY
ETP	RNF213	1.02144108504535e-47	0.450582141564269	human	HUMANONLY
ETP	ARPC5L	1.36616661784277e-47	0.455418478549716	human	HUMANONLY
ETP	MYL12A	4.56092703972037e-47	0.398415096269341	human	HUMANONLY
ETP	CCNA2	5.54844260993413e-47	0.34995570885887	human	HUMANONLY
ETP	IFI16	5.72498008997052e-47	0.423572432612574	human	HUMANONLY
ETP	SUN2	1.00198593458138e-46	0.354025954046843	human	HUMANONLY
ETP	LITAF	2.47402424251359e-46	0.383057896622377	human	HUMANONLY
ETP	HIST2H2AC	4.56938092318356e-46	0.448339385884552	human	HUMANONLY
ETP	ANP32E	6.11296513168085e-46	0.446973900959387	human	HUMANONLY
ETP	HIST1H1D	7.2939194270588e-46	0.738716012282722	human	HUMANONLY
ETP	CMC1	8.18157117117611e-46	0.812756468128937	human	HUMANONLY
ETP	SORL1	1.29416489391001e-45	0.289279891905752	human	HUMANONLY
ETP	CD79A	3.78368766720058e-45	0.394656897031209	human	HUMANONLY
ETP	FAM111B	4.20673712945825e-45	0.366801342178563	human	HUMANONLY
ETP	AAK1	1.57432362201947e-44	0.348081976144055	human	HUMANONLY
ETP	SPIB	3.31687036163294e-44	0.450574748696201	human	HUMANONLY
ETP	GATA3	3.42970398666796e-44	0.200998172396821	human	HUMANONLY
ETP	TACC3	1.13814326691572e-43	0.346596095506742	human	HUMANONLY
ETP	FUS	1.30944617628602e-43	0.30452828534154	human	HUMANONLY
ETP	UBE2S	5.02875487443913e-43	0.455290608540325	human	HUMANONLY
ETP	ARHGAP11A	1.18156424264225e-41	0.326668817395539	human	HUMANONLY
ETP	NUCB2	1.28863610983744e-41	0.439770932270471	human	HUMANONLY
ETP	HLA-F	1.47458594305684e-41	0.314440330745795	human	HUMANONLY
ETP	CEP78	3.39534158934441e-41	0.333305471986153	human	HUMANONLY
ETP	SHCBP1	5.56341718644083e-41	0.224639258046631	human	HUMANONLY
ETP	SCT	5.59804408205547e-41	0.305452628334911	human	HUMANONLY
ETP	BUB3	7.57609117248627e-41	0.456464207615745	human	HUMANONLY
ETP	PAG1	8.4616702794124e-41	0.277489619618364	human	HUMANONLY
ETP	HNRNPDL	6.61561819937856e-40	0.275696176621463	human	HUMANONLY
ETP	MYL6	9.4505997430562e-40	0.239936824999162	human	HUMANONLY
ETP	PPP1CA	2.35707389111789e-39	0.344982615683666	human	HUMANONLY
ETP	CKAP2L	2.39378998141316e-39	0.23233051795725	human	HUMANONLY
ETP	UBALD2	5.65674460782649e-39	0.285627236233357	human	HUMANONLY
ETP	CDCA5	9.37102905364111e-39	0.235514137266535	human	HUMANONLY
ETP	PLK1	1.11481859987248e-38	0.280097481267593	human	HUMANONLY
ETP	CD38	1.21517505852994e-38	0.343557126256883	human	HUMANONLY
ETP	PTMA	1.31261288617683e-38	0.262639035049585	human	HUMANONLY
ETP	TMPO	2.33860587209723e-38	0.545945332015795	human	HUMANONLY
ETP	CDKN2C	2.46954224719346e-38	0.273939202961138	human	HUMANONLY
ETP	DDX5	5.23590215417818e-38	0.298076705476349	human	HUMANONLY
ETP	NUF2	6.58452405414916e-38	0.277422220481623	human	HUMANONLY
ETP	APOBEC3G	2.37190072830152e-37	0.305717284700249	human	HUMANONLY
ETP	ATP5E	6.27138453372212e-37	0.20385334669282	human	HUMANONLY
ETP	DIAPH3	8.6498993182877e-37	0.20750830720281	human	HUMANONLY
ETP	MAP1A	9.74402748203523e-37	0.207687658476225	human	HUMANONLY
ETP	FBXO5	2.36287707989833e-36	0.254654661681661	human	HUMANONLY
ETP	RAD21	5.38786121388185e-36	0.413132542393776	human	HUMANONLY
ETP	ARHGAP11B	6.59348061858246e-36	0.232160890081343	human	HUMANONLY
ETP	GPSM3	6.8833014696743e-36	0.335497640723683	human	HUMANONLY
ETP	TYMS	8.83405118855748e-36	0.575843347697132	human	HUMANONLY
ETP	PRMT2	1.25299331879011e-35	0.464787517892894	human	HUMANONLY
ETP	SGOL2	2.99136039576675e-35	0.342613900353247	human	HUMANONLY
ETP	KLF6	1.08189040697643e-34	0.351178891613852	human	HUMANONLY
ETP	TAP1	1.31168319256568e-34	0.266608739625526	human	HUMANONLY
ETP	RALY	1.8454562320143e-34	0.308867165774128	human	HUMANONLY
ETP	IQGAP1	1.92217756250454e-34	0.288924666087317	human	HUMANONLY
ETP	SKA3	1.92455957024194e-34	0.233085431458098	human	HUMANONLY
ETP	PSME2	2.86687328637972e-34	0.321678423384397	human	HUMANONLY
ETP	CD97	3.56360201278831e-34	0.281481434657342	human	HUMANONLY
ETP	MYO1G	7.72847666462693e-34	0.293295782130788	human	HUMANONLY
ETP	LBH	7.74043452800665e-34	0.360604078962627	human	HUMANONLY
ETP	CCDC167	8.30572581715723e-34	0.340134957565346	human	HUMANONLY
ETP	CKS1B	1.21465793041049e-33	0.578678836940339	human	HUMANONLY
ETP	YWHAZ	1.55597882557081e-33	0.289087328642217	human	HUMANONLY
ETP	AKNA	2.53294069952054e-33	0.314275341123922	human	HUMANONLY
ETP	TRA2B	2.67914507396338e-33	0.253121768032653	human	HUMANONLY
ETP	IDH2	3.04604818553109e-33	0.337978293178119	human	HUMANONLY
ETP	LAIR1	4.26072029685798e-33	0.232889017636615	human	HUMANONLY
ETP	CALM2	1.86735852195391e-32	0.343696678937133	human	HUMANONLY
ETP	EFHD2	2.21629409134399e-32	0.440874133649792	human	HUMANONLY
ETP	RHOA	2.53714815128065e-32	0.249722359012471	human	HUMANONLY
ETP	RACGAP1	2.64958893219092e-32	0.202350063308313	human	HUMANONLY
ETP	APBB1IP	4.09616038020008e-32	0.31144192869791	human	HUMANONLY
ETP	IL3RA	1.335913846769e-31	0.228996322923679	human	HUMANONLY
ETP	ITGAL	1.5986391036796e-31	0.280492444365927	human	HUMANONLY
ETP	ANKRD44	3.07754384261155e-31	0.237576629972044	human	HUMANONLY
ETP	ASF1B	5.59365958889276e-31	0.258060292313733	human	HUMANONLY
ETP	GPR65	6.23505650679366e-31	0.324814766462264	human	HUMANONLY
ETP	LGMN	6.60176170358052e-31	0.211926905665616	human	HUMANONLY
ETP	HN1	6.83714786277374e-31	0.460282856628145	human	HUMANONLY
ETP	RNF125	2.85364184160649e-30	0.290996027255393	human	HUMANONLY
ETP	C19orf43	3.41828177245905e-30	0.231203126593295	human	HUMANONLY
ETP	USP1	3.64103527431809e-30	0.349614299145612	human	HUMANONLY
ETP	SH3BP5	6.05103874666844e-30	0.202081736158019	human	HUMANONLY
ETP	DNAJC1	6.35245948903684e-30	0.321484138998643	human	HUMANONLY
ETP	MBP	6.47078836245964e-30	0.381031331942434	human	HUMANONLY
ETP	EZH2	7.19358656833088e-30	0.371440275152431	human	HUMANONLY
ETP	ISG20	2.93291994644633e-29	0.24063955653303	human	HUMANONLY
ETP	CCSER2	6.32428871899861e-29	0.217538568054113	human	HUMANONLY
ETP	DDAH2	6.84724383534695e-29	0.355820743722249	human	HUMANONLY
ETP	PRC1	1.49016212267635e-28	0.335291990576958	human	HUMANONLY
ETP	ACAP1	1.49731874538723e-28	0.336413691508946	human	HUMANONLY
ETP	XBP1	1.67649589385467e-28	0.335057776188927	human	HUMANONLY
ETP	PRKCB	4.26365795281651e-28	0.279633084480029	human	HUMANONLY
ETP	SGOL1	5.20209216092334e-28	0.263741660034113	human	HUMANONLY
ETP	LDLRAD4	9.58328535713249e-28	0.233989610913189	human	HUMANONLY
ETP	HNRNPA0	1.02393689854592e-27	0.289067539458927	human	HUMANONLY
ETP	UCP2	2.0277602344081e-27	0.355089451127376	human	HUMANONLY
ETP	ATAD2	2.59456392508611e-27	0.372432227518649	human	HUMANONLY
ETP	ARID5A	4.07964692852483e-27	0.214323447794822	human	HUMANONLY
ETP	MORF4L1	4.75814477883701e-27	0.216595113271899	human	HUMANONLY
ETP	SRP14	5.97509817383504e-27	0.270049377547673	human	HUMANONLY
ETP	ZWINT	6.40894363872699e-27	0.375795455760207	human	HUMANONLY
ETP	DIP2A	7.79930802989713e-27	0.278122071640078	human	HUMANONLY
ETP	HMGN1	8.73533781739914e-27	0.223500761409559	human	HUMANONLY
ETP	CLEC2B	1.57483237972941e-26	0.310163132260082	human	HUMANONLY
ETP	SH3KBP1	1.87612939762439e-26	0.260568164025392	human	HUMANONLY
ETP	UBE2T	2.49317392139756e-26	0.33565759630201	human	HUMANONLY
ETP	NCAPD2	3.12826681679694e-26	0.230287607819925	human	HUMANONLY
ETP	TES	3.34235799775638e-26	0.316844451728745	human	HUMANONLY
ETP	MAPKAPK2	4.03771366492918e-26	0.281300408388539	human	HUMANONLY
ETP	TNNI2	1.26876106950613e-25	0.223694139204379	human	HUMANONLY
ETP	CD47	2.05371948893599e-25	0.275715710603152	human	HUMANONLY
ETP	SKAP1	2.32902080417199e-25	0.283713794581714	human	HUMANONLY
ETP	CCDC50	4.62160001795509e-25	0.487994764496928	human	HUMANONLY
ETP	RAD51AP1	5.03476544651803e-25	0.27357441013494	human	HUMANONLY
ETP	C9orf142	5.4350133755885e-25	0.335696096609011	human	HUMANONLY
ETP	FNBP1	5.57881850343864e-25	0.259582738735983	human	HUMANONLY
ETP	PIN1	5.70607618446598e-25	0.282426922575369	human	HUMANONLY
ETP	ARHGAP9	5.85096267050667e-25	0.294482357029189	human	HUMANONLY
ETP	TRAF3IP3	6.11994635585037e-25	0.324594451945523	human	HUMANONLY
ETP	PTGDS	6.57960871103291e-25	0.510007077175628	human	HUMANONLY
ETP	ANXA6	8.92574509296343e-25	0.287758145369319	human	HUMANONLY
ETP	CCDC107	1.01162845625778e-24	0.250795013664649	human	HUMANONLY
ETP	HNRNPD	1.2410677107976e-24	0.242355643221163	human	HUMANONLY
ETP	SEPT9	1.31748082310356e-24	0.230649389586349	human	HUMANONLY
ETP	MYL12B	3.80423983845622e-24	0.246196502666564	human	HUMANONLY
ETP	RHOC	7.97254863322225e-24	0.369056977691168	human	HUMANONLY
ETP	CCDC69	9.95040834710137e-24	0.276333964066431	human	HUMANONLY
ETP	MAD2L1	1.0158124895152e-23	0.322645085107976	human	HUMANONLY
ETP	CENPM	2.29062017173578e-23	0.306233672517492	human	HUMANONLY
ETP	DTYMK	3.84298922768392e-23	0.296035363680052	human	HUMANONLY
ETP	GBP2	4.7300043666899e-23	0.223614307186308	human	HUMANONLY
ETP	MND1	5.05098373101138e-23	0.233702426158835	human	HUMANONLY
ETP	C21orf58	5.36358250184857e-23	0.243743541084735	human	HUMANONLY
ETP	PRR11	1.68000205490756e-22	0.214551089522417	human	HUMANONLY
ETP	ARHGDIA	2.19335778115722e-22	0.264895914321872	human	HUMANONLY
ETP	HNRNPM	2.25168552475409e-22	0.225064286700462	human	HUMANONLY
ETP	H1FX	2.33867110340938e-22	0.295777606916762	human	HUMANONLY
ETP	ABHD17A	2.80321472983597e-22	0.313598472190599	human	HUMANONLY
ETP	PHGDH	3.15292153891028e-22	0.227186059561085	human	HUMANONLY
ETP	CTCF	3.8053605393513e-22	0.255680174951188	human	HUMANONLY
ETP	EIF1AY	4.09998165530971e-22	0.219751803638501	human	HUMANONLY
ETP	MIS18BP1	6.41142066431878e-22	0.30337099603474	human	HUMANONLY
ETP	TLE4	9.06697419989476e-22	0.298828734564624	human	HUMANONLY
ETP	DEK	9.52342961985064e-22	0.28823308502334	human	HUMANONLY
ETP	RP11-386G11.10	1.20497129674954e-21	0.35421469670492	human	HUMANONLY
ETP	ITM2B	1.23105614795126e-21	0.247384777678976	human	HUMANONLY
ETP	ABI3	1.71733147601715e-21	0.23426322750561	human	HUMANONLY
ETP	MAD2L2	1.85087047125815e-21	0.263829793286549	human	HUMANONLY
ETP	PSMB10	2.99936902589702e-21	0.241311346119211	human	HUMANONLY
ETP	FMNL1	4.1537843704683e-21	0.234365552848054	human	HUMANONLY
ETP	N4BP2	5.35399758786098e-21	0.21893809871029	human	HUMANONLY
ETP	H2AFV	6.6976800086475e-21	0.331365971212637	human	HUMANONLY
ETP	COX17	1.4692953823244e-20	0.290000849183983	human	HUMANONLY
ETP	RBBP7	1.59332080813085e-20	0.260567574774019	human	HUMANONLY
ETP	RAB8B	2.11311509423604e-20	0.288440145786324	human	HUMANONLY
ETP	LMNB1	2.61591538091016e-20	0.346026934004861	human	HUMANONLY
ETP	SAE1	2.65082950860433e-20	0.244709978780147	human	HUMANONLY
ETP	ANXA11	3.31341133934301e-20	0.240809663444919	human	HUMANONLY
ETP	GUK1	3.70978581151767e-20	0.247959626745583	human	HUMANONLY
ETP	SAC3D1	3.75445665032304e-20	0.264346142368534	human	HUMANONLY
ETP	RERE	3.79627395096088e-20	0.21688339521481	human	HUMANONLY
ETP	KIF20B	3.82997379504897e-20	0.289338280570055	human	HUMANONLY
ETP	CKAP5	6.49703399783395e-20	0.250619877625605	human	HUMANONLY
ETP	RPL39L	6.67202812721222e-20	0.224132012366807	human	HUMANONLY
ETP	TMEM66	9.0433901241307e-20	0.217713525243585	human	HUMANONLY
ETP	RBM8A	1.21177431864944e-19	0.244837691410512	human	HUMANONLY
ETP	VAMP2	1.22421353868961e-19	0.24906259375491	human	HUMANONLY
ETP	DDX39B	1.37918836893156e-19	0.252623462016134	human	HUMANONLY
ETP	CYTH1	2.21494549679654e-19	0.22183042638214	human	HUMANONLY
ETP	SF3B2	2.30923700226189e-19	0.204406582282116	human	HUMANONLY
ETP	PPP2R5C	2.86137866534696e-19	0.273019920421517	human	HUMANONLY
ETP	ANAPC11	3.29536478519776e-19	0.249093021574413	human	HUMANONLY
ETP	DCTN3	3.44311099201934e-19	0.2544607656284	human	HUMANONLY
ETP	C17orf62	4.25855908819212e-19	0.236196182306959	human	HUMANONLY
ETP	SFPQ	5.63650553900458e-19	0.224445230832846	human	HUMANONLY
ETP	DDX39A	6.56876733220966e-19	0.25856307410443	human	HUMANONLY
ETP	ARHGEF1	7.39388768432835e-19	0.215334871377844	human	HUMANONLY
ETP	SIVA1	7.50530614276988e-19	0.344377064231351	human	HUMANONLY
ETP	FYN	7.63370128081418e-19	0.24284184455347	human	HUMANONLY
ETP	PRPSAP1	8.81333858474007e-19	0.200950256029313	human	HUMANONLY
ETP	TAF15	2.88737276711751e-18	0.227841350261183	human	HUMANONLY
ETP	ARF6	3.84359407585816e-18	0.221303022511282	human	HUMANONLY
ETP	SUZ12	4.64834624766992e-18	0.253038064751079	human	HUMANONLY
ETP	CKAP2	4.85398324743872e-18	0.280546305072463	human	HUMANONLY
ETP	CD300A	6.80488960991535e-18	0.233357242864525	human	HUMANONLY
ETP	SMC3	7.7711256393565e-18	0.295358760535333	human	HUMANONLY
ETP	RHOF	8.92412157365689e-18	0.226473499412792	human	HUMANONLY
ETP	C1orf21	1.02637478129408e-17	0.25880207848967	human	HUMANONLY
ETP	ODF2L	1.13382919092148e-17	0.228020056714514	human	HUMANONLY
ETP	CMC2	2.45283248185516e-17	0.224987947552376	human	HUMANONLY
ETP	UTRN	2.54945392335542e-17	0.235754414700269	human	HUMANONLY
ETP	TK1	3.21499201029459e-17	0.319689342293942	human	HUMANONLY
ETP	SRPK2	3.21639994113786e-17	0.238494408753313	human	HUMANONLY
ETP	ZDHHC12	4.56717684744154e-17	0.229251614210524	human	HUMANONLY
ETP	PTTG1	5.97610133573956e-17	0.405640244904219	human	HUMANONLY
ETP	SPDL1	6.37688082121044e-17	0.204907312721304	human	HUMANONLY
ETP	SMARCB1	6.39175893644512e-17	0.231896060689911	human	HUMANONLY
ETP	HIRIP3	6.53013029766203e-17	0.22168163461237	human	HUMANONLY
ETP	ITM2C	7.34111134491913e-17	0.368364634278445	human	HUMANONLY
ETP	CENPK	7.74054160045812e-17	0.241879512435272	human	HUMANONLY
ETP	EZR	1.01454236870886e-16	0.241452585034558	human	HUMANONLY
ETP	RPS4Y1	1.34712346395218e-16	0.231915988715242	human	HUMANONLY
ETP	DENND2D	1.42279494063332e-16	0.264488957678793	human	HUMANONLY
ETP	WIPF1	1.49198153967276e-16	0.289127148875337	human	HUMANONLY
ETP	PCSK7	1.77906155542813e-16	0.332421619517144	human	HUMANONLY
ETP	ARID4B	2.56088681196867e-16	0.244535677166951	human	HUMANONLY
ETP	DTNBP1	4.34673283921668e-16	0.215284912307649	human	HUMANONLY
ETP	ANAPC16	5.06744011439401e-16	0.229560427043786	human	HUMANONLY
ETP	CALCOCO2	5.59034540669701e-16	0.209989293540393	human	HUMANONLY
ETP	IDI1	5.78794499438974e-16	0.245925927786994	human	HUMANONLY
ETP	PRPF38B	6.01333147436744e-16	0.222717669600107	human	HUMANONLY
ETP	MIR181A1HG	6.03017651419917e-16	0.209644977348236	human	HUMANONLY
ETP	CHST12	6.24828167107495e-16	0.261990769087449	human	HUMANONLY
ETP	TRAM1	8.08474753870991e-16	0.211111017023773	human	HUMANONLY
ETP	AOAH	8.48140766791898e-16	0.235573722333118	human	HUMANONLY
ETP	CENPW	9.06878736417474e-16	0.253910715942362	human	HUMANONLY
ETP	NIN	1.05710412458313e-15	0.220893718961094	human	HUMANONLY
ETP	PTPN4	1.57745470020866e-15	0.245097492158675	human	HUMANONLY
ETP	TSTD1	1.71602673743326e-15	0.261574896269178	human	HUMANONLY
ETP	PAFAH1B1	2.06293150103657e-15	0.208512760147158	human	HUMANONLY
ETP	CDCA4	2.59822366521062e-15	0.207802015150423	human	HUMANONLY
ETP	GGH	2.67208873290095e-15	0.240657796608505	human	HUMANONLY
ETP	DNAJA1	2.78970910137564e-15	0.242362446940219	human	HUMANONLY
ETP	TLN1	2.97769133943544e-15	0.266070184926886	human	HUMANONLY
ETP	TECR	4.0678365737719e-15	0.213704881640318	human	HUMANONLY
ETP	ROCK1	4.47416239412624e-15	0.214857216640796	human	HUMANONLY
ETP	KIAA0101	4.65919337998257e-15	0.349259801114464	human	HUMANONLY
ETP	CALM3	4.92357430082828e-15	0.263423573609338	human	HUMANONLY
ETP	SRSF10	5.65244964451319e-15	0.223234223524599	human	HUMANONLY
ETP	CLSPN	7.76381651797211e-15	0.311100337373927	human	HUMANONLY
ETP	C12orf57	7.92495076892876e-15	0.216207904883783	human	HUMANONLY
ETP	IQGAP2	9.17496372435197e-15	0.238542667052769	human	HUMANONLY
ETP	RNASEH2C	9.6462877473093e-15	0.203343951906724	human	HUMANONLY
ETP	SPINK2	1.01956410161625e-14	0.332030278747536	human	HUMANONLY
ETP	MT-ND4L	1.19532397700067e-14	0.224698173103264	human	HUMANONLY
ETP	CHCHD7	1.39762951652807e-14	0.216530954335874	human	HUMANONLY
ETP	PBRM1	1.40650115150561e-14	0.217273673622738	human	HUMANONLY
ETP	KMT2E	1.46467052188625e-14	0.222019631767949	human	HUMANONLY
ETP	ATM	1.75178070590858e-14	0.302015797267903	human	HUMANONLY
ETP	BZW1	2.00976684417486e-14	0.221030091131765	human	HUMANONLY
ETP	ARL6IP1	2.36184824048436e-14	0.405650850538211	human	HUMANONLY
ETP	HSPB11	2.5429695509039e-14	0.28133522961904	human	HUMANONLY
ETP	CCNB1	4.95657021764331e-14	0.300438131120469	human	HUMANONLY
ETP	GSDMD	6.65253623712536e-14	0.206661060304004	human	HUMANONLY
ETP	KPNA2	7.5499834854689e-14	0.365493828770576	human	HUMANONLY
ETP	UGP2	8.97240487732845e-14	0.208074139328866	human	HUMANONLY
ETP	SKA2	9.3055539555549e-14	0.216309262014387	human	HUMANONLY
ETP	SLA	9.45771804068853e-14	0.224404579162662	human	HUMANONLY
ETP	CCDC109B	1.20099251200152e-13	0.20190588599283	human	HUMANONLY
ETP	TAPBP	2.19291929303836e-13	0.213094981142344	human	HUMANONLY
ETP	KRT10	2.20397811445182e-13	0.204484007004989	human	HUMANONLY
ETP	ANKRD11	3.47671315527448e-13	0.200770093377883	human	HUMANONLY
ETP	DNMT1	4.00034853489572e-13	0.230522350115378	human	HUMANONLY
ETP	DCK	4.18291158934823e-13	0.259219324116124	human	HUMANONLY
ETP	CWF19L2	1.04814531823166e-12	0.222805905346464	human	HUMANONLY
ETP	C9orf78	1.06575256566909e-12	0.227580247395842	human	HUMANONLY
ETP	NREP	1.10992243832747e-12	0.251409102771394	human	HUMANONLY
ETP	RNASEH2B	1.10996275336691e-12	0.216920313219089	human	HUMANONLY
ETP	PSMC3	2.00450173447963e-12	0.210120907878068	human	HUMANONLY
ETP	TAX1BP1	2.15638986544319e-12	0.220630661110227	human	HUMANONLY
ETP	SIGIRR	2.18216969403826e-12	0.211397335548713	human	HUMANONLY
ETP	GNPTAB	2.97824015180222e-12	0.214696578327526	human	HUMANONLY
ETP	SELT	7.62315789120545e-12	0.212974268608948	human	HUMANONLY
ETP	DYNLL1	8.14283503830517e-12	0.213807574195235	human	HUMANONLY
ETP	EBP	8.41220812117401e-12	0.202872607296473	human	HUMANONLY
ETP	MT-ND6	8.5555042069102e-12	0.243168644065949	human	HUMANONLY
ETP	KIF22	1.21698078281411e-11	0.220175544918409	human	HUMANONLY
ETP	CFLAR	1.38235082653728e-11	0.2470243776049	human	HUMANONLY
ETP	YEATS4	3.64384861728369e-11	0.205043972274112	human	HUMANONLY
ETP	MATK	3.75109730015582e-11	0.342708235021577	human	HUMANONLY
ETP	LBR	4.20909085685415e-11	0.209271514881487	human	HUMANONLY
ETP	BTN3A2	4.56602807929748e-11	0.242391081239226	human	HUMANONLY
ETP	RASSF5	4.87671274370479e-11	0.217682405651463	human	HUMANONLY
ETP	CTSD	5.38442065381696e-11	0.22048094701472	human	HUMANONLY
ETP	STK4	6.24572529656425e-11	0.212836438834785	human	HUMANONLY
ETP	APMAP	7.6587908476792e-11	0.281932568887843	human	HUMANONLY
ETP	MRPS6	9.68957292564108e-11	0.20783694901832	human	HUMANONLY
ETP	RRM1	1.41607518367453e-10	0.214940936143311	human	HUMANONLY
ETP	HELLS	2.31191504140246e-09	0.236597381710969	human	HUMANONLY
ETP	PPP1R12A	2.88793199415557e-09	0.21166079264985	human	HUMANONLY
ETP	GPR56	4.88955836200533e-09	0.240749186916159	human	HUMANONLY
ETP	KIAA1551	1.32507433922329e-08	0.219186632431192	human	HUMANONLY
ETP	PLP2	2.0256323845707e-08	0.25907614843048	human	HUMANONLY
ETP	IGFBP7	3.652212199971e-08	0.286696198515361	human	HUMANONLY
ETP	GCHFR	6.06262677346676e-08	0.23410218480503	human	HUMANONLY
ETP	TTC38	1.53187889733956e-07	0.228758817800484	human	HUMANONLY
ETP	HMOX2	3.17391817382545e-07	0.20131150953978	human	HUMANONLY
ETP	CDC42SE1	8.92304240935516e-07	0.21718731878954	human	HUMANONLY
ETP	EIF3G	2.3731118002548e-05	0.217040775052664	human	HUMANONLY
ETP	TUBA1C	0.000401929129767867	0.218023805266069	human	HUMANONLY
ETP	PCNA	0.00144585320974955	0.27951844950941	human	HUMANONLY
GMP	LYZ	0	2.91060297110443	human	HUMANONLY
GMP	RP11-1143G9.4	0	1.38603585840728	human	HUMANONLY
GMP	VIM	0	1.32439533659716	human	HUMANONLY
GMP	MNDA	0	1.22516491511228	human	HUMANONLY
GMP	HLA-DPA1	0	1.14711771258897	human	HUMANONLY
GMP	SAMHD1	0	1.12355669241976	human	HUMANONLY
GMP	HLA-DQB1	0	1.0957827473701	human	HUMANONLY
GMP	HLA-DRB1	0	1.09093768606903	human	HUMANONLY
GMP	HLA-DPB1	0	1.08588240162809	human	HUMANONLY
GMP	CSTA	0	1.02823408431331	human	HUMANONLY
GMP	HLA-DRA	0	1.01775412201787	human	HUMANONLY
GMP	HLA-DQA1	0	1.01056343277225	human	HUMANONLY
GMP	HLA-DRB5	0	0.96145763322621	human	HUMANONLY
GMP	RNASE2	0	0.876957088027749	human	HUMANONLY
GMP	C1orf162	0	0.831354224875053	human	HUMANONLY
GMP	AP1S2	0	0.772675629638393	human	HUMANONLY
GMP	GPR183	0	0.76722490428176	human	HUMANONLY
GMP	RETN	0	0.767016974276294	human	HUMANONLY
GMP	CFD	0	0.746699825442249	human	HUMANONLY
GMP	ACTB	0	0.682063599720152	human	HUMANONLY
GMP	ZFP36	0	0.680998537235647	human	HUMANONLY
GMP	ARPC2	0	0.662436546167906	human	HUMANONLY
GMP	TYMP	0	0.632688029999139	human	HUMANONLY
GMP	KLF4	0	0.629010849646014	human	HUMANONLY
GMP	HLA-DMB	0	0.613648698507945	human	HUMANONLY
GMP	VCAN	0	0.602692803447616	human	HUMANONLY
GMP	GSTP1	0	0.601251994932529	human	HUMANONLY
GMP	TNFSF13B	0	0.600908117768366	human	HUMANONLY
GMP	FGL2	0	0.594048646013551	human	HUMANONLY
GMP	ARL4C	0	0.590620968145462	human	HUMANONLY
GMP	CLEC10A	0	0.574151166934053	human	HUMANONLY
GMP	AIF1	0	0.573660308585449	human	HUMANONLY
GMP	AHNAK	0	0.573287872389887	human	HUMANONLY
GMP	RAB32	0	0.555676969291171	human	HUMANONLY
GMP	STXBP2	0	0.554838784104526	human	HUMANONLY
GMP	HLA-DMA	0	0.5524689376873	human	HUMANONLY
GMP	ALDH2	0	0.552295913902263	human	HUMANONLY
GMP	KCTD12	0	0.548768492962637	human	HUMANONLY
GMP	CEBPD	0	0.543339131752262	human	HUMANONLY
GMP	CSTB	0	0.541764002691179	human	HUMANONLY
GMP	HLA-B	0	0.540329236661926	human	HUMANONLY
GMP	PFN1	0	0.531054097274539	human	HUMANONLY
GMP	CXCR4	0	0.513931617665483	human	HUMANONLY
GMP	ENHO	0	0.506397209324551	human	HUMANONLY
GMP	GNAI2	0	0.500885064716846	human	HUMANONLY
GMP	CFL1	0	0.492752440505639	human	HUMANONLY
GMP	HLA-C	0	0.485609101949561	human	HUMANONLY
GMP	IQGAP1	0	0.482430034702795	human	HUMANONLY
GMP	MCL1	0	0.481580466616176	human	HUMANONLY
GMP	TPM3	0	0.48053491721073	human	HUMANONLY
GMP	BASP1	0	0.479836525805598	human	HUMANONLY
GMP	AMICA1	0	0.479362336959838	human	HUMANONLY
GMP	CAP1	0	0.473714011691766	human	HUMANONLY
GMP	AP2S1	0	0.465580032948166	human	HUMANONLY
GMP	CASP1	0	0.454955966850631	human	HUMANONLY
GMP	RAB11FIP1	0	0.453976590111263	human	HUMANONLY
GMP	LRRFIP1	0	0.448728660221878	human	HUMANONLY
GMP	PHACTR1	0	0.448237791326126	human	HUMANONLY
GMP	ARPC3	0	0.438937915032265	human	HUMANONLY
GMP	LYST	0	0.428831687415093	human	HUMANONLY
GMP	PAK1	0	0.424451857118636	human	HUMANONLY
GMP	OAZ1	0	0.4236670075036	human	HUMANONLY
GMP	C10orf54	0	0.410992820655747	human	HUMANONLY
GMP	HLA-A	0	0.409293483055723	human	HUMANONLY
GMP	DPYSL2	0	0.40731078548146	human	HUMANONLY
GMP	RNASET2	0	0.40236690494979	human	HUMANONLY
GMP	MYL6	0	0.401459312189308	human	HUMANONLY
GMP	PSMB9	0	0.400244447717836	human	HUMANONLY
GMP	FLNA	0	0.399614126338579	human	HUMANONLY
GMP	HCLS1	0	0.397887616004293	human	HUMANONLY
GMP	CSF3R	0	0.393637641841113	human	HUMANONLY
GMP	IGFBP7	0	0.387830855891161	human	HUMANONLY
GMP	FGR	0	0.379066678267838	human	HUMANONLY
GMP	IL6R	0	0.374280290044256	human	HUMANONLY
GMP	CSF2RA	0	0.374102301039665	human	HUMANONLY
GMP	TGFBI	0	0.373662840112053	human	HUMANONLY
GMP	RAB31	0	0.369046128325225	human	HUMANONLY
GMP	CD302	0	0.366167521283969	human	HUMANONLY
GMP	CD33	0	0.361349020523776	human	HUMANONLY
GMP	CAPN2	0	0.353262163856004	human	HUMANONLY
GMP	C4orf48	0	0.349515849722114	human	HUMANONLY
GMP	PRAM1	0	0.346373717933002	human	HUMANONLY
GMP	EFHD2	0	0.344504964061821	human	HUMANONLY
GMP	C12orf75	0	0.339120266214848	human	HUMANONLY
GMP	ZYX	0	0.335638898144184	human	HUMANONLY
GMP	IFI27L2	0	0.332004963056572	human	HUMANONLY
GMP	FAM105A	0	0.330112897037894	human	HUMANONLY
GMP	PARVG	0	0.326308026492506	human	HUMANONLY
GMP	NAP1L1	0	0.324513374110489	human	HUMANONLY
GMP	CLEC4A	0	0.31402627686051	human	HUMANONLY
GMP	ACTG1	0	0.309491929025402	human	HUMANONLY
GMP	CEBPA	0	0.302449720342328	human	HUMANONLY
GMP	FBP1	0	0.288321573075308	human	HUMANONLY
GMP	CD86	0	0.281411423606031	human	HUMANONLY
GMP	MTMR11	0	0.278636137782069	human	HUMANONLY
GMP	SPATS2L	0	0.278552154669427	human	HUMANONLY
GMP	HCK	0	0.274007917309776	human	HUMANONLY
GMP	IL17RA	0	0.269460659394251	human	HUMANONLY
GMP	EMILIN2	0	0.266776692462139	human	HUMANONLY
GMP	CACNA2D3	0	0.265271819407512	human	HUMANONLY
GMP	MARCH1	0	0.261806555961	human	HUMANONLY
GMP	SEMA4A	0	0.257238328086431	human	HUMANONLY
GMP	IL13RA1	0	0.256188334879448	human	HUMANONLY
GMP	CD1D	0	0.254891238278892	human	HUMANONLY
GMP	LILRA2	0	0.2537298992927	human	HUMANONLY
GMP	SLC8A1	0	0.240886842964655	human	HUMANONLY
GMP	UPK3A	0	0.226624998479094	human	HUMANONLY
GMP	CITED4	3.90171903962656e-306	0.221986662927851	human	HUMANONLY
GMP	ATP5E	6.4813487965954e-306	0.263815291027395	human	HUMANONLY
GMP	ACTR2	4.19680821793533e-303	0.374241470267506	human	HUMANONLY
GMP	ATP5L	3.66437132675736e-299	0.230386521801567	human	HUMANONLY
GMP	RBM47	8.82743336772065e-297	0.218358491068479	human	HUMANONLY
GMP	CES1	7.50182179469334e-296	0.306417510581816	human	HUMANONLY
GMP	CD44	1.30464938292453e-294	0.352451796364495	human	HUMANONLY
GMP	AIM1	3.84088638475435e-291	0.234410619110218	human	HUMANONLY
GMP	RGS10	2.53706665176493e-289	0.388290143138609	human	HUMANONLY
GMP	HAVCR2	1.60786975891121e-288	0.224381119732887	human	HUMANONLY
GMP	APAF1	8.0803615810494e-287	0.264809521213409	human	HUMANONLY
GMP	KLF6	8.97257116773356e-287	0.368197815808865	human	HUMANONLY
GMP	EVI2B	9.35626594583508e-287	0.343097408623561	human	HUMANONLY
GMP	TPP1	6.67228808085742e-286	0.360946651651639	human	HUMANONLY
GMP	PLEKHO1	8.85317463121426e-282	0.269706668517301	human	HUMANONLY
GMP	ABI3	1.40209728410711e-281	0.240169969232012	human	HUMANONLY
GMP	FAM129A	6.93909810382567e-280	0.301220835753764	human	HUMANONLY
GMP	CNPY3	2.04948503306355e-278	0.324882389504234	human	HUMANONLY
GMP	SERPINB8	1.49976618705896e-277	0.202884843258974	human	HUMANONLY
GMP	ALCAM	1.50904188913763e-273	0.244812175550086	human	HUMANONLY
GMP	ARRB2	1.09698573566237e-271	0.309327488321219	human	HUMANONLY
GMP	FOSL2	7.2674390702115e-270	0.217145546921119	human	HUMANONLY
GMP	PGLS	1.98409703197614e-268	0.322869879694817	human	HUMANONLY
GMP	LILRB4	6.98118031044475e-263	0.219838103545633	human	HUMANONLY
GMP	C19orf38	2.35669610821166e-262	0.217380776491734	human	HUMANONLY
GMP	CBL	1.03839559095713e-260	0.211582884303564	human	HUMANONLY
GMP	SULF2	1.85065289815106e-255	0.273310947115766	human	HUMANONLY
GMP	MAP3K8	1.47164443737133e-254	0.347209878517696	human	HUMANONLY
GMP	SMCO4	1.2725299547475e-250	0.232040981340174	human	HUMANONLY
GMP	PTPN6	7.01682764634275e-248	0.31091474976549	human	HUMANONLY
GMP	CARD16	1.21340143705685e-246	0.362629731324483	human	HUMANONLY
GMP	KCNAB2	1.1395697279012e-245	0.241008293113584	human	HUMANONLY
GMP	BLOC1S1	1.44988754781817e-244	0.388046981385202	human	HUMANONLY
GMP	HIGD2A	1.2013619624802e-241	0.31403583208157	human	HUMANONLY
GMP	APPL1	1.19741924376887e-237	0.263742940568496	human	HUMANONLY
GMP	KIAA1598	2.57767492957708e-236	0.201520743377295	human	HUMANONLY
GMP	WAS	1.94508683579326e-234	0.28514166320715	human	HUMANONLY
GMP	ATP2B1	2.43896591044122e-233	0.354028208611506	human	HUMANONLY
GMP	LITAF	5.0104737996173e-233	0.255607631575243	human	HUMANONLY
GMP	RAC1	5.99615360183642e-231	0.360271029245326	human	HUMANONLY
GMP	ANXA6	6.46289490087715e-230	0.227425867869675	human	HUMANONLY
GMP	LINC00936	1.21880632608692e-228	0.295140269913047	human	HUMANONLY
GMP	PLP2	2.01441943069659e-227	0.351292463602793	human	HUMANONLY
GMP	FOSB	3.32414524978202e-226	0.362184337653884	human	HUMANONLY
GMP	HDAC9	1.43928401696223e-225	0.212600767215724	human	HUMANONLY
GMP	CCNL1	1.27938212343852e-219	0.315490999603949	human	HUMANONLY
GMP	COX8A	2.09904144929978e-218	0.328256214984783	human	HUMANONLY
GMP	PHGDH	3.48319896185566e-217	0.208343713342016	human	HUMANONLY
GMP	AREG	8.45482735502334e-217	0.220254351610494	human	HUMANONLY
GMP	HEXB	8.77404590782139e-216	0.295289576065626	human	HUMANONLY
GMP	STK17B	2.78571051627549e-215	0.337609286260553	human	HUMANONLY
GMP	EVI2A	1.12032712517641e-214	0.222986489709687	human	HUMANONLY
GMP	NAIP	1.2137519704889e-214	0.225566926229095	human	HUMANONLY
GMP	KIAA0930	7.22241671188432e-214	0.24594713578713	human	HUMANONLY
GMP	SH3KBP1	2.44868122231689e-209	0.297137785346813	human	HUMANONLY
GMP	RGS19	3.95742726902899e-207	0.266251290562277	human	HUMANONLY
GMP	CD1C	5.91863692678955e-205	0.250606122704349	human	HUMANONLY
GMP	KCNE1L	7.12987272780996e-205	0.203279449518954	human	HUMANONLY
GMP	PTPRC	1.76561430421852e-203	0.316494418110019	human	HUMANONLY
GMP	FCN1	2.57993813645457e-202	0.652335526281881	human	HUMANONLY
GMP	S100A12	1.5014913048129e-201	0.499820992761284	human	HUMANONLY
GMP	SEPT9	4.11630304192749e-201	0.286602715409473	human	HUMANONLY
GMP	ITGB7	4.31489990901369e-201	0.25580337038282	human	HUMANONLY
GMP	MSN	7.68183501209712e-195	0.288168801508483	human	HUMANONLY
GMP	GPSM3	4.51228394233243e-192	0.2934213852011	human	HUMANONLY
GMP	SLC2A3	8.34201074839896e-188	0.288143583418338	human	HUMANONLY
GMP	PSME2	3.75261311188224e-187	0.276385439384908	human	HUMANONLY
GMP	HLA-DQA2	9.45517851789701e-187	0.426066711953604	human	HUMANONLY
GMP	SH2B3	1.65405618687447e-186	0.22484690600496	human	HUMANONLY
GMP	IFITM2	9.00709822944073e-186	0.235030965479255	human	HUMANONLY
GMP	EIF3K	2.04443651434965e-185	0.214767020646651	human	HUMANONLY
GMP	RNH1	4.08077906491773e-185	0.39217823619945	human	HUMANONLY
GMP	LGALS2	9.45471079534452e-184	0.254675519548513	human	HUMANONLY
GMP	CYTIP	3.06457434189489e-182	0.20364635306985	human	HUMANONLY
GMP	TIMP1	2.77731039927316e-181	0.403074884605819	human	HUMANONLY
GMP	FTL	1.00994661705666e-178	0.379649611810049	human	HUMANONLY
GMP	C1QTNF4	6.46838004916304e-178	0.485835198156945	human	HUMANONLY
GMP	PPIB	2.87179078922518e-177	0.242067851567452	human	HUMANONLY
GMP	MTPN	1.05202415908087e-175	0.276930326490683	human	HUMANONLY
GMP	CALM1	3.30825924350998e-175	0.335021269000841	human	HUMANONLY
GMP	TRAPPC1	3.55549349110613e-169	0.239434760891552	human	HUMANONLY
GMP	C20orf27	1.52768961784587e-168	0.303698773594508	human	HUMANONLY
GMP	AZU1	2.52717072165591e-162	0.929574289753587	human	HUMANONLY
GMP	MIS18BP1	8.79972931028448e-162	0.268122952087946	human	HUMANONLY
GMP	PMAIP1	5.36885650243693e-161	0.216632195130037	human	HUMANONLY
GMP	MYL12A	6.45131948065828e-160	0.35622378793237	human	HUMANONLY
GMP	PPT1	7.58939484489004e-158	0.291101507469769	human	HUMANONLY
GMP	OGFRL1	1.97733385012162e-155	0.247952802578716	human	HUMANONLY
GMP	TAGLN2	2.85459789114114e-154	0.244418072060762	human	HUMANONLY
GMP	CSK	5.55053172638365e-151	0.231539108828483	human	HUMANONLY
GMP	CCDC88A	9.76141905327981e-151	0.282250395302453	human	HUMANONLY
GMP	NDUFB1	7.36454329792591e-149	0.224013348358048	human	HUMANONLY
GMP	CAPZB	2.21641534285661e-147	0.244877596460201	human	HUMANONLY
GMP	DOCK8	2.85776872322739e-147	0.22421454303432	human	HUMANONLY
GMP	NDUFB2	5.84262487876054e-147	0.242858067976041	human	HUMANONLY
GMP	PGK1	1.5184618111611e-146	0.24088644801718	human	HUMANONLY
GMP	MFSD1	3.60315546841208e-145	0.227785715796224	human	HUMANONLY
GMP	FAM46A	5.65085631970217e-145	0.222408694863215	human	HUMANONLY
GMP	IMPA2	6.07861202009185e-142	0.207665628497536	human	HUMANONLY
GMP	CAPNS1	1.87285338467257e-136	0.245121011345513	human	HUMANONLY
GMP	IFI16	3.00801326736018e-136	0.217597354659354	human	HUMANONLY
GMP	NUP214	3.02591550341639e-136	0.259083558398568	human	HUMANONLY
GMP	BRI3BP	2.06445968663385e-135	0.228938941521037	human	HUMANONLY
GMP	TPI1	1.42127182968402e-133	0.219142255030353	human	HUMANONLY
GMP	YWHAB	1.48349219773132e-131	0.219542761454395	human	HUMANONLY
GMP	SYK	2.24759457746075e-131	0.224232831628262	human	HUMANONLY
GMP	TUBA1A	3.14210705027412e-131	0.213444470510381	human	HUMANONLY
GMP	CMTM6	3.62622814714328e-130	0.230591464925085	human	HUMANONLY
GMP	TMEM107	6.31768569403079e-130	0.21560837773355	human	HUMANONLY
GMP	MRPL23	3.18531403881877e-129	0.211489201928712	human	HUMANONLY
GMP	PTPLAD2	1.15373556654274e-127	0.218056967378724	human	HUMANONLY
GMP	HERPUD1	1.5278856122964e-125	0.240433601063165	human	HUMANONLY
GMP	AKR1B1	3.63237131819934e-124	0.21185363980338	human	HUMANONLY
GMP	UVRAG	6.90179067837533e-123	0.212700134902384	human	HUMANONLY
GMP	FMNL1	4.22400765998591e-121	0.204100647896747	human	HUMANONLY
GMP	MBNL1	7.7669256176443e-120	0.223703103456444	human	HUMANONLY
GMP	ARHGDIA	1.1081866673476e-119	0.221822804503583	human	HUMANONLY
GMP	PRR13	3.79783273307083e-117	0.215916231376413	human	HUMANONLY
GMP	MS4A6A	7.21563159407426e-117	0.304706274810361	human	HUMANONLY
GMP	NAMPT	2.70447428350787e-116	0.274279992668892	human	HUMANONLY
GMP	WARS	5.180827560796e-115	0.210131284970913	human	HUMANONLY
GMP	SNRNP25	9.44151172376664e-111	0.253667826632917	human	HUMANONLY
GMP	MYH9	5.70906646188257e-110	0.214037904168776	human	HUMANONLY
GMP	LAMTOR2	1.90561095045556e-107	0.223026993158418	human	HUMANONLY
GMP	PRMT10	2.82856503359127e-106	0.267507666234754	human	HUMANONLY
GMP	FAM26F	6.35933058322792e-106	0.201277258420839	human	HUMANONLY
GMP	RHOG	2.03552352426914e-102	0.241217646806531	human	HUMANONLY
GMP	GDI2	9.4334052484061e-102	0.207318826284923	human	HUMANONLY
GMP	VPS35	3.89857060200093e-101	0.202389677471879	human	HUMANONLY
GMP	YWHAZ	1.47503797453753e-99	0.20166744565922	human	HUMANONLY
GMP	MIDN	6.70222039055006e-95	0.212845188252656	human	HUMANONLY
GMP	ARF5	7.77981851917224e-95	0.204729296241463	human	HUMANONLY
GMP	MT-ND4L	1.41320199660588e-94	0.26490659208127	human	HUMANONLY
GMP	ARF6	1.89080684210017e-91	0.213926545603886	human	HUMANONLY
GMP	RBPJ	2.25475613870696e-91	0.223537598645917	human	HUMANONLY
GMP	REL	6.51056992392683e-91	0.212519117715291	human	HUMANONLY
GMP	EMP3	1.18587680406326e-86	0.31057440541139	human	HUMANONLY
GMP	CHMP4B	2.49675927027236e-85	0.214686981287742	human	HUMANONLY
GMP	CCND3	3.40367947132439e-84	0.226592641925495	human	HUMANONLY
GMP	LMNB1	2.84492081872793e-79	0.203587812565712	human	HUMANONLY
GMP	ATP6V0E1	5.2973950290769e-79	0.200745411363647	human	HUMANONLY
GMP	MYADM	3.77550661585037e-71	0.209074622218197	human	HUMANONLY
GMP	IL8	6.77017820731158e-59	0.286155692378382	human	HUMANONLY
GMP	NEAT1	1.26606755551877e-49	0.248144034445052	human	HUMANONLY
GMP	CLEC11A	2.50685548769966e-46	0.387270536834659	human	HUMANONLY
GMP	CLC	7.85865159275197e-10	0.882614037659694	human	HUMANONLY
HSC	AVP	0	1.42417432031343	human	HUMANONLY
HSC	CRHBP	0	1.1497445792575	human	HUMANONLY
HSC	CD164	0	0.952998158404959	human	HUMANONLY
HSC	NRIP1	0	0.825050969657463	human	HUMANONLY
HSC	HOPX	0	0.790905374374932	human	HUMANONLY
HSC	ZFAS1	0	0.683604111156113	human	HUMANONLY
HSC	EIF3E	0	0.666832580510483	human	HUMANONLY
HSC	SYPL1	0	0.662258527502705	human	HUMANONLY
HSC	SPINK2	0	0.659960095235709	human	HUMANONLY
HSC	PCDH9	0	0.63603777244966	human	HUMANONLY
HSC	BEX2	0	0.63371338306346	human	HUMANONLY
HSC	HLA-E	0	0.596609490774602	human	HUMANONLY
HSC	GLTSCR2	0	0.585253003171054	human	HUMANONLY
HSC	RPL34	0	0.580910571157233	human	HUMANONLY
HSC	RPL31	0	0.510640519711874	human	HUMANONLY
HSC	RPL35A	0	0.488433988944805	human	HUMANONLY
HSC	AJ006998.2	0	0.486000025523213	human	HUMANONLY
HSC	RPL11	0	0.44657581793506	human	HUMANONLY
HSC	PHLDB2	0	0.445383165743722	human	HUMANONLY
HSC	TPT1	0	0.415497531778938	human	HUMANONLY
HSC	RPL13	0	0.409410159038717	human	HUMANONLY
HSC	RPL5	0	0.404607261066846	human	HUMANONLY
HSC	RPS6	0	0.404341933819077	human	HUMANONLY
HSC	RPL39	0	0.396175255847057	human	HUMANONLY
HSC	NACA	0	0.369861115411204	human	HUMANONLY
HSC	RPL12	0	0.368507056482731	human	HUMANONLY
HSC	RPL30	0	0.360848823111173	human	HUMANONLY
HSC	RPL9	0	0.338637899340341	human	HUMANONLY
HSC	RPL38	0	0.336504589012654	human	HUMANONLY
HSC	RPS24	0	0.330903863910213	human	HUMANONLY
HSC	RPL7	0	0.32980488515616	human	HUMANONLY
HSC	RPS3A	0	0.329127282843471	human	HUMANONLY
HSC	RPL3	0	0.319926134797344	human	HUMANONLY
HSC	RPS3	0	0.311932608732734	human	HUMANONLY
HSC	RPL32	0	0.311255756082126	human	HUMANONLY
HSC	RPS12	0	0.27945366484519	human	HUMANONLY
HSC	RPL10A	0	0.276555963676308	human	HUMANONLY
HSC	RPL36	0	0.275103302094387	human	HUMANONLY
HSC	RPS18	0	0.271071652514872	human	HUMANONLY
HSC	RPL15	0	0.246715077326288	human	HUMANONLY
HSC	RPL10	0	0.240074567212583	human	HUMANONLY
HSC	RPS27A	0	0.233931519322928	human	HUMANONLY
HSC	EEF1A1	0	0.230759073170276	human	HUMANONLY
HSC	RPS15A	0	0.228693834739289	human	HUMANONLY
HSC	RPL13A	0	0.201623796186453	human	HUMANONLY
HSC	MDK	5.01332801945579e-288	0.592376811812902	human	HUMANONLY
HSC	CLEC9A	6.87241636243284e-284	0.27812686953663	human	HUMANONLY
HSC	SNHG7	5.54359935476379e-278	0.631749223186114	human	HUMANONLY
HSC	RPS8	6.2076733551304e-278	0.273621572692474	human	HUMANONLY
HSC	RPS29	5.61451987064651e-276	0.222253474197437	human	HUMANONLY
HSC	PRDX1	2.96036081783237e-273	0.642276250211286	human	HUMANONLY
HSC	SNHG8	2.75502600145479e-271	0.536300747424082	human	HUMANONLY
HSC	C6orf48	1.2342519881737e-266	0.508630473722626	human	HUMANONLY
HSC	RPL26	3.83877852985488e-236	0.251942111654021	human	HUMANONLY
[truncated: 1,415 more rows]
