# Supplementary material for: Comparative Transcriptomic Analysis of the Hematopoietic System between Human and Mouse by Single Cell RNA Sequencing
Source: Cells. 2021 Apr 21;10(5):973. doi: 10.3390/cells10050973 (PMC8143332; doi:10.3390/cells10050973)
Supplement: Supplementary file 1 [file cells-10-00973-s001.zip › supplementary materials/supp2_motifEnrichmentTable_wGenes_all_motif_withconservation.csv]

X	geneSet	motif	NES	AUC	TF_highConf	TF_lowConf	nEnrGenes	rankAtMax	TFs	specie	FOUND
1	MEP	dbcorrdb__PML__ENCSR000BQY_1__m1	6.17	0.0661	PML (directAnnotation).	ARID3A; BCL3; CCNT2; EP300; GATA1; GATA2; GATA3; GATA4; GATA5; GATA6; HDAC2; HMGN3; NR2F2; POLR2A; RCOR1; SIRT6; SMARCA4; SMARCB1; STAT5A; TAL1; TBL1XR1 (inferredBy_MotifSimilarity). TRPS1 (inferredBy_MotifSimilarity_n_Orthology).	89	2507	PML (directAnnotation). ARID3A; BCL3; CCNT2; EP300; GATA1; GATA2; GATA3; GATA4; GATA5; GATA6; HDAC2; HMGN3; NR2F2; POLR2A; RCOR1; SIRT6; SMARCA4; SMARCB1; STAT5A; TAL1; TBL1XR1 (inferredBy_MotifSimilarity). TRPS1 (inferredBy_MotifSimilarity_n_Orthology).	human	humanonly
2	MEP	dbcorrdb__ARID3A__ENCSR000EFY_1__m1	5.99	0.0648	ARID3A (directAnnotation).	BCL3; EP300; GATA1; GATA2; GATA3; GATA4; GATA5; HDAC2; NR2F2; PML; POLR2A; RCOR1; SMARCA4; SMARCB1; STAT5A; TAL1; TBL1XR1 (inferredBy_MotifSimilarity). GATA6 (inferredBy_MotifSimilarity_n_Orthology).	35	513	ARID3A (directAnnotation). BCL3; EP300; GATA1; GATA2; GATA3; GATA4; GATA5; HDAC2; NR2F2; PML; POLR2A; RCOR1; SMARCA4; SMARCB1; STAT5A; TAL1; TBL1XR1 (inferredBy_MotifSimilarity). GATA6 (inferredBy_MotifSimilarity_n_Orthology).	human	humanonly
3	MEP	dbcorrdb__HDAC2__ENCSR000BMG_1__m1	5.86	0.0639	HDAC2 (directAnnotation).	ARID3A; BCL3; CCNT2; EP300; GATA1; GATA2; GATA3; GATA4; GATA5; HMGN3; JUN; NR2F2; PML; POLR2A; RCOR1; SIRT6; SMARCA4; SMARCB1; STAT5A; TAL1; TBL1XR1 (inferredBy_MotifSimilarity). GATA6 (inferredBy_MotifSimilarity_n_Orthology).	109	3543	HDAC2 (directAnnotation). ARID3A; BCL3; CCNT2; EP300; GATA1; GATA2; GATA3; GATA4; GATA5; HMGN3; JUN; NR2F2; PML; POLR2A; RCOR1; SIRT6; SMARCA4; SMARCB1; STAT5A; TAL1; TBL1XR1 (inferredBy_MotifSimilarity). GATA6 (inferredBy_MotifSimilarity_n_Orthology).	human	humanonly
4	MEP	dbcorrdb__NR2F2__ENCSR000BRS_1__m1	5.72	0.0629	NR2F2 (directAnnotation).	ARID3A; BCL3; CCNT2; EP300; GATA1; GATA2; GATA3; GATA4; GATA5; GATA6; HDAC2; HMGN3; JUN; PML; POLR2A; RCOR1; SIRT6; SMARCA4; SMARCB1; STAT5A; TAL1; TBL1XR1 (inferredBy_MotifSimilarity). TRPS1 (inferredBy_MotifSimilarity_n_Orthology).	46	1035	NR2F2 (directAnnotation). ARID3A; BCL3; CCNT2; EP300; GATA1; GATA2; GATA3; GATA4; GATA5; GATA6; HDAC2; HMGN3; JUN; PML; POLR2A; RCOR1; SIRT6; SMARCA4; SMARCB1; STAT5A; TAL1; TBL1XR1 (inferredBy_MotifSimilarity). TRPS1 (inferredBy_MotifSimilarity_n_Orthology).	human	humanonly
5	MEP	cisbp__M4656	5.71	0.0629	GATA1 (directAnnotation).	BCL3; CCNT2; EP300; GATA2; GATA3; HDAC2; HMGN3; JUN; NR2F2; PML; POLR2A; RCOR1; SIRT6; SMARCA4; SMARCB1; TAL1; TBL1XR1 (inferredBy_MotifSimilarity). GATA5; GATA6 (inferredBy_MotifSimilarity_n_Orthology).	53	1235	GATA1 (directAnnotation). BCL3; CCNT2; EP300; GATA2; GATA3; HDAC2; HMGN3; JUN; NR2F2; PML; POLR2A; RCOR1; SIRT6; SMARCA4; SMARCB1; TAL1; TBL1XR1 (inferredBy_MotifSimilarity). GATA5; GATA6 (inferredBy_MotifSimilarity_n_Orthology).	human	humanmouse
6	MEP	dbcorrdb__GATA2__ENCSR000BKM_1__m1	5.7	0.0628	GATA2 (directAnnotation).	ARID3A; BCL3; CCNT2; EP300; GATA1; GATA3; GATA4; GATA5; GATA6; HDAC2; HMGN3; JUN; NR2F2; PML; POLR2A; RCOR1; SIRT6; SMARCA4; SMARCB1; STAT5A; TAL1; TBL1XR1 (inferredBy_MotifSimilarity).	50	1096	GATA2 (directAnnotation). ARID3A; BCL3; CCNT2; EP300; GATA1; GATA3; GATA4; GATA5; GATA6; HDAC2; HMGN3; JUN; NR2F2; PML; POLR2A; RCOR1; SIRT6; SMARCA4; SMARCB1; STAT5A; TAL1; TBL1XR1 (inferredBy_MotifSimilarity).	human	humanonly
7	MEP	hocomoco__TAL1_HUMAN.H11MO.0.A	5.66	0.0625	TAL1 (directAnnotation).	ARID3A; BCL3; CCNT2; EP300; GATA1; GATA2; GATA3; GATA4; GATA5; GATA6; HDAC2; HMGN3; JUN; NR2F2; PML; POLR2A; RCOR1; SIRT6; SMARCA4; SMARCB1; STAT5A; TBL1XR1 (inferredBy_MotifSimilarity).	55	1307	TAL1 (directAnnotation). ARID3A; BCL3; CCNT2; EP300; GATA1; GATA2; GATA3; GATA4; GATA5; GATA6; HDAC2; HMGN3; JUN; NR2F2; PML; POLR2A; RCOR1; SIRT6; SMARCA4; SMARCB1; STAT5A; TBL1XR1 (inferredBy_MotifSimilarity).	human	humanonly
8	MEP	cisbp__M4690	5.61	0.0622	GATA1 (directAnnotation).	ARID3A; BCL3; CCNT2; EP300; GATA2; GATA3; GATA4; GATA5; HDAC2; HMGN3; NR2F2; PML; POLR2A; RCOR1; SIRT6; SMARCA4; SMARCB1; STAT5A; TAL1; TBL1XR1 (inferredBy_MotifSimilarity). GATA6 (inferredBy_MotifSimilarity_n_Orthology).	77	2154	GATA1 (directAnnotation). ARID3A; BCL3; CCNT2; EP300; GATA2; GATA3; GATA4; GATA5; HDAC2; HMGN3; NR2F2; PML; POLR2A; RCOR1; SIRT6; SMARCA4; SMARCB1; STAT5A; TAL1; TBL1XR1 (inferredBy_MotifSimilarity). GATA6 (inferredBy_MotifSimilarity_n_Orthology).	human	humanmouse
9	MEP	dbcorrdb__RCOR1__ENCSR000EGC_1__m1	5.59	0.062	RCOR1 (directAnnotation).	ARID3A; BCL3; CCNT2; EP300; GATA1; GATA2; GATA3; GATA4; GATA5; GATA6; HDAC2; HMGN3; JUN; NR2F2; PML; POLR2A; SIRT6; SMARCA4; SMARCB1; STAT5A; TAL1; TBL1XR1; TEAD4 (inferredBy_MotifSimilarity). TRPS1 (inferredBy_MotifSimilarity_n_Orthology).	48	1037	RCOR1 (directAnnotation). ARID3A; BCL3; CCNT2; EP300; GATA1; GATA2; GATA3; GATA4; GATA5; GATA6; HDAC2; HMGN3; JUN; NR2F2; PML; POLR2A; SIRT6; SMARCA4; SMARCB1; STAT5A; TAL1; TBL1XR1; TEAD4 (inferredBy_MotifSimilarity). TRPS1 (inferredBy_MotifSimilarity_n_Orthology).	human	humanonly
10	MEP	hocomoco__GATA1_MOUSE.H11MO.0.A	5.48	0.0612	GATA1 (inferredBy_Orthology).	BCL3; CCNT2; EP300; GATA2; GATA3; GATA4; GATA5; HDAC2; HMGN3; JUN; NR2F2; PML; POLR2A; RCOR1; SIRT6; SMARCA4; SMARCB1; TAL1; TBL1XR1 (inferredBy_MotifSimilarity). GATA6 (inferredBy_MotifSimilarity_n_Orthology).	37	698	BCL3; CCNT2; EP300; GATA2; GATA3; GATA4; GATA5; HDAC2; HMGN3; JUN; NR2F2; PML; POLR2A; RCOR1; SIRT6; SMARCA4; SMARCB1; TAL1; TBL1XR1 (inferredBy_MotifSimilarity). GATA6 (inferredBy_MotifSimilarity_n_Orthology). GATA1 (inferredBy_Orthology).	human	humanonly
11	MEP	swissregulon__hs__NFY_A_B_C_.p2	5.46	0.0611	NFYA; NFYB; NFYC (directAnnotation).	CEBPZ; CHD2; E2F4; FOS; FOXI1; IRF3; PBX3; RFX5; SP1; SP2; SREBF1 (inferredBy_MotifSimilarity). PBX1; POLE3 (inferredBy_MotifSimilarity_n_Orthology).	44	796	NFYA; NFYB; NFYC (directAnnotation). CEBPZ; CHD2; E2F4; FOS; FOXI1; IRF3; PBX3; RFX5; SP1; SP2; SREBF1 (inferredBy_MotifSimilarity). PBX1; POLE3 (inferredBy_MotifSimilarity_n_Orthology).	human	humanmouse
12	MEP	dbcorrdb__POLR2AphosphoS5__ENCSR000BKR_1__m1	5.41	0.0608		ARID3A; BCL3; CCNT2; EP300; GATA1; GATA2; GATA3; GATA4; GATA5; GATA6; HDAC2; HMGN3; NR2F2; PML; POLR2A; RCOR1; SIRT6; SMARCA4; SMARCB1; STAT5A; TAL1; TBL1XR1; ZEB1 (inferredBy_MotifSimilarity). TRPS1 (inferredBy_MotifSimilarity_n_Orthology).	53	1222	ARID3A; BCL3; CCNT2; EP300; GATA1; GATA2; GATA3; GATA4; GATA5; GATA6; HDAC2; HMGN3; NR2F2; PML; POLR2A; RCOR1; SIRT6; SMARCA4; SMARCB1; STAT5A; TAL1; TBL1XR1; ZEB1 (inferredBy_MotifSimilarity). TRPS1 (inferredBy_MotifSimilarity_n_Orthology).	human	humanonly
13	MEP	homer__VDTTTCCCGCCA_E2F7	5.4	0.0607	E2F7 (directAnnotation).	E2F4 (inferredBy_MotifSimilarity).	75	2090	E2F7 (directAnnotation). E2F4 (inferredBy_MotifSimilarity).	human	humanonly
14	MEP	hocomoco__GATA2_HUMAN.H11MO.0.A	5.4	0.0607	GATA2 (directAnnotation).	ARID3A; CCNT2; EP300; GATA1; GATA3; GATA4; GATA5; GATA6; HDAC2; JUN; NR2F2; PML; POLR2A; RCOR1; SIRT6; SMARCA4; SMARCB1; STAT5A; TAL1; TBL1XR1 (inferredBy_MotifSimilarity).	42	866	GATA2 (directAnnotation). ARID3A; CCNT2; EP300; GATA1; GATA3; GATA4; GATA5; GATA6; HDAC2; JUN; NR2F2; PML; POLR2A; RCOR1; SIRT6; SMARCA4; SMARCB1; STAT5A; TAL1; TBL1XR1 (inferredBy_MotifSimilarity).	human	humanonly
15	MEP	jaspar__MA0140.2	5.37	0.0605	TAL1 (directAnnotation).	GATA1; STAT5A (inferredBy_MotifSimilarity). GATA6 (inferredBy_MotifSimilarity_n_Orthology).	58	1353	TAL1 (directAnnotation). GATA1; STAT5A (inferredBy_MotifSimilarity). GATA6 (inferredBy_MotifSimilarity_n_Orthology).	human	humanmouse
16	MEP	hocomoco__GATA1_HUMAN.H11MO.0.A	5.26	0.0598	GATA1 (directAnnotation).	CCNT2; EP300; GATA2; GATA3; GATA4; GATA5; GATA6; HDAC2; HMGN3; NR2F2; PML; POLR2A; RCOR1; SIRT6; SMARCA4; SMARCB1; STAT5A; TAL1; TBL1XR1 (inferredBy_MotifSimilarity).	35	672	GATA1 (directAnnotation). CCNT2; EP300; GATA2; GATA3; GATA4; GATA5; GATA6; HDAC2; HMGN3; NR2F2; PML; POLR2A; RCOR1; SIRT6; SMARCA4; SMARCB1; STAT5A; TAL1; TBL1XR1 (inferredBy_MotifSimilarity).	human	humanonly
17	MEP	factorbook__GATA1-ext	5.19	0.0593	GATA1; GATA2 (directAnnotation).	ARID3A; BCL3; CCNT2; EP300; GATA3; GATA4; GATA5; GATA6; HDAC2; HMGN3; JUN; NR2F2; PML; POLR2A; RCOR1; SIRT6; SMARCA4; SMARCB1; TAL1; TBL1XR1; TEAD4 (inferredBy_MotifSimilarity).	32	558	GATA1; GATA2 (directAnnotation). ARID3A; BCL3; CCNT2; EP300; GATA3; GATA4; GATA5; GATA6; HDAC2; HMGN3; JUN; NR2F2; PML; POLR2A; RCOR1; SIRT6; SMARCA4; SMARCB1; TAL1; TBL1XR1; TEAD4 (inferredBy_MotifSimilarity).	human	humanmouse
18	MEP	dbcorrdb__GATA1__ENCSR000EFT_1__m1	5.14	0.0589	GATA1 (directAnnotation).	ARID3A; BCL3; CCNT2; EP300; GATA2; GATA3; GATA4; GATA5; GATA6; HDAC2; HMGN3; JUN; NR2F2; PML; POLR2A; RCOR1; SIRT6; SMARCA4; SMARCB1; STAT5A; TAL1; TBL1XR1 (inferredBy_MotifSimilarity).	136	4731	GATA1 (directAnnotation). ARID3A; BCL3; CCNT2; EP300; GATA2; GATA3; GATA4; GATA5; GATA6; HDAC2; HMGN3; JUN; NR2F2; PML; POLR2A; RCOR1; SIRT6; SMARCA4; SMARCB1; STAT5A; TAL1; TBL1XR1 (inferredBy_MotifSimilarity).	human	humanonly
19	MEP	dbcorrdb__GATA1__ENCSR000EWM_1__m1	5.08	0.0585	GATA1 (directAnnotation).	ARID3A; BCL3; CCNT2; EP300; GATA2; GATA3; GATA4; GATA5; GATA6; HDAC2; HMGN3; JUN; NR2F2; PML; POLR2A; RCOR1; SIRT6; SMARCA4; SMARCB1; STAT5A; TAL1; TBL1XR1 (inferredBy_MotifSimilarity).	137	4651	GATA1 (directAnnotation). ARID3A; BCL3; CCNT2; EP300; GATA2; GATA3; GATA4; GATA5; GATA6; HDAC2; HMGN3; JUN; NR2F2; PML; POLR2A; RCOR1; SIRT6; SMARCA4; SMARCB1; STAT5A; TAL1; TBL1XR1 (inferredBy_MotifSimilarity).	human	humanonly
20	MEP	cisbp__M4601	5.08	0.0585	GATA2 (directAnnotation).	BCL3; CCNT2; EP300; GATA1; GATA3; GATA4; GATA5; HDAC2; HMGN3; JUN; NR2F2; PML; POLR2A; RCOR1; SIRT6; SMARCA4; SMARCB1; TAL1; TBL1XR1 (inferredBy_MotifSimilarity). GATA6 (inferredBy_MotifSimilarity_n_Orthology).	92	2684	GATA2 (directAnnotation). BCL3; CCNT2; EP300; GATA1; GATA3; GATA4; GATA5; HDAC2; HMGN3; JUN; NR2F2; PML; POLR2A; RCOR1; SIRT6; SMARCA4; SMARCB1; TAL1; TBL1XR1 (inferredBy_MotifSimilarity). GATA6 (inferredBy_MotifSimilarity_n_Orthology).	human	humanmouse
21	MEP	dbcorrdb__GATA1__ENCSR000EXR_1__m1	5.05	0.0583	GATA1 (directAnnotation).	ARID3A; BCL3; CCNT2; EP300; GATA2; GATA3; GATA4; GATA5; GATA6; HDAC2; HMGN3; JUN; NR2F2; PML; POLR2A; RCOR1; SIRT6; SMARCA4; SMARCB1; STAT5A; TAL1; TBL1XR1 (inferredBy_MotifSimilarity).	121	4156	GATA1 (directAnnotation). ARID3A; BCL3; CCNT2; EP300; GATA2; GATA3; GATA4; GATA5; GATA6; HDAC2; HMGN3; JUN; NR2F2; PML; POLR2A; RCOR1; SIRT6; SMARCA4; SMARCB1; STAT5A; TAL1; TBL1XR1 (inferredBy_MotifSimilarity).	human	humanonly
22	MEP	dbcorrdb__eGFP-GATA2__ENCSR000DKA_1__m1	4.98	0.0578		ARID3A; BCL3; CCNT2; EP300; GATA1; GATA2; GATA3; GATA4; GATA5; GATA6; HDAC2; JUN; NR2F2; PML; POLR2A; RCOR1; SIRT6; SMARCA4; SMARCB1; STAT5A; TAL1; TBL1XR1 (inferredBy_MotifSimilarity).	120	4126	ARID3A; BCL3; CCNT2; EP300; GATA1; GATA2; GATA3; GATA4; GATA5; GATA6; HDAC2; JUN; NR2F2; PML; POLR2A; RCOR1; SIRT6; SMARCA4; SMARCB1; STAT5A; TAL1; TBL1XR1 (inferredBy_MotifSimilarity).	human	humanonly
23	MEP	taipale_cyt_meth__E2F8_NTTTCCCGCCAAAN_eDBD	4.96	0.0577	E2F8 (directAnnotation).	E2F1; E2F3; E2F4; E2F7 (inferredBy_MotifSimilarity).	57	1358	E2F8 (directAnnotation). E2F1; E2F3; E2F4; E2F7 (inferredBy_MotifSimilarity).	human	humanonly
24	MEP	hocomoco__TAL1_MOUSE.H11MO.0.A	4.92	0.0574	TAL1 (inferredBy_Orthology).	ARID3A; BCL3; CCNT2; EP300; GATA1; GATA2; GATA3; GATA4; GATA5; GATA6; HDAC2; JUN; NR2F2; PML; POLR2A; RCOR1; SIRT6; SMARCA4; SMARCB1; STAT5A; TBL1XR1; TEAD4 (inferredBy_MotifSimilarity).	59	1541	ARID3A; BCL3; CCNT2; EP300; GATA1; GATA2; GATA3; GATA4; GATA5; GATA6; HDAC2; JUN; NR2F2; PML; POLR2A; RCOR1; SIRT6; SMARCA4; SMARCB1; STAT5A; TBL1XR1; TEAD4 (inferredBy_MotifSimilarity). TAL1 (inferredBy_Orthology).	human	humanonly
25	MEP	cisbp__M4621	4.89	0.0572	GATA2 (directAnnotation).	ARID3A; BCL3; CCNT2; EP300; GATA1; GATA3; GATA4; HDAC2; HMGN3; NR2F2; PML; POLR2A; RCOR1; SMARCA4; SMARCB1; STAT5A; TAL1; TBL1XR1 (inferredBy_MotifSimilarity). GATA5; GATA6 (inferredBy_MotifSimilarity_n_Orthology).	68	1907	GATA2 (directAnnotation). ARID3A; BCL3; CCNT2; EP300; GATA1; GATA3; GATA4; HDAC2; HMGN3; NR2F2; PML; POLR2A; RCOR1; SMARCA4; SMARCB1; STAT5A; TAL1; TBL1XR1 (inferredBy_MotifSimilarity). GATA5; GATA6 (inferredBy_MotifSimilarity_n_Orthology).	human	humanmouse
26	MEP	dbcorrdb__SMARCA4__ENCSR000EHO_1__m1	4.84	0.0569	SMARCA4 (directAnnotation).	ARID3A; BCL3; CCNT2; EP300; GATA1; GATA2; GATA3; GATA4; GATA5; GATA6; HDAC2; JUN; NR2F2; PML; POLR2A; RCOR1; SIRT6; SMARCB1; STAT5A; TAL1; TBL1XR1; TEAD4 (inferredBy_MotifSimilarity).	26	407	SMARCA4 (directAnnotation). ARID3A; BCL3; CCNT2; EP300; GATA1; GATA2; GATA3; GATA4; GATA5; GATA6; HDAC2; JUN; NR2F2; PML; POLR2A; RCOR1; SIRT6; SMARCB1; STAT5A; TAL1; TBL1XR1; TEAD4 (inferredBy_MotifSimilarity).	human	humanonly
27	MEP	dbcorrdb__RCOR1__ENCSR000EGG_1__m1	4.83	0.0568	RCOR1 (directAnnotation).	ARID3A; BCL3; CCNT2; EP300; GATA1; GATA2; GATA3; GATA4; GATA5; GATA6; HDAC2; HMGN3; JUN; NR2F2; PML; POLR2A; SIRT6; SMARCA4; SMARCB1; STAT5A; TAL1; TBL1XR1 (inferredBy_MotifSimilarity). TRPS1 (inferredBy_MotifSimilarity_n_Orthology).	110	3788	RCOR1 (directAnnotation). ARID3A; BCL3; CCNT2; EP300; GATA1; GATA2; GATA3; GATA4; GATA5; GATA6; HDAC2; HMGN3; JUN; NR2F2; PML; POLR2A; SIRT6; SMARCA4; SMARCB1; STAT5A; TAL1; TBL1XR1 (inferredBy_MotifSimilarity). TRPS1 (inferredBy_MotifSimilarity_n_Orthology).	human	humanonly
28	MEP	dbcorrdb__POLR2A__ENCSR000EHL_1__m1	4.74	0.0562	POLR2A (directAnnotation).	ARID3A; BCL3; CCNT2; EP300; GATA1; GATA2; GATA3; GATA4; GATA5; HDAC2; HMGN3; JUN; NR2F2; PML; RCOR1; SIRT6; SMARCA4; SMARCB1; TAL1; TBL1XR1 (inferredBy_MotifSimilarity). GATA6 (inferredBy_MotifSimilarity_n_Orthology).	51	1397	POLR2A (directAnnotation). ARID3A; BCL3; CCNT2; EP300; GATA1; GATA2; GATA3; GATA4; GATA5; HDAC2; HMGN3; JUN; NR2F2; PML; RCOR1; SIRT6; SMARCA4; SMARCB1; TAL1; TBL1XR1 (inferredBy_MotifSimilarity). GATA6 (inferredBy_MotifSimilarity_n_Orthology).	human	humanonly
29	MEP	transfac_pro__M04823	4.71	0.056	E2F4 (directAnnotation).	E2F1; E2F6; E2F7; TFDP1 (inferredBy_MotifSimilarity).	39	825	E2F4 (directAnnotation). E2F1; E2F6; E2F7; TFDP1 (inferredBy_MotifSimilarity).	human	humanonly
30	MEP	cisbp__M2272	4.71	0.056	E2F4 (directAnnotation).	E2F1; E2F6 (inferredBy_MotifSimilarity). E2F3 (inferredBy_MotifSimilarity_n_Orthology).	47	1024	E2F4 (directAnnotation). E2F1; E2F6 (inferredBy_MotifSimilarity). E2F3 (inferredBy_MotifSimilarity_n_Orthology).	human	humanonly
31	MEP	dbcorrdb__TAL1__ENCSR000EHB_1__m1	4.69	0.0559	TAL1 (directAnnotation).	ARID3A; BCL3; CCNT2; EP300; GATA1; GATA2; GATA3; GATA4; GATA5; GATA6; HDAC2; JUN; NR2F2; PML; POLR2A; RCOR1; SIRT6; SMARCA4; SMARCB1; STAT5A; TBL1XR1; TEAD4 (inferredBy_MotifSimilarity). TRPS1 (inferredBy_MotifSimilarity_n_Orthology).	119	3921	TAL1 (directAnnotation). ARID3A; BCL3; CCNT2; EP300; GATA1; GATA2; GATA3; GATA4; GATA5; GATA6; HDAC2; JUN; NR2F2; PML; POLR2A; RCOR1; SIRT6; SMARCA4; SMARCB1; STAT5A; TBL1XR1; TEAD4 (inferredBy_MotifSimilarity). TRPS1 (inferredBy_MotifSimilarity_n_Orthology).	human	humanonly
32	MEP	transfac_pro__M01610	4.68	0.0558		NPAS2 (inferredBy_MotifSimilarity).	21	234	NPAS2 (inferredBy_MotifSimilarity).	human	humanonly
33	MEP	jaspar__MA0310.1	4.67	0.0557		NPAS2 (inferredBy_MotifSimilarity).	21	234	NPAS2 (inferredBy_MotifSimilarity).	human	humanonly
34	MEP	dbcorrdb__GATA1__ENCSR000EXP_1__m1	4.64	0.0555	GATA1 (directAnnotation).	ARID3A; BCL3; CCNT2; EP300; GATA2; GATA3; GATA4; GATA5; GATA6; HDAC2; HMGN3; JUN; NR2F2; PML; POLR2A; RCOR1; SIRT6; SMARCA4; SMARCB1; TAL1; TBL1XR1; TEAD4 (inferredBy_MotifSimilarity).	96	3270	GATA1 (directAnnotation). ARID3A; BCL3; CCNT2; EP300; GATA2; GATA3; GATA4; GATA5; GATA6; HDAC2; HMGN3; JUN; NR2F2; PML; POLR2A; RCOR1; SIRT6; SMARCA4; SMARCB1; TAL1; TBL1XR1; TEAD4 (inferredBy_MotifSimilarity).	human	humanonly
35	MEP	dbcorrdb__E2F4__ENCSR000EWL_1__m1	4.55	0.0549	E2F4 (directAnnotation).	E2F6; ELF1; ELK4; ETS1; GABPA; HCFC1; SIN3A; ZNF274 (inferredBy_MotifSimilarity).	74	2132	E2F4 (directAnnotation). E2F6; ELF1; ELK4; ETS1; GABPA; HCFC1; SIN3A; ZNF274 (inferredBy_MotifSimilarity).	human	humanonly
36	MEP	dbcorrdb__EP300__ENCSR000EGE_1__m1	4.52	0.0547	EP300 (directAnnotation).	ARID3A; BCL3; CCNT2; GATA1; GATA2; GATA3; GATA4; GATA5; GATA6; HDAC2; JUN; NR2F2; PML; POLR2A; RCOR1; SIRT6; SMARCA4; SMARCB1; TAL1; TBL1XR1; TEAD4 (inferredBy_MotifSimilarity). TRPS1 (inferredBy_MotifSimilarity_n_Orthology).	29	495	EP300 (directAnnotation). ARID3A; BCL3; CCNT2; GATA1; GATA2; GATA3; GATA4; GATA5; GATA6; HDAC2; JUN; NR2F2; PML; POLR2A; RCOR1; SIRT6; SMARCA4; SMARCB1; TAL1; TBL1XR1; TEAD4 (inferredBy_MotifSimilarity). TRPS1 (inferredBy_MotifSimilarity_n_Orthology).	human	humanonly
37	MEP	dbcorrdb__GATA2__ENCSR000EWG_1__m1	4.47	0.0543	GATA2 (directAnnotation).	ARID3A; BCL3; CCNT2; EP300; GATA1; GATA3; GATA4; GATA5; GATA6; HDAC2; HMGN3; JUN; NR2F2; PML; POLR2A; RCOR1; SIRT6; SMARCA4; SMARCB1; TAL1; TBL1XR1; TEAD4 (inferredBy_MotifSimilarity).	63	1870	GATA2 (directAnnotation). ARID3A; BCL3; CCNT2; EP300; GATA1; GATA3; GATA4; GATA5; GATA6; HDAC2; HMGN3; JUN; NR2F2; PML; POLR2A; RCOR1; SIRT6; SMARCA4; SMARCB1; TAL1; TBL1XR1; TEAD4 (inferredBy_MotifSimilarity).	human	humanonly
38	MEP	taipale_cyt_meth__NPAS2_NMCACGTGYN_eDBD	4.46	0.0542	NPAS2 (directAnnotation).	CLOCK (inferredBy_MotifSimilarity).	124	4292	NPAS2 (directAnnotation). CLOCK (inferredBy_MotifSimilarity).	human	humanonly
39	MEP	dbcorrdb__NFYA__ENCSR000EGR_1__m1	4.39	0.0537	NFYA (directAnnotation).	CHD2; E2F4; FOS; FOXI1; IRF3; NFYB; NFYC; PBX3; POLR2A; RFX5; SP1; SP2; SREBF1; SRF (inferredBy_MotifSimilarity). PBX1; POLE3 (inferredBy_MotifSimilarity_n_Orthology).	72	1902	NFYA (directAnnotation). CHD2; E2F4; FOS; FOXI1; IRF3; NFYB; NFYC; PBX3; POLR2A; RFX5; SP1; SP2; SREBF1; SRF (inferredBy_MotifSimilarity). PBX1; POLE3 (inferredBy_MotifSimilarity_n_Orthology).	human	humanonly
40	MEP	taipale_tf_pairs__GATA1_AGATAAN_HT	4.35	0.0535	GATA1 (directAnnotation).		45	1049	GATA1 (directAnnotation).	human	humanonly
41	MEP	dbcorrdb__MYC__ENCSR000DLZ_1__m1	4.34	0.0534	MYC (directAnnotation).	ARNT; ARNT2; ATF1; ATF3; BHLHE40; BHLHE41; BRF1; BRF2; CEBPB; CTCF; E2F6; EGR1; ELF1; ESRRA; EZH2; GABPA; HDAC2; HELT; HES1; HEY1; HEY2; MAX; MAZ; MXI1; MYCN; NELFE; NFE2; PHF8; POLR2A; RAD21; RBBP5; SAP30; SIN3A; SMARCA4; SP2; SP4; SREBF1; SREBF2; STAT1; SUPT20H; TAF1; USF1; USF2; XRCC4; YY1; ZEB1; ZMIZ1; ZNF143; ZNF274; ZNF878 (inferredBy_MotifSimilarity). CLOCK; NPAS2 (inferredBy_MotifSimilari…	49	1187	MYC (directAnnotation). ARNT; ARNT2; ATF1; ATF3; BHLHE40; BHLHE41; BRF1; BRF2; CEBPB; CTCF; E2F6; EGR1; ELF1; ESRRA; EZH2; GABPA; HDAC2; HELT; HES1; HEY1; HEY2; MAX; MAZ; MXI1; MYCN; NELFE; NFE2; PHF8; POLR2A; RAD21; RBBP5; SAP30; SIN3A; SMARCA4; SP2; SP4; SREBF1; SREBF2; STAT1; SUPT20H; TAF1; USF1; USF2; XRCC4; YY1; ZEB1; ZMIZ1; ZNF143; ZNF274; ZNF878 (inferredBy_MotifSimilarity). CLOCK; NPAS2 (…	human	humanonly
42	MEP	dbcorrdb__E2F6__ENCSR000EWJ_1__m1	4.34	0.0534	E2F6 (directAnnotation).	ATF3; BCLAF1; BHLHE40; BRF1; BRF2; CEBPB; CREB1; CTCF; E2F1; ELF1; ELK4; ESRRA; ETS1; EZH2; FOXP2; GABPA; HCFC1; HDAC2; MAX; MXI1; MYC; MYCN; NELFE; NFE2; NRF1; PHF8; POLR2A; RAD21; RBBP5; SAP30; SIN3A; SMARCA4; SP4; SREBF1; SREBF2; SUPT20H; USF1; USF2; XRCC4; ZEB1; ZMIZ1; ZNF143; ZNF274 (inferredBy_MotifSimilarity). CLOCK; NPAS2 (inferredBy_MotifSimilarity_n_Orthology).	109	3521	E2F6 (directAnnotation). ATF3; BCLAF1; BHLHE40; BRF1; BRF2; CEBPB; CREB1; CTCF; E2F1; ELF1; ELK4; ESRRA; ETS1; EZH2; FOXP2; GABPA; HCFC1; HDAC2; MAX; MXI1; MYC; MYCN; NELFE; NFE2; NRF1; PHF8; POLR2A; RAD21; RBBP5; SAP30; SIN3A; SMARCA4; SP4; SREBF1; SREBF2; SUPT20H; USF1; USF2; XRCC4; ZEB1; ZMIZ1; ZNF143; ZNF274 (inferredBy_MotifSimilarity). CLOCK; NPAS2 (inferredBy_MotifSimilarity_n_Orthology).	human	humanonly
43	MEP	jaspar__MA0150.2	4.34	0.0534	NFE2L2 (inferredBy_Orthology).	BACH1; BACH2; FOS; FOSB; FOSL1; FOSL2; JUN; JUNB; JUND; MAF; MAFB; MAFF; MAFG; MAFK; NFE2; NFE2L1; NFE2L3 (inferredBy_MotifSimilarity).	37	797	BACH1; BACH2; FOS; FOSB; FOSL1; FOSL2; JUN; JUNB; JUND; MAF; MAFB; MAFF; MAFG; MAFK; NFE2; NFE2L1; NFE2L3 (inferredBy_MotifSimilarity). NFE2L2 (inferredBy_Orthology).	human	humanonly
44	MEP	cisbp__M0801	4.29	0.0531	GATA1; GATA2; GATA3; GATA4; GATA5; GATA6; TRPS1 (inferredBy_Orthology).		58	1332	GATA1; GATA2; GATA3; GATA4; GATA5; GATA6; TRPS1 (inferredBy_Orthology).	human	humanmouse
45	MEP	homer__GCCACGTG_E-box	4.27	0.0529		ATF6B; CREB3; CREB3L1; CREB3L4; MYC (inferredBy_MotifSimilarity). ATF6; CLOCK; CREB3L2 (inferredBy_MotifSimilarity_n_Orthology).	90	3106	ATF6B; CREB3; CREB3L1; CREB3L4; MYC (inferredBy_MotifSimilarity). ATF6; CLOCK; CREB3L2 (inferredBy_MotifSimilarity_n_Orthology).	human	humanonly
46	MEP	dbcorrdb__NFYA__ENCSR000DNS_1__m1	4.24	0.0527	NFYA (directAnnotation).	CHD2; E2F4; FOS; FOXI1; IRF3; NFYB; NFYC; PBX3; POLR2A; RFX5; SP1; SP2; SREBF1; SRF (inferredBy_MotifSimilarity). PBX1; POLE3; POLE4 (inferredBy_MotifSimilarity_n_Orthology).	67	1703	NFYA (directAnnotation). CHD2; E2F4; FOS; FOXI1; IRF3; NFYB; NFYC; PBX3; POLR2A; RFX5; SP1; SP2; SREBF1; SRF (inferredBy_MotifSimilarity). PBX1; POLE3; POLE4 (inferredBy_MotifSimilarity_n_Orthology).	human	humanonly
47	MEP	cisbp__M1966	4.21	0.0525	NFE2L2 (inferredBy_Orthology).	BACH1; BACH2; FOS; FOSB; FOSL1; FOSL2; JUN; JUNB; JUND; MAF; MAFB; MAFF; MAFG; MAFK; NFE2; NFE2L1; NFE2L3 (inferredBy_MotifSimilarity).	53	1430	BACH1; BACH2; FOS; FOSB; FOSL1; FOSL2; JUN; JUNB; JUND; MAF; MAFB; MAFF; MAFG; MAFK; NFE2; NFE2L1; NFE2L3 (inferredBy_MotifSimilarity). NFE2L2 (inferredBy_Orthology).	human	humanonly
48	MEP	dbcorrdb__TBL1XR1__ENCSR000EGA_1__m1	4.19	0.0524	TBL1XR1 (directAnnotation).	CCNT2; GATA1; GATA2; GATA5; HDAC2; POLR2A; RCOR1; SIRT6; SMARCA4; TAL1; TCF7L2; ZEB1 (inferredBy_MotifSimilarity). GATA4; GATA6 (inferredBy_MotifSimilarity_n_Orthology).	70	2114	TBL1XR1 (directAnnotation). CCNT2; GATA1; GATA2; GATA5; HDAC2; POLR2A; RCOR1; SIRT6; SMARCA4; TAL1; TCF7L2; ZEB1 (inferredBy_MotifSimilarity). GATA4; GATA6 (inferredBy_MotifSimilarity_n_Orthology).	human	humanonly
49	MEP	homer__GTGCGCATGCGC_NRF	4.18	0.0524		E2F6; EGR1; NRF1; ZSCAN10 (inferredBy_MotifSimilarity).	118	3307	E2F6; EGR1; NRF1; ZSCAN10 (inferredBy_MotifSimilarity).	human	humanonly
50	MEP	dbcorrdb__CHD2__ENCSR000EBT_1__m2	4.18	0.0523	CHD2 (directAnnotation).	E2F4; FOS; IRF3; NFYA; NFYB; NFYC; PBX3; RFX5; SP1; ZNF274 (inferredBy_MotifSimilarity).	40	943	CHD2 (directAnnotation). E2F4; FOS; IRF3; NFYA; NFYB; NFYC; PBX3; RFX5; SP1; ZNF274 (inferredBy_MotifSimilarity).	human	humanonly
51	MEP	dbcorrdb__CCNT2__ENCSR000DOA_1__m1	4.18	0.0523	CCNT2 (directAnnotation).	BCL3; EP300; GATA1; GATA2; GATA3; GATA5; HDAC2; HMGN3; LMO2; NR2F2; PML; POLR2A; RCOR1; SIN3A; SIRT6; SMARCA4; TAL1; TBL1XR1; ZEB1 (inferredBy_MotifSimilarity). GATA4; GATA6; TRPS1 (inferredBy_MotifSimilarity_n_Orthology).	39	933	CCNT2 (directAnnotation). BCL3; EP300; GATA1; GATA2; GATA3; GATA5; HDAC2; HMGN3; LMO2; NR2F2; PML; POLR2A; RCOR1; SIN3A; SIRT6; SMARCA4; TAL1; TBL1XR1; ZEB1 (inferredBy_MotifSimilarity). GATA4; GATA6; TRPS1 (inferredBy_MotifSimilarity_n_Orthology).	human	humanonly
52	MEP	dbcorrdb__TBL1XR1__ENCSR000EGB_1__m1	4.17	0.0522	TBL1XR1 (directAnnotation).	ARID3A; BCL3; CCNT2; EP300; GATA1; GATA2; GATA3; GATA4; GATA5; GATA6; HDAC2; HMGN3; JUN; NR2F2; PML; POLR2A; RCOR1; SIRT6; SMARCA4; SMARCB1; STAT5A; TAL1; TEAD4 (inferredBy_MotifSimilarity).	23	397	TBL1XR1 (directAnnotation). ARID3A; BCL3; CCNT2; EP300; GATA1; GATA2; GATA3; GATA4; GATA5; GATA6; HDAC2; HMGN3; JUN; NR2F2; PML; POLR2A; RCOR1; SIRT6; SMARCA4; SMARCB1; STAT5A; TAL1; TEAD4 (inferredBy_MotifSimilarity).	human	humanonly
53	MEP	dbcorrdb__POLR2A__ENCSR000AKZ_1__m1	4.16	0.0522	POLR2A (directAnnotation).	GATA1; GATA2; GATA3; GATA4; GATA5; TBL1XR1; TCF7L2 (inferredBy_MotifSimilarity). GATA6 (inferredBy_MotifSimilarity_n_Orthology).	109	3722	POLR2A (directAnnotation). GATA1; GATA2; GATA3; GATA4; GATA5; TBL1XR1; TCF7L2 (inferredBy_MotifSimilarity). GATA6 (inferredBy_MotifSimilarity_n_Orthology).	human	humanonly
54	MEP	homer__CWGGCGGGAA_E2F1	4.16	0.0522	E2F1 (directAnnotation).		55	1439	E2F1 (directAnnotation).	human	humanonly
55	MEP	dbcorrdb__MYC__ENCSR000EBY_1__m1	4.13	0.052	MYC (directAnnotation).	ARNT; ARNT2; ATF1; ATF3; BHLHE40; BRF1; CTCF; E2F6; ELF1; ESRRA; EZH2; GABPA; MAX; MAZ; MXI1; MYCN; NFE2; POLR2A; RAD21; SAP30; SMARCA4; SP2; SP4; SREBF1; SREBF2; STAT1; TAF1; USF1; USF2; XRCC4; ZEB1; ZMIZ1; ZNF143; ZNF274 (inferredBy_MotifSimilarity). CLOCK; NPAS2 (inferredBy_MotifSimilarity_n_Orthology).	37	897	MYC (directAnnotation). ARNT; ARNT2; ATF1; ATF3; BHLHE40; BRF1; CTCF; E2F6; ELF1; ESRRA; EZH2; GABPA; MAX; MAZ; MXI1; MYCN; NFE2; POLR2A; RAD21; SAP30; SMARCA4; SP2; SP4; SREBF1; SREBF2; STAT1; TAF1; USF1; USF2; XRCC4; ZEB1; ZMIZ1; ZNF143; ZNF274 (inferredBy_MotifSimilarity). CLOCK; NPAS2 (inferredBy_MotifSimilarity_n_Orthology).	human	humanonly
56	MEP	transfac_pro__M07728	4.13	0.0519	GATA1; GATA2; GATA3 (inferredBy_Orthology).	GATA4; GATA5; TBL1XR1 (inferredBy_MotifSimilarity). GATA6; TRPS1 (inferredBy_MotifSimilarity_n_Orthology).	79	2430	GATA4; GATA5; TBL1XR1 (inferredBy_MotifSimilarity). GATA6; TRPS1 (inferredBy_MotifSimilarity_n_Orthology). GATA1; GATA2; GATA3 (inferredBy_Orthology).	human	humanonly
57	MEP	homer__GGCGGGAAAH_E2F4	4.11	0.0519	E2F4 (directAnnotation).	E2F3; E2F6; E2F7; TFDP1 (inferredBy_MotifSimilarity). EVX1; EVX2 (inferredBy_MotifSimilarity_n_Orthology).	111	3821	E2F4 (directAnnotation). E2F3; E2F6; E2F7; TFDP1 (inferredBy_MotifSimilarity). EVX1; EVX2 (inferredBy_MotifSimilarity_n_Orthology).	human	humanonly
58	MEP	transfac_pro__M04782	4.07	0.0516	CCNT2 (directAnnotation).	BCL3; EP300; GATA1; GATA2; GATA3; GATA4; GATA5; HDAC2; JUN; NR2F2; PML; POLR2A; RCOR1; SIRT6; SMARCA4; SMARCB1; STAT5A; TAL1; TBL1XR1; TEAD4 (inferredBy_MotifSimilarity). GATA6 (inferredBy_MotifSimilarity_n_Orthology).	70	2071	CCNT2 (directAnnotation). BCL3; EP300; GATA1; GATA2; GATA3; GATA4; GATA5; HDAC2; JUN; NR2F2; PML; POLR2A; RCOR1; SIRT6; SMARCA4; SMARCB1; STAT5A; TAL1; TBL1XR1; TEAD4 (inferredBy_MotifSimilarity). GATA6 (inferredBy_MotifSimilarity_n_Orthology).	human	humanmouse
59	MEP	swissregulon__sacCer__HAC1	4.07	0.0516			20	264		human	humanonly
60	MEP	jaspar__MA0470.1	4.06	0.0515	E2F4 (directAnnotation).	E2F1; E2F6 (inferredBy_MotifSimilarity). E2F3 (inferredBy_MotifSimilarity_n_Orthology).	40	950	E2F4 (directAnnotation). E2F1; E2F6 (inferredBy_MotifSimilarity). E2F3 (inferredBy_MotifSimilarity_n_Orthology).	human	humanonly
61	MEP	flyfactorsurvey__srp_SANGER_5_FBgn0003507	4.06	0.0515	GATA4; GATA5; GATA6 (inferredBy_Orthology).	ARID3A; GATA1; GATA2; GATA3; JUN; PML; RCOR1; SMARCA4; SMARCB1; TAL1; TBL1XR1 (inferredBy_MotifSimilarity). TRPS1 (inferredBy_MotifSimilarity_n_Orthology).	52	1347	ARID3A; GATA1; GATA2; GATA3; JUN; PML; RCOR1; SMARCA4; SMARCB1; TAL1; TBL1XR1 (inferredBy_MotifSimilarity). TRPS1 (inferredBy_MotifSimilarity_n_Orthology). GATA4; GATA5; GATA6 (inferredBy_Orthology).	human	humanonly
62	MEP	swissregulon__sacCer__GAT1	4.05	0.0514	GATA1; GATA2; GATA3; GATA4; GATA5; GATA6; TRPS1 (inferredBy_Orthology).	CCNT2 (inferredBy_MotifSimilarity).	54	1471	CCNT2 (inferredBy_MotifSimilarity). GATA1; GATA2; GATA3; GATA4; GATA5; GATA6; TRPS1 (inferredBy_Orthology).	human	humanmouse
63	MEP	hocomoco__NRF1_HUMAN.H11MO.0.A	4.01	0.0511	NRF1 (directAnnotation).	E2F6; EGR1; ZSCAN10 (inferredBy_MotifSimilarity).	145	4748	NRF1 (directAnnotation). E2F6; EGR1; ZSCAN10 (inferredBy_MotifSimilarity).	human	humanonly
64	MEP	taipale__NRF1_full_YGCGCATGCGCN_repr	4	0.0511	NRF1 (directAnnotation).	E2F6; EGR1; ZSCAN10 (inferredBy_MotifSimilarity).	115	3317	NRF1 (directAnnotation). E2F6; EGR1; ZSCAN10 (inferredBy_MotifSimilarity).	human	humanonly
65	MEP	dbcorrdb__STAT5A__ENCSR000BRR_1__m1	4	0.0511	STAT5A (directAnnotation).	ARID3A; BCL3; GATA1; GATA2; GATA3; GATA4; GATA5; HDAC2; JUN; NR2F2; PML; RCOR1; SMARCA4; TAL1; TBL1XR1 (inferredBy_MotifSimilarity). GATA6 (inferredBy_MotifSimilarity_n_Orthology).	59	1680	STAT5A (directAnnotation). ARID3A; BCL3; GATA1; GATA2; GATA3; GATA4; GATA5; HDAC2; JUN; NR2F2; PML; RCOR1; SMARCA4; TAL1; TBL1XR1 (inferredBy_MotifSimilarity). GATA6 (inferredBy_MotifSimilarity_n_Orthology).	human	humanonly
66	MEP	dbcorrdb__MYC__ENCSR000EGJ_1__m1	3.98	0.051	MYC (directAnnotation).	ARNT; ARNT2; ATF3; BHLHE40; BRF1; CEBPB; CTCF; E2F6; ELF1; ELK1; EZH2; GABPA; HCFC1; HDAC2; KDM5A; MAX; MXI1; MYCN; NELFE; NFE2; POLR2A; POLR3G; RBBP5; SAP30; SMARCA4; SP4; SREBF1; SREBF2; TAF1; USF1; USF2; XRCC4; YY1; ZMIZ1; ZNF274; ZNF878 (inferredBy_MotifSimilarity). CLOCK; NPAS2 (inferredBy_MotifSimilarity_n_Orthology).	52	1226	MYC (directAnnotation). ARNT; ARNT2; ATF3; BHLHE40; BRF1; CEBPB; CTCF; E2F6; ELF1; ELK1; EZH2; GABPA; HCFC1; HDAC2; KDM5A; MAX; MXI1; MYCN; NELFE; NFE2; POLR2A; POLR3G; RBBP5; SAP30; SMARCA4; SP4; SREBF1; SREBF2; TAF1; USF1; USF2; XRCC4; YY1; ZMIZ1; ZNF274; ZNF878 (inferredBy_MotifSimilarity). CLOCK; NPAS2 (inferredBy_MotifSimilarity_n_Orthology).	human	humanonly
67	MEP	dbcorrdb__MYC__ENCSR000DKU_1__m1	3.98	0.0509	MYC (directAnnotation).	ATF3; BCLAF1; BHLHE40; BRF1; CEBPB; CTCF; E2F6; ELF1; ELK4; ESRRA; ETS1; EZH2; GABPA; HCFC1; HDAC2; MAX; MAZ; MXI1; MYCN; NELFE; NFE2; NRF1; PHF8; POLR2A; POLR3G; RAD21; RBBP5; SAP30; SIN3A; SMARCA4; SP2; SP4; SREBF1; SREBF2; SUPT20H; TAF1; THAP1; USF1; USF2; XRCC4; ZEB1; ZMIZ1; ZNF143; ZNF274 (inferredBy_MotifSimilarity). CLOCK; NPAS2 (inferredBy_MotifSimilarity_n_Orthology).	98	2809	MYC (directAnnotation). ATF3; BCLAF1; BHLHE40; BRF1; CEBPB; CTCF; E2F6; ELF1; ELK4; ESRRA; ETS1; EZH2; GABPA; HCFC1; HDAC2; MAX; MAZ; MXI1; MYCN; NELFE; NFE2; NRF1; PHF8; POLR2A; POLR3G; RAD21; RBBP5; SAP30; SIN3A; SMARCA4; SP2; SP4; SREBF1; SREBF2; SUPT20H; TAF1; THAP1; USF1; USF2; XRCC4; ZEB1; ZMIZ1; ZNF143; ZNF274 (inferredBy_MotifSimilarity). CLOCK; NPAS2 (inferredBy_MotifSimilarity_n_Ortholo…	human	humanonly
68	MEP	transfac_pro__M06738	3.98	0.0509	ZNF226 (directAnnotation).		129	4168	ZNF226 (directAnnotation).	human	humanonly
69	MEP	dbcorrdb__SREBF1__ENCSR000EEO_1__m2	3.97	0.0509	SREBF1 (directAnnotation).	E2F4; FOS; IRF3; NFYA; NFYB; NFYC; PBX3; RFX5; SP1 (inferredBy_MotifSimilarity). POLE3 (inferredBy_MotifSimilarity_n_Orthology).	65	1735	SREBF1 (directAnnotation). E2F4; FOS; IRF3; NFYA; NFYB; NFYC; PBX3; RFX5; SP1 (inferredBy_MotifSimilarity). POLE3 (inferredBy_MotifSimilarity_n_Orthology).	human	humanonly
70	MEP	transfac_pro__M07725	3.97	0.0509	GATA1; GATA2; GATA3 (inferredBy_Orthology).	HMGN3 (inferredBy_MotifSimilarity).	32	709	HMGN3 (inferredBy_MotifSimilarity). GATA1; GATA2; GATA3 (inferredBy_Orthology).	human	humanonly
71	MEP	cisbp__M6351	3.97	0.0509	MYC (directAnnotation).	ARNT; ARNT2; BHLHE40; E2F6; MAX; MXI1; USF1 (inferredBy_MotifSimilarity). MYCN (inferredBy_MotifSimilarity_n_Orthology).	35	878	MYC (directAnnotation). ARNT; ARNT2; BHLHE40; E2F6; MAX; MXI1; USF1 (inferredBy_MotifSimilarity). MYCN (inferredBy_MotifSimilarity_n_Orthology).	human	humanonly
72	MEP	dbcorrdb__MYC__ENCSR000FAG_1__m1	3.96	0.0508	MYC (directAnnotation).	ARNT; ARNT2; ATF3; BHLHE40; BRF1; CTCF; E2F6; ELF1; ELK1; EZH2; GABPA; KDM5A; MAX; MXI1; MYCN; NELFE; NFE2; POLR2A; POLR3G; SAP30; SMARCA4; SREBF2; TAF1; USF1; USF2; XRCC4; YY1; ZMIZ1; ZNF274; ZNF878 (inferredBy_MotifSimilarity). CLOCK; NPAS2 (inferredBy_MotifSimilarity_n_Orthology).	128	4566	MYC (directAnnotation). ARNT; ARNT2; ATF3; BHLHE40; BRF1; CTCF; E2F6; ELF1; ELK1; EZH2; GABPA; KDM5A; MAX; MXI1; MYCN; NELFE; NFE2; POLR2A; POLR3G; SAP30; SMARCA4; SREBF2; TAF1; USF1; USF2; XRCC4; YY1; ZMIZ1; ZNF274; ZNF878 (inferredBy_MotifSimilarity). CLOCK; NPAS2 (inferredBy_MotifSimilarity_n_Orthology).	human	humanonly
73	MEP	homer__NBWGATAAGR_Gata4	3.94	0.0507	GATA4 (inferredBy_Orthology).	BCL3; CCNT2; EP300; GATA1; GATA2; GATA3; GATA5; GATA6; HDAC2; JUN; NR2F2; PML; POLR2A; RCOR1; SIRT6; SMARCA4; SMARCB1; STAT5A; TAL1; TBL1XR1; TEAD4 (inferredBy_MotifSimilarity). TRPS1 (inferredBy_MotifSimilarity_n_Orthology).	43	1170	BCL3; CCNT2; EP300; GATA1; GATA2; GATA3; GATA5; GATA6; HDAC2; JUN; NR2F2; PML; POLR2A; RCOR1; SIRT6; SMARCA4; SMARCB1; STAT5A; TAL1; TBL1XR1; TEAD4 (inferredBy_MotifSimilarity). TRPS1 (inferredBy_MotifSimilarity_n_Orthology). GATA4 (inferredBy_Orthology).	human	humanonly
74	MEP	dbcorrdb__MYC__ENCSR000DMJ_1__m1	3.91	0.0505	MYC (directAnnotation).	ATF3; BHLHE40; BRF1; BRF2; CTCF; E2F6; EGR1; ELF1; ELK1; ELK4; ESRRA; ETS1; EZH2; GABPA; HCFC1; HDAC2; MAX; MXI1; MYCN; NELFE; NFE2; PHF8; POLR2A; RAD21; RBBP5; SAP30; SIN3A; SMARCA4; SP2; SP4; SREBF1; SREBF2; STAT1; TAF1; USF1; USF2; XRCC4; YY1; ZBTB7A; ZEB1; ZMIZ1; ZNF143; ZNF274 (inferredBy_MotifSimilarity). CLOCK; NPAS2 (inferredBy_MotifSimilarity_n_Orthology).	47	1252	MYC (directAnnotation). ATF3; BHLHE40; BRF1; BRF2; CTCF; E2F6; EGR1; ELF1; ELK1; ELK4; ESRRA; ETS1; EZH2; GABPA; HCFC1; HDAC2; MAX; MXI1; MYCN; NELFE; NFE2; PHF8; POLR2A; RAD21; RBBP5; SAP30; SIN3A; SMARCA4; SP2; SP4; SREBF1; SREBF2; STAT1; TAF1; USF1; USF2; XRCC4; YY1; ZBTB7A; ZEB1; ZMIZ1; ZNF143; ZNF274 (inferredBy_MotifSimilarity). CLOCK; NPAS2 (inferredBy_MotifSimilarity_n_Orthology).	human	humanonly
75	MEP	cisbp__M5688	3.91	0.0505	NRF1 (directAnnotation).	E2F6; EGR1; ZSCAN10 (inferredBy_MotifSimilarity).	145	4848	NRF1 (directAnnotation). E2F6; EGR1; ZSCAN10 (inferredBy_MotifSimilarity).	human	humanonly
76	MEP	tfdimers__MD00046	3.9	0.0504	GATA1; GATA2; GATA3; GATA4; GATA5; GATA6; SMAD4 (directAnnotation).		49	1248	GATA1; GATA2; GATA3; GATA4; GATA5; GATA6; SMAD4 (directAnnotation).	human	humanonly
77	MEP	transfac_public__M00287	3.89	0.0503	NFYB (directAnnotation).	CEBPZ; CHD2; E2F4; FOS; FOXI1; GTF2B; IRF3; NFYA; NFYC; PBX3; RFX5; SP1; SREBF1; YBX1 (inferredBy_MotifSimilarity). PBX1; POLE3; POLE4 (inferredBy_MotifSimilarity_n_Orthology).	77	2243	NFYB (directAnnotation). CEBPZ; CHD2; E2F4; FOS; FOXI1; GTF2B; IRF3; NFYA; NFYC; PBX3; RFX5; SP1; SREBF1; YBX1 (inferredBy_MotifSimilarity). PBX1; POLE3; POLE4 (inferredBy_MotifSimilarity_n_Orthology).	human	humanmouse
78	MEP	transfac_pro__M04694	3.85	0.0501	NRF1 (directAnnotation).	E2F6; EGR1; ZSCAN10 (inferredBy_MotifSimilarity).	111	3549	NRF1 (directAnnotation). E2F6; EGR1; ZSCAN10 (inferredBy_MotifSimilarity).	human	humanonly
79	MEP	dbcorrdb__BCL3__ENCSR000BKG_1__m1	3.85	0.0501	BCL3 (directAnnotation).	ARID3A; CCNT2; EP300; GATA1; GATA2; GATA5; HDAC2; NR2F2; PML; POLR2A; RCOR1; SMARCA4; SRF; STAT5A; TAL1; TBL1XR1 (inferredBy_MotifSimilarity). GATA4; GATA6 (inferredBy_MotifSimilarity_n_Orthology).	24	422	BCL3 (directAnnotation). ARID3A; CCNT2; EP300; GATA1; GATA2; GATA5; HDAC2; NR2F2; PML; POLR2A; RCOR1; SMARCA4; SRF; STAT5A; TAL1; TBL1XR1 (inferredBy_MotifSimilarity). GATA4; GATA6 (inferredBy_MotifSimilarity_n_Orthology).	human	humanonly
80	MEP	dbcorrdb__E2F4__ENCSR000DOR_1__m2	3.84	0.05	E2F4 (directAnnotation).	CHD2; FOS; FOXI1; IRF3; NFYA; NFYB; NFYC; PBX3; POLR2A; RFX5; SP1; SP2; SREBF1 (inferredBy_MotifSimilarity). PBX1 (inferredBy_MotifSimilarity_n_Orthology).	93	2932	E2F4 (directAnnotation). CHD2; FOS; FOXI1; IRF3; NFYA; NFYB; NFYC; PBX3; POLR2A; RFX5; SP1; SP2; SREBF1 (inferredBy_MotifSimilarity). PBX1 (inferredBy_MotifSimilarity_n_Orthology).	human	humanonly
81	MEP	cisbp__M5214	3.84	0.05	GATA4; GATA5; GATA6 (inferredBy_Orthology).	ARID3A; GATA1; GATA2; GATA3; JUN; PML; RCOR1; SMARCB1; TAL1; TBL1XR1 (inferredBy_MotifSimilarity). TRPS1 (inferredBy_MotifSimilarity_n_Orthology).	62	1772	ARID3A; GATA1; GATA2; GATA3; JUN; PML; RCOR1; SMARCB1; TAL1; TBL1XR1 (inferredBy_MotifSimilarity). TRPS1 (inferredBy_MotifSimilarity_n_Orthology). GATA4; GATA5; GATA6 (inferredBy_Orthology).	human	humanonly
82	MEP	scertf__pachkov.HAP5	3.83	0.0499	NFYC; POLE4 (inferredBy_Orthology).	FOS; IRF3; NFYB; PBX3; RFX5 (inferredBy_MotifSimilarity).	62	1840	FOS; IRF3; NFYB; PBX3; RFX5 (inferredBy_MotifSimilarity). NFYC; POLE4 (inferredBy_Orthology).	human	humanonly
83	MEP	hocomoco__E2F4_HUMAN.H11MO.1.A	3.81	0.0498	E2F4 (directAnnotation).	E2F6; SIN3A (inferredBy_MotifSimilarity).	33	770	E2F4 (directAnnotation). E2F6; SIN3A (inferredBy_MotifSimilarity).	human	humanonly
84	MEP	factorbook__NRF1	3.78	0.0496	NRF1 (directAnnotation).	E2F6; EGR1; ZSCAN10 (inferredBy_MotifSimilarity).	147	4981	NRF1 (directAnnotation). E2F6; EGR1; ZSCAN10 (inferredBy_MotifSimilarity).	human	humanonly
85	MEP	transfac_pro__M04683	3.77	0.0495	NFYA (directAnnotation).	CEBPZ; E2F4; FOS; FOXI1; IRF3; NFYB; NFYC; PBX3; RFX5; SP1; SREBF1; YBX1 (inferredBy_MotifSimilarity). PBX1; POLE3 (inferredBy_MotifSimilarity_n_Orthology).	48	1110	NFYA (directAnnotation). CEBPZ; E2F4; FOS; FOXI1; IRF3; NFYB; NFYC; PBX3; RFX5; SP1; SREBF1; YBX1 (inferredBy_MotifSimilarity). PBX1; POLE3 (inferredBy_MotifSimilarity_n_Orthology).	human	humanonly
86	MEP	dbcorrdb__FOS__ENCSR000EYZ_1__m1	3.77	0.0495	FOS (directAnnotation).	CHD2; E2F4; FOXI1; IRF3; NFYA; NFYB; NFYC; PBX3; RFX5; SP1; SP2; SREBF1 (inferredBy_MotifSimilarity). PBX1; POLE4 (inferredBy_MotifSimilarity_n_Orthology).	64	1502	FOS (directAnnotation). CHD2; E2F4; FOXI1; IRF3; NFYA; NFYB; NFYC; PBX3; RFX5; SP1; SP2; SREBF1 (inferredBy_MotifSimilarity). PBX1; POLE4 (inferredBy_MotifSimilarity_n_Orthology).	human	humanonly
87	MEP	dbcorrdb__FOS__ENCSR000FAI_1__m1	3.76	0.0494	FOS (directAnnotation).	CHD2; E2F4; FOXI1; IRF3; NFYA; NFYB; NFYC; PBX3; RFX5; SP1; SP2; SREBF1 (inferredBy_MotifSimilarity). PBX1; POLE3 (inferredBy_MotifSimilarity_n_Orthology).	75	2050	FOS (directAnnotation). CHD2; E2F4; FOXI1; IRF3; NFYA; NFYB; NFYC; PBX3; RFX5; SP1; SP2; SREBF1 (inferredBy_MotifSimilarity). PBX1; POLE3 (inferredBy_MotifSimilarity_n_Orthology).	human	humanonly
88	MEP	hocomoco__GATA6_MOUSE.H11MO.0.A	3.76	0.0494	GATA6 (inferredBy_Orthology).	CCNT2; EP300; GATA1; GATA2; GATA3; GATA4; GATA5; HDAC2; JUN; NR2F2; PML; POLR2A; RCOR1; SIRT6; SMARCA4; SMARCB1; TAL1; TBL1XR1; TEAD4 (inferredBy_MotifSimilarity).	33	754	CCNT2; EP300; GATA1; GATA2; GATA3; GATA4; GATA5; HDAC2; JUN; NR2F2; PML; POLR2A; RCOR1; SIRT6; SMARCA4; SMARCB1; TAL1; TBL1XR1; TEAD4 (inferredBy_MotifSimilarity). GATA6 (inferredBy_Orthology).	human	humanonly
89	MEP	cisbp__M4600	3.75	0.0494	GATA1 (directAnnotation).	CCNT2; EP300; GATA2; GATA3; GATA4; GATA5; GATA6; HDAC2; JUN; NR2F2; PML; POLR2A; RCOR1; SIRT6; SMARCA4; SMARCB1; TAL1; TBL1XR1; TEAD4 (inferredBy_MotifSimilarity). TRPS1 (inferredBy_MotifSimilarity_n_Orthology).	78	2562	GATA1 (directAnnotation). CCNT2; EP300; GATA2; GATA3; GATA4; GATA5; GATA6; HDAC2; JUN; NR2F2; PML; POLR2A; RCOR1; SIRT6; SMARCA4; SMARCB1; TAL1; TBL1XR1; TEAD4 (inferredBy_MotifSimilarity). TRPS1 (inferredBy_MotifSimilarity_n_Orthology).	human	humanonly
90	MEP	transfac_pro__M09240	3.75	0.0493		HSF1 (inferredBy_MotifSimilarity).	32	712	HSF1 (inferredBy_MotifSimilarity).	human	humanonly
91	MEP	swissregulon__sacCer__HAP5	3.73	0.0493	NFYC; POLE4 (inferredBy_Orthology).	FOS; IRF3; NFYA; NFYB; PBX3; RFX5 (inferredBy_MotifSimilarity).	51	1379	FOS; IRF3; NFYA; NFYB; PBX3; RFX5 (inferredBy_MotifSimilarity). NFYC; POLE4 (inferredBy_Orthology).	human	humanonly
92	MEP	transfac_public__M00118	3.72	0.0492	MAX; MYC (directAnnotation).	MXI1 (inferredBy_MotifSimilarity). MYCN (inferredBy_MotifSimilarity_n_Orthology).	108	3911	MAX; MYC (directAnnotation). MXI1 (inferredBy_MotifSimilarity). MYCN (inferredBy_MotifSimilarity_n_Orthology).	human	humanonly
93	MEP	factorbook__NFY	3.69	0.0489	NFYA; NFYB (directAnnotation).	CEBPZ; CHD2; E2F4; FOS; FOXI1; IRF3; NFYC; PBX3; RFX5; SP1; SREBF1; YBX1 (inferredBy_MotifSimilarity). PBX1; POLE3 (inferredBy_MotifSimilarity_n_Orthology).	70	1870	NFYA; NFYB (directAnnotation). CEBPZ; CHD2; E2F4; FOS; FOXI1; IRF3; NFYC; PBX3; RFX5; SP1; SREBF1; YBX1 (inferredBy_MotifSimilarity). PBX1; POLE3 (inferredBy_MotifSimilarity_n_Orthology).	human	humanonly
94	MEP	cisbp__M2121	3.69	0.0489	NFYC; POLE4 (inferredBy_Orthology).	FOS; IRF3; NFYB; PBX3; RFX5 (inferredBy_MotifSimilarity).	56	1555	FOS; IRF3; NFYB; PBX3; RFX5 (inferredBy_MotifSimilarity). NFYC; POLE4 (inferredBy_Orthology).	human	humanonly
95	MEP	taipale_cyt_meth__YY2_NKCCGCCATTTTGN_FL	3.68	0.0489	YY2 (directAnnotation).	POLR2A; YY1; ZNF597 (inferredBy_MotifSimilarity).	106	3548	YY2 (directAnnotation). POLR2A; YY1; ZNF597 (inferredBy_MotifSimilarity).	human	humanonly
96	MEP	hocomoco__GATA1_MOUSE.H11MO.1.A	3.68	0.0489	GATA1 (inferredBy_Orthology).	CCNT2; EP300; GATA2; GATA3; GATA4; GATA5; GATA6; HDAC2; JUN; NR2F2; PML; POLR2A; RCOR1; SIRT6; SMARCA4; SMARCB1; TAL1; TBL1XR1; TEAD4 (inferredBy_MotifSimilarity).	82	2841	CCNT2; EP300; GATA2; GATA3; GATA4; GATA5; GATA6; HDAC2; JUN; NR2F2; PML; POLR2A; RCOR1; SIRT6; SMARCA4; SMARCB1; TAL1; TBL1XR1; TEAD4 (inferredBy_MotifSimilarity). GATA1 (inferredBy_Orthology).	human	humanonly
97	MEP	cisbp__M6194	3.67	0.0488	E2F5 (directAnnotation).	E2F1; E2F2; E2F3; E2F4; E2F7; RB1; TFDP1 (inferredBy_MotifSimilarity). EVX1; EVX2 (inferredBy_MotifSimilarity_n_Orthology).	25	516	E2F5 (directAnnotation). E2F1; E2F2; E2F3; E2F4; E2F7; RB1; TFDP1 (inferredBy_MotifSimilarity). EVX1; EVX2 (inferredBy_MotifSimilarity_n_Orthology).	human	humanonly
98	MEP	dbcorrdb__MYC__ENCSR000DYC_1__m1	3.67	0.0488	MYC (directAnnotation).	ATF3; BHLHE40; BRF1; BRF2; CEBPB; CTCF; E2F6; ELF1; ELK1; EZH2; GABPA; HDAC2; KDM5A; MAX; MXI1; MYCN; NELFE; NFE2; POLR2A; POLR3G; RAD21; RBBP5; SAP30; SMARCA4; SREBF1; SREBF2; TAF1; USF1; USF2; XRCC4; YY1; ZMIZ1; ZNF274 (inferredBy_MotifSimilarity). CLOCK; NPAS2 (inferredBy_MotifSimilarity_n_Orthology).	115	3896	MYC (directAnnotation). ATF3; BHLHE40; BRF1; BRF2; CEBPB; CTCF; E2F6; ELF1; ELK1; EZH2; GABPA; HDAC2; KDM5A; MAX; MXI1; MYCN; NELFE; NFE2; POLR2A; POLR3G; RAD21; RBBP5; SAP30; SMARCA4; SREBF1; SREBF2; TAF1; USF1; USF2; XRCC4; YY1; ZMIZ1; ZNF274 (inferredBy_MotifSimilarity). CLOCK; NPAS2 (inferredBy_MotifSimilarity_n_Orthology).	human	humanonly
99	MEP	cisbp__M5100	3.67	0.0488	MAX (inferredBy_Orthology).	CREB3; CREB3L1; CREB3L4; MXI1; MYC; MYCN (inferredBy_MotifSimilarity). ATF6; ATF6B; CREB3L2 (inferredBy_MotifSimilarity_n_Orthology).	30	670	CREB3; CREB3L1; CREB3L4; MXI1; MYC; MYCN (inferredBy_MotifSimilarity). ATF6; ATF6B; CREB3L2 (inferredBy_MotifSimilarity_n_Orthology). MAX (inferredBy_Orthology).	human	humanonly
100	MEP	dbcorrdb__MYC__ENCSR000DMM_1__m1	3.66	0.0488	MYC (directAnnotation).	ATF3; BCLAF1; BHLHE40; BRF1; BRF2; CEBPB; CTCF; E2F1; E2F6; EGR1; ELF1; ELK4; ESRRA; ETS1; EZH2; GABPA; HCFC1; HDAC2; HES1; HIC1; MAX; MAZ; MXI1; MYCN; NELFE; NFE2; NRF1; PHF8; POLR2A; POLR3G; RAD21; RBBP5; SAP30; SIN3A; SMARCA4; SP2; SP4; SREBF1; SREBF2; STAT1; SUPT20H; TAF1; USF1; USF2; XRCC4; YY1; ZEB1; ZFX; ZMIZ1; ZNF143; ZNF274 (inferredBy_MotifSimilarity). CLOCK; NPAS2; ZFY (inferredBy_Moti…	155	4901	MYC (directAnnotation). ATF3; BCLAF1; BHLHE40; BRF1; BRF2; CEBPB; CTCF; E2F1; E2F6; EGR1; ELF1; ELK4; ESRRA; ETS1; EZH2; GABPA; HCFC1; HDAC2; HES1; HIC1; MAX; MAZ; MXI1; MYCN; NELFE; NFE2; NRF1; PHF8; POLR2A; POLR3G; RAD21; RBBP5; SAP30; SIN3A; SMARCA4; SP2; SP4; SREBF1; SREBF2; STAT1; SUPT20H; TAF1; USF1; USF2; XRCC4; YY1; ZEB1; ZFX; ZMIZ1; ZNF143; ZNF274 (inferredBy_MotifSimilarity). CLOCK; NPA…	human	humanonly
101	MEP	dbcorrdb__NRF1__ENCSR000ECC_1__m1	3.66	0.0488	NRF1 (directAnnotation).	E2F6; EGR1; POLR2A; ZSCAN10 (inferredBy_MotifSimilarity).	127	4040	NRF1 (directAnnotation). E2F6; EGR1; POLR2A; ZSCAN10 (inferredBy_MotifSimilarity).	human	humanonly
102	MEP	dbcorrdb__PBX3__ENCSR000BGR_1__m2	3.66	0.0487	PBX3 (directAnnotation).	CHD2; E2F4; FOS; FOXI1; IRF3; NFYA; NFYB; NFYC; POLR2A; RFX5; SP1; SP2; SREBF1; SRF (inferredBy_MotifSimilarity). PBX1; POLE3; POLE4 (inferredBy_MotifSimilarity_n_Orthology).	86	2422	PBX3 (directAnnotation). CHD2; E2F4; FOS; FOXI1; IRF3; NFYA; NFYB; NFYC; POLR2A; RFX5; SP1; SP2; SREBF1; SRF (inferredBy_MotifSimilarity). PBX1; POLE3; POLE4 (inferredBy_MotifSimilarity_n_Orthology).	human	humanonly
103	MEP	elemento__CGCATGCGC	3.65	0.0486		E2F6; EGR1; NRF1; ZSCAN10 (inferredBy_MotifSimilarity).	104	3139	E2F6; EGR1; NRF1; ZSCAN10 (inferredBy_MotifSimilarity).	human	humanonly
104	MEP	cisbp__M5567	3.63	0.0485	HSF4 (directAnnotation).	HOXB2; HSF1; HSF2; HSF5 (inferredBy_MotifSimilarity).	36	930	HSF4 (directAnnotation). HOXB2; HSF1; HSF2; HSF5 (inferredBy_MotifSimilarity).	human	humanonly
105	MEP	dbcorrdb__NRF1__ENCSR000EDJ_1__m1	3.62	0.0485	NRF1 (directAnnotation).	E2F6; EGR1; HIST1H2BN; POLR2A; ZSCAN10 (inferredBy_MotifSimilarity).	161	4973	NRF1 (directAnnotation). E2F6; EGR1; HIST1H2BN; POLR2A; ZSCAN10 (inferredBy_MotifSimilarity).	human	humanonly
106	MEP	dbcorrdb__E2F4__ENCSR000DYY_1__m2	3.62	0.0484	E2F4 (directAnnotation).	CHD2; FOS; FOXI1; IRF3; NFYA; NFYB; NFYC; PBX3; POLR2A; RFX5; SP1; SP2; SREBF1 (inferredBy_MotifSimilarity). PBX1; POLE3 (inferredBy_MotifSimilarity_n_Orthology).	79	2116	E2F4 (directAnnotation). CHD2; FOS; FOXI1; IRF3; NFYA; NFYB; NFYC; PBX3; POLR2A; RFX5; SP1; SP2; SREBF1 (inferredBy_MotifSimilarity). PBX1; POLE3 (inferredBy_MotifSimilarity_n_Orthology).	human	humanonly
107	MEP	homer__CGGCTGCNGNNNNCAGATAA_GATA_SCL	3.62	0.0484	TAL1 (inferredBy_Orthology).	CCNT2; EP300; GATA1; GATA2; HDAC2; HMGN3; NR2F2; PML; POLR2A; RCOR1; SMARCA4; SMARCB1; TBL1XR1 (inferredBy_MotifSimilarity).	75	2354	CCNT2; EP300; GATA1; GATA2; HDAC2; HMGN3; NR2F2; PML; POLR2A; RCOR1; SMARCA4; SMARCB1; TBL1XR1 (inferredBy_MotifSimilarity). TAL1 (inferredBy_Orthology).	human	humanonly
108	MEP	dbcorrdb__MYC__ENCSR000EZV_1__m1	3.61	0.0484	MYC (directAnnotation).	ARNT; ARNT2; ATF3; BHLHE40; BRF1; E2F6; ELF1; EZH2; MAX; MXI1; MYCN; NFE2; POLR2A; SAP30; SP4; TCF3; USF1; USF2; XRCC4; YY1; ZNF274; ZNF878 (inferredBy_MotifSimilarity). CLOCK; NPAS2 (inferredBy_MotifSimilarity_n_Orthology).	57	1652	MYC (directAnnotation). ARNT; ARNT2; ATF3; BHLHE40; BRF1; E2F6; ELF1; EZH2; MAX; MXI1; MYCN; NFE2; POLR2A; SAP30; SP4; TCF3; USF1; USF2; XRCC4; YY1; ZNF274; ZNF878 (inferredBy_MotifSimilarity). CLOCK; NPAS2 (inferredBy_MotifSimilarity_n_Orthology).	human	humanonly
109	MEP	taipale__HEY2_full_GNCACGTGYN	3.61	0.0484	HEY2 (directAnnotation).	CLOCK; HES1; HES2; HES5; HES7; HEY1 (inferredBy_MotifSimilarity). HES4; HES6; HEYL; NPAS2 (inferredBy_MotifSimilarity_n_Orthology).	16	225	HEY2 (directAnnotation). CLOCK; HES1; HES2; HES5; HES7; HEY1 (inferredBy_MotifSimilarity). HES4; HES6; HEYL; NPAS2 (inferredBy_MotifSimilarity_n_Orthology).	human	humanonly
110	MEP	factorbook__GATA1	3.59	0.0482	GATA1; GATA2 (directAnnotation).	ARID3A; CCNT2; EP300; GATA3; GATA4; GATA5; GATA6; HDAC2; JUN; NR2F2; PML; POLR2A; RCOR1; SIRT6; SMARCA4; SMARCB1; STAT5A; TAL1; TBL1XR1; TEAD4 (inferredBy_MotifSimilarity). TRPS1 (inferredBy_MotifSimilarity_n_Orthology).	34	914	GATA1; GATA2 (directAnnotation). ARID3A; CCNT2; EP300; GATA3; GATA4; GATA5; GATA6; HDAC2; JUN; NR2F2; PML; POLR2A; RCOR1; SIRT6; SMARCA4; SMARCB1; STAT5A; TAL1; TBL1XR1; TEAD4 (inferredBy_MotifSimilarity). TRPS1 (inferredBy_MotifSimilarity_n_Orthology).	human	humanonly
111	MEP	transfac_pro__M01075	3.57	0.0481	ZBTB16 (directAnnotation).		32	709	ZBTB16 (directAnnotation).	human	humanonly
112	MEP	jaspar__MA0059.1	3.57	0.0481	MYC (directAnnotation).	ARNT; ARNT2; BHLHE40; MAX; MYCN; USF1 (inferredBy_MotifSimilarity). MXI1 (inferredBy_MotifSimilarity_n_Orthology).	18	248	MYC (directAnnotation). ARNT; ARNT2; BHLHE40; MAX; MYCN; USF1 (inferredBy_MotifSimilarity). MXI1 (inferredBy_MotifSimilarity_n_Orthology).	human	humanonly
113	MEP	taipale__HSF4_DBD_TTCTAGAANNTTC	3.57	0.0481	HSF4 (directAnnotation).	HOXB2; HSF1; HSF2; HSF5 (inferredBy_MotifSimilarity).	27	615	HSF4 (directAnnotation). HOXB2; HSF1; HSF2; HSF5 (inferredBy_MotifSimilarity).	human	humanonly
114	MEP	dbcorrdb__POLR2A__ENCSR000DPC_1__m1	3.57	0.0481	POLR2A (directAnnotation).	EZH2; PML; SIN3A; TAF1 (inferredBy_MotifSimilarity).	59	1572	POLR2A (directAnnotation). EZH2; PML; SIN3A; TAF1 (inferredBy_MotifSimilarity).	human	humanonly
115	MEP	elemento__TTCCCGC	3.56	0.0481			43	1124		human	humanonly
116	MEP	hocomoco__NRF1_MOUSE.H11MO.0.A	3.56	0.048	NRF1 (inferredBy_Orthology).	E2F6; EGR1; ZSCAN10 (inferredBy_MotifSimilarity).	116	3625	E2F6; EGR1; ZSCAN10 (inferredBy_MotifSimilarity). NRF1 (inferredBy_Orthology).	human	humanonly
117	MEP	cisbp__M4622	3.56	0.048	GATA2 (directAnnotation).	ARID3A; CCNT2; EP300; GATA1; GATA3; GATA4; GATA5; GATA6; HDAC2; JUN; NR2F2; PML; POLR2A; RCOR1; SIRT6; SMARCA4; SMARCB1; STAT5A; TAL1; TBL1XR1; TEAD4 (inferredBy_MotifSimilarity). TRPS1 (inferredBy_MotifSimilarity_n_Orthology).	37	950	GATA2 (directAnnotation). ARID3A; CCNT2; EP300; GATA1; GATA3; GATA4; GATA5; GATA6; HDAC2; JUN; NR2F2; PML; POLR2A; RCOR1; SIRT6; SMARCA4; SMARCB1; STAT5A; TAL1; TBL1XR1; TEAD4 (inferredBy_MotifSimilarity). TRPS1 (inferredBy_MotifSimilarity_n_Orthology).	human	humanmouse
118	MEP	cisbp__M4984	3.55	0.048	CLOCK; NPAS2 (inferredBy_Orthology).	ARNT; ARNT2; BHLHE40; E2F6; MAX; MXI1; MYC; USF1 (inferredBy_MotifSimilarity).	37	970	ARNT; ARNT2; BHLHE40; E2F6; MAX; MXI1; MYC; USF1 (inferredBy_MotifSimilarity). CLOCK; NPAS2 (inferredBy_Orthology).	human	humanonly
119	MEP	cisbp__M0242	3.55	0.048		MAX; MXI1; MYC (inferredBy_MotifSimilarity).	24	524	MAX; MXI1; MYC (inferredBy_MotifSimilarity).	human	humanonly
120	MEP	swissregulon__sacCer__DAL80	3.55	0.0479	GATA1; GATA2; GATA3; GATA4; GATA5; GATA6; TRPS1 (inferredBy_Orthology).		37	963	GATA1; GATA2; GATA3; GATA4; GATA5; GATA6; TRPS1 (inferredBy_Orthology).	human	humanmouse
121	MEP	cisbp__M4537	3.55	0.0479	E2F4 (directAnnotation).	E2F6; SIN3A (inferredBy_MotifSimilarity).	81	2565	E2F4 (directAnnotation). E2F6; SIN3A (inferredBy_MotifSimilarity).	human	humanonly
122	MEP	dbcorrdb__NFYA__ENCSR000DNN_1__m1	3.54	0.0479	NFYA (directAnnotation).	CEBPZ; E2F4; FOS; FOXI1; IRF3; NFYB; NFYC; PBX3; RFX5; SP1; SREBF1 (inferredBy_MotifSimilarity). PBX1 (inferredBy_MotifSimilarity_n_Orthology).	74	2155	NFYA (directAnnotation). CEBPZ; E2F4; FOS; FOXI1; IRF3; NFYB; NFYC; PBX3; RFX5; SP1; SREBF1 (inferredBy_MotifSimilarity). PBX1 (inferredBy_MotifSimilarity_n_Orthology).	human	humanonly
123	MEP	transfac_pro__M04790	3.54	0.0479	E2F6 (directAnnotation).	EGR1; NRF1; ZSCAN10 (inferredBy_MotifSimilarity).	141	4847	E2F6 (directAnnotation). EGR1; NRF1; ZSCAN10 (inferredBy_MotifSimilarity).	human	humanonly
124	MEP	dbcorrdb__MYC__ENCSR000FAZ_1__m1	3.53	0.0479	MYC (directAnnotation).	ARNT; ARNT2; ATF3; BHLHE40; E2F6; EZH2; GABPA; HDAC1; MAX; MXI1; MYCN; NELFE; NFE2; POLR2A; SAP30; SP4; SREBF1; USF1; USF2; XRCC4; YY1; ZMIZ1; ZNF878 (inferredBy_MotifSimilarity). CLOCK; MNT; NPAS2 (inferredBy_MotifSimilarity_n_Orthology).	66	1966	MYC (directAnnotation). ARNT; ARNT2; ATF3; BHLHE40; E2F6; EZH2; GABPA; HDAC1; MAX; MXI1; MYCN; NELFE; NFE2; POLR2A; SAP30; SP4; SREBF1; USF1; USF2; XRCC4; YY1; ZMIZ1; ZNF878 (inferredBy_MotifSimilarity). CLOCK; MNT; NPAS2 (inferredBy_MotifSimilarity_n_Orthology).	human	humanonly
125	MEP	transfac_pro__M02106	3.53	0.0478	NFYA (directAnnotation).	CEBPZ; CHD2; E2F4; FOS; FOXI1; IRF3; NFYB; NFYC; PBX3; RFX5; SP1; SREBF1; YBX1 (inferredBy_MotifSimilarity). PBX1; POLE3 (inferredBy_MotifSimilarity_n_Orthology).	59	1595	NFYA (directAnnotation). CEBPZ; CHD2; E2F4; FOS; FOXI1; IRF3; NFYB; NFYC; PBX3; RFX5; SP1; SREBF1; YBX1 (inferredBy_MotifSimilarity). PBX1; POLE3 (inferredBy_MotifSimilarity_n_Orthology).	human	humanonly
126	MEP	dbcorrdb__MAX__ENCSR000BLP_1__m1	3.52	0.0478	MAX (directAnnotation).	ARNT; ARNT2; ATF3; BHLHE40; BRF1; BRF2; CEBPB; CREB1; CTCF; E2F1; E2F6; EGR1; ELF1; ELK1; ESRRA; ETS1; EZH2; GABPA; HCFC1; HDAC2; HES1; MXI1; MYC; MYCN; NELFE; NFE2; NR3C1; PHF8; POLR2A; POLR3G; RAD21; RBBP5; SAP30; SIN3A; SMARCA4; SP4; SREBF1; SREBF2; SUPT20H; TCF3; USF1; USF2; XRCC4; YY1; ZMIZ1; ZNF274; ZNF878 (inferredBy_MotifSimilarity). CLOCK; NPAS2 (inferredBy_MotifSimilarity_n_Orthology).	82	2607	MAX (directAnnotation). ARNT; ARNT2; ATF3; BHLHE40; BRF1; BRF2; CEBPB; CREB1; CTCF; E2F1; E2F6; EGR1; ELF1; ELK1; ESRRA; ETS1; EZH2; GABPA; HCFC1; HDAC2; HES1; MXI1; MYC; MYCN; NELFE; NFE2; NR3C1; PHF8; POLR2A; POLR3G; RAD21; RBBP5; SAP30; SIN3A; SMARCA4; SP4; SREBF1; SREBF2; SUPT20H; TCF3; USF1; USF2; XRCC4; YY1; ZMIZ1; ZNF274; ZNF878 (inferredBy_MotifSimilarity). CLOCK; NPAS2 (inferredBy_MotifS…	human	humanonly
127	MEP	dbcorrdb__SP1__ENCSR000BIR_1__m1	3.52	0.0478	SP1 (directAnnotation).	CHD2; E2F4; FOS; FOXI1; IRF3; NFYA; NFYB; NFYC; PBX3; RFX5; SREBF1 (inferredBy_MotifSimilarity). PBX1; POLE3 (inferredBy_MotifSimilarity_n_Orthology).	72	2130	SP1 (directAnnotation). CHD2; E2F4; FOS; FOXI1; IRF3; NFYA; NFYB; NFYC; PBX3; RFX5; SREBF1 (inferredBy_MotifSimilarity). PBX1; POLE3 (inferredBy_MotifSimilarity_n_Orthology).	human	humanonly
128	MEP	tiffin__TIFDMEM0000040	3.52	0.0478		GATA4; GATA5 (inferredBy_MotifSimilarity).	37	1033	GATA4; GATA5 (inferredBy_MotifSimilarity).	human	humanmouse
129	MEP	cisbp__M6193	3.52	0.0477	E2F4 (directAnnotation).	E2F1; E2F3; E2F7; E2F8; TFDP1 (inferredBy_MotifSimilarity).	38	1042	E2F4 (directAnnotation). E2F1; E2F3; E2F7; E2F8; TFDP1 (inferredBy_MotifSimilarity).	human	humanonly
130	MEP	dbcorrdb__NRF1__ENCSR000EEH_1__m1	3.51	0.0477	NRF1 (directAnnotation).	E2F6; EGR1; POLR2A; ZSCAN10 (inferredBy_MotifSimilarity).	148	4865	NRF1 (directAnnotation). E2F6; EGR1; POLR2A; ZSCAN10 (inferredBy_MotifSimilarity).	human	humanonly
131	MEP	transfac_pro__M07380	3.5	0.0477	E2F4 (directAnnotation).		69	2289	E2F4 (directAnnotation).	human	humanonly
132	MEP	dbcorrdb__POLR2A__ENCSR000EUU_1__m1	3.5	0.0476	POLR2A (directAnnotation).		138	4831	POLR2A (directAnnotation).	human	humanonly
133	MEP	dbcorrdb__NRF1__ENCSR000EHH_1__m1	3.5	0.0476	NRF1 (directAnnotation).	E2F6; EGR1; EZH2; HIST1H2BN; MYC; POLR2A; ZSCAN10 (inferredBy_MotifSimilarity).	157	4944	NRF1 (directAnnotation). E2F6; EGR1; EZH2; HIST1H2BN; MYC; POLR2A; ZSCAN10 (inferredBy_MotifSimilarity).	human	humanonly
134	MEP	dbcorrdb__POLR2A__ENCSR000FAJ_1__m1	3.48	0.0475	POLR2A (directAnnotation).	PHF8; TAF1; THAP1 (inferredBy_MotifSimilarity).	57	1696	POLR2A (directAnnotation). PHF8; TAF1; THAP1 (inferredBy_MotifSimilarity).	human	humanonly
135	MEP	dbcorrdb__TAF1__ENCSR000BIM_1__m1	3.48	0.0475	TAF1 (directAnnotation).	ATF3; KDM5A; KDM5B; POLR2A; RBBP5; TAF7; YY1 (inferredBy_MotifSimilarity). TAF1L (inferredBy_MotifSimilarity_n_Orthology).	55	1645	TAF1 (directAnnotation). ATF3; KDM5A; KDM5B; POLR2A; RBBP5; TAF7; YY1 (inferredBy_MotifSimilarity). TAF1L (inferredBy_MotifSimilarity_n_Orthology).	human	humanonly
136	MEP	dbcorrdb__SP1__ENCSR000BHK_1__m1	3.48	0.0475	SP1 (directAnnotation).	CHD2; E2F4; FOS; FOXI1; IRF3; NFYA; NFYB; NFYC; PBX3; POLR2A; RFX5; SP2; SREBF1; SRF; ZNF274 (inferredBy_MotifSimilarity). PBX1; POLE3 (inferredBy_MotifSimilarity_n_Orthology).	63	1517	SP1 (directAnnotation). CHD2; E2F4; FOS; FOXI1; IRF3; NFYA; NFYB; NFYC; PBX3; POLR2A; RFX5; SP2; SREBF1; SRF; ZNF274 (inferredBy_MotifSimilarity). PBX1; POLE3 (inferredBy_MotifSimilarity_n_Orthology).	human	humanonly
137	MEP	hocomoco__GATA1_HUMAN.H11MO.1.A	3.47	0.0474	GATA1 (directAnnotation).	CCNT2; EP300; GATA2; GATA3; GATA4; GATA5; GATA6; HDAC2; JUN; NR2F2; PML; POLR2A; RCOR1; SIRT6; SMARCA4; SMARCB1; TAL1; TBL1XR1; TEAD4 (inferredBy_MotifSimilarity). TRPS1 (inferredBy_MotifSimilarity_n_Orthology).	38	1030	GATA1 (directAnnotation). CCNT2; EP300; GATA2; GATA3; GATA4; GATA5; GATA6; HDAC2; JUN; NR2F2; PML; POLR2A; RCOR1; SIRT6; SMARCA4; SMARCB1; TAL1; TBL1XR1; TEAD4 (inferredBy_MotifSimilarity). TRPS1 (inferredBy_MotifSimilarity_n_Orthology).	human	humanonly
138	MEP	taipale_cyt_meth__ZNF597_NGCCGCCATYTTGN_FL	3.45	0.0473	ZNF597 (directAnnotation).	NR3C1; POLR2A; YY1; YY2; ZFP42 (inferredBy_MotifSimilarity).	66	1765	ZNF597 (directAnnotation). NR3C1; POLR2A; YY1; YY2; ZFP42 (inferredBy_MotifSimilarity).	human	humanonly
139	MEP	dbcorrdb__IRF3__ENCSR000EEJ_1__m1	3.45	0.0473	IRF3 (directAnnotation).	CHD2; E2F4; FOS; FOXI1; NFYA; NFYB; NFYC; PBX3; RFX5; SP1; SP2; SREBF1; YBX1 (inferredBy_MotifSimilarity). PBX1; POLE3; POLE4 (inferredBy_MotifSimilarity_n_Orthology).	69	1812	IRF3 (directAnnotation). CHD2; E2F4; FOS; FOXI1; NFYA; NFYB; NFYC; PBX3; RFX5; SP1; SP2; SREBF1; YBX1 (inferredBy_MotifSimilarity). PBX1; POLE3; POLE4 (inferredBy_MotifSimilarity_n_Orthology).	human	humanonly
140	MEP	dbcorrdb__TAF1__ENCSR000BGS_1__m1	3.44	0.0472	TAF1 (directAnnotation).	KDM5A; PHF8; POLR2A; TAF7; THAP1; YY1 (inferredBy_MotifSimilarity). TAF1L; YY2 (inferredBy_MotifSimilarity_n_Orthology).	69	2231	TAF1 (directAnnotation). KDM5A; PHF8; POLR2A; TAF7; THAP1; YY1 (inferredBy_MotifSimilarity). TAF1L; YY2 (inferredBy_MotifSimilarity_n_Orthology).	human	humanonly
141	MEP	dbcorrdb__E2F4__ENCSR000EVL_1__m2	3.44	0.0472	E2F4 (directAnnotation).	FOS; NFYA; NFYB; NFYC; PBX3; RFX5; SP1; SREBF1 (inferredBy_MotifSimilarity). PBX1 (inferredBy_MotifSimilarity_n_Orthology).	122	4168	E2F4 (directAnnotation). FOS; NFYA; NFYB; NFYC; PBX3; RFX5; SP1; SREBF1 (inferredBy_MotifSimilarity). PBX1 (inferredBy_MotifSimilarity_n_Orthology).	human	humanonly
142	MEP	cisbp__M4598	3.44	0.0472	E2F4 (directAnnotation).	E2F6; SIN3A (inferredBy_MotifSimilarity).	69	2197	E2F4 (directAnnotation). E2F6; SIN3A (inferredBy_MotifSimilarity).	human	humanonly
143	MEP	homer__NCCACGTG_c-Myc	3.44	0.0472	MYC (directAnnotation).	ARNT; ARNT2; BHLHE40; MAX; MXI1; SAP30; USF1 (inferredBy_MotifSimilarity). MYCN (inferredBy_MotifSimilarity_n_Orthology).	17	229	MYC (directAnnotation). ARNT; ARNT2; BHLHE40; MAX; MXI1; SAP30; USF1 (inferredBy_MotifSimilarity). MYCN (inferredBy_MotifSimilarity_n_Orthology).	human	humanonly
144	MEP	transfac_pro__M00739	3.44	0.0472	TFDP2 (directAnnotation).	E2F4; TFDP1 (inferredBy_MotifSimilarity).	129	4601	TFDP2 (directAnnotation). E2F4; TFDP1 (inferredBy_MotifSimilarity).	human	humanonly
145	MEP	flyfactorsurvey__GATAe_SANGER_5_FBgn0038391	3.44	0.0472	GATA1; GATA2; GATA3 (inferredBy_Orthology).	GATA4; GATA5; HDAC2; JUN; SMARCB1 (inferredBy_MotifSimilarity). GATA6; TRPS1 (inferredBy_MotifSimilarity_n_Orthology).	41	1119	GATA4; GATA5; HDAC2; JUN; SMARCB1 (inferredBy_MotifSimilarity). GATA6; TRPS1 (inferredBy_MotifSimilarity_n_Orthology). GATA1; GATA2; GATA3 (inferredBy_Orthology).	human	humanmouse
146	MEP	cisbp__M5511	3.43	0.0472	HEY2 (directAnnotation).	CLOCK; HES1; HES2; HES5; HES7; HEY1 (inferredBy_MotifSimilarity). HES4; HES6; HEYL; NPAS2 (inferredBy_MotifSimilarity_n_Orthology).	16	245	HEY2 (directAnnotation). CLOCK; HES1; HES2; HES5; HES7; HEY1 (inferredBy_MotifSimilarity). HES4; HES6; HEYL; NPAS2 (inferredBy_MotifSimilarity_n_Orthology).	human	humanonly
147	MEP	homer__AGCCAATCGG_NFY	3.43	0.0472		CEBPZ; E2F4; FOS; IRF3; NFYA; NFYB; NFYC; PBX3; RFX5; SP1; SREBF1 (inferredBy_MotifSimilarity). PBX1; POLE3 (inferredBy_MotifSimilarity_n_Orthology).	85	2687	CEBPZ; E2F4; FOS; IRF3; NFYA; NFYB; NFYC; PBX3; RFX5; SP1; SREBF1 (inferredBy_MotifSimilarity). PBX1; POLE3 (inferredBy_MotifSimilarity_n_Orthology).	human	humanonly
148	MEP	dbcorrdb__NRF1__ENCSR000DZO_1__m1	3.43	0.0471	NRF1 (directAnnotation).	BHLHE40; BRF1; E2F1; E2F6; EGR1; EZH2; MYC; POLR2A; ZNF274; ZSCAN10 (inferredBy_MotifSimilarity).	152	4946	NRF1 (directAnnotation). BHLHE40; BRF1; E2F1; E2F6; EGR1; EZH2; MYC; POLR2A; ZNF274; ZSCAN10 (inferredBy_MotifSimilarity).	human	humanonly
149	MEP	jaspar__MA0316.1	3.42	0.0471	NFYC; POLE4 (inferredBy_Orthology).	FOS; IRF3; NFYB; PBX3; RFX5 (inferredBy_MotifSimilarity).	54	1492	FOS; IRF3; NFYB; PBX3; RFX5 (inferredBy_MotifSimilarity). NFYC; POLE4 (inferredBy_Orthology).	human	humanmouse
150	MEP	transfac_pro__M00920	3.42	0.0471	E2F1; E2F3; E2F4; E2F7; TFDP1 (directAnnotation).	E2F5 (inferredBy_MotifSimilarity).	31	752	E2F1; E2F3; E2F4; E2F7; TFDP1 (directAnnotation). E2F5 (inferredBy_MotifSimilarity).	human	humanonly
151	MEP	taipale__HSF1_DBD_TTCTAGAANNTTC_repr	3.4	0.047	HSF1 (directAnnotation).	HOXB2; HSF2; HSF4; HSF5 (inferredBy_MotifSimilarity).	49	1499	HSF1 (directAnnotation). HOXB2; HSF2; HSF4; HSF5 (inferredBy_MotifSimilarity).	human	humanonly
152	MEP	cisbp__M4918	3.4	0.047	MYC; MYCL; MYCN (inferredBy_Orthology).	MAX (inferredBy_MotifSimilarity).	95	3270	MAX (inferredBy_MotifSimilarity). MYC; MYCL; MYCN (inferredBy_Orthology).	human	humanonly
153	MEP	hocomoco__NFYA_HUMAN.H11MO.0.A	3.4	0.0469	NFYA (directAnnotation).	CEBPZ; E2F4; FOS; FOXI1; IRF3; NFYB; NFYC; PBX3; RFX5; SP1; SREBF1; YBX1 (inferredBy_MotifSimilarity). PBX1; POLE3 (inferredBy_MotifSimilarity_n_Orthology).	88	2705	NFYA (directAnnotation). CEBPZ; E2F4; FOS; FOXI1; IRF3; NFYB; NFYC; PBX3; RFX5; SP1; SREBF1; YBX1 (inferredBy_MotifSimilarity). PBX1; POLE3 (inferredBy_MotifSimilarity_n_Orthology).	human	humanonly
154	MEP	dbcorrdb__SMARCB1__ENCSR000EHN_1__m1	3.39	0.0469	SMARCB1 (directAnnotation).	ARID3A; CCNT2; EP300; GATA1; GATA2; GATA3; GATA4; GATA5; GATA6; HDAC2; JUN; NR2F2; PML; POLR2A; RCOR1; SIRT6; SMARCA4; TAL1; TBL1XR1 (inferredBy_MotifSimilarity).	59	1866	SMARCB1 (directAnnotation). ARID3A; CCNT2; EP300; GATA1; GATA2; GATA3; GATA4; GATA5; GATA6; HDAC2; JUN; NR2F2; PML; POLR2A; RCOR1; SIRT6; SMARCA4; TAL1; TBL1XR1 (inferredBy_MotifSimilarity).	human	humanonly
155	MEP	dbcorrdb__SIX5__ENCSR000BJE_1__m3	3.39	0.0469	SIX5 (directAnnotation).		128	4496	SIX5 (directAnnotation).	human	humanonly
156	MEP	dbcorrdb__MYC__ENCSR000EHR_1__m1	3.39	0.0469	MYC (directAnnotation).	ATF3; BHLHE40; BRF1; E2F6; ELF1; ELK1; EZH2; GABPA; MAX; MAZ; MXI1; MYCN; NELFE; NFE2; POLR2A; SAP30; USF1; USF2; XRCC4; YY1; ZMIZ1; ZNF878 (inferredBy_MotifSimilarity). CLOCK; MNT; NPAS2 (inferredBy_MotifSimilarity_n_Orthology).	45	1065	MYC (directAnnotation). ATF3; BHLHE40; BRF1; E2F6; ELF1; ELK1; EZH2; GABPA; MAX; MAZ; MXI1; MYCN; NELFE; NFE2; POLR2A; SAP30; USF1; USF2; XRCC4; YY1; ZMIZ1; ZNF878 (inferredBy_MotifSimilarity). CLOCK; MNT; NPAS2 (inferredBy_MotifSimilarity_n_Orthology).	human	humanonly
157	MEP	dbcorrdb__GABPA__ENCSR000BIW_1__m2	3.39	0.0469	GABPA (directAnnotation).	BCLAF1; BHLHE40; E2F6; EGR1; ELF1; ELK1; ELK4; ETS1; HCFC1; POLR2A; SIN3A; TAF1 (inferredBy_MotifSimilarity). FLI1 (inferredBy_MotifSimilarity_n_Orthology).	121	4201	GABPA (directAnnotation). BCLAF1; BHLHE40; E2F6; EGR1; ELF1; ELK1; ELK4; ETS1; HCFC1; POLR2A; SIN3A; TAF1 (inferredBy_MotifSimilarity). FLI1 (inferredBy_MotifSimilarity_n_Orthology).	human	humanonly
158	MEP	dbcorrdb__NRF1__ENCSR000EHZ_1__m1	3.37	0.0468	NRF1 (directAnnotation).	E2F6; EGR1; EZH2; HIST1H2BN; MYC; POLR2A; ZSCAN10 (inferredBy_MotifSimilarity).	86	2377	NRF1 (directAnnotation). E2F6; EGR1; EZH2; HIST1H2BN; MYC; POLR2A; ZSCAN10 (inferredBy_MotifSimilarity).	human	humanonly
159	MEP	dbcorrdb__RFX5__ENCSR000DZW_1__m2	3.36	0.0467	RFX5 (directAnnotation).	CEBPZ; CHD2; E2F4; FOS; FOXI1; IRF3; NFYA; NFYB; NFYC; PBX3; SP1; SP2; SREBF1 (inferredBy_MotifSimilarity). PBX1; POLE3 (inferredBy_MotifSimilarity_n_Orthology).	76	2189	RFX5 (directAnnotation). CEBPZ; CHD2; E2F4; FOS; FOXI1; IRF3; NFYA; NFYB; NFYC; PBX3; SP1; SP2; SREBF1 (inferredBy_MotifSimilarity). PBX1; POLE3 (inferredBy_MotifSimilarity_n_Orthology).	human	humanonly
160	MEP	cisbp__M6371	3.36	0.0467	NFYA (directAnnotation).	CEBPZ; E2F4; FOS; FOXI1; IRF3; NFYB; NFYC; PBX3; RFX5; SP1; SREBF1; YBX1 (inferredBy_MotifSimilarity). PBX1; POLE3 (inferredBy_MotifSimilarity_n_Orthology).	69	1878	NFYA (directAnnotation). CEBPZ; E2F4; FOS; FOXI1; IRF3; NFYB; NFYC; PBX3; RFX5; SP1; SREBF1; YBX1 (inferredBy_MotifSimilarity). PBX1; POLE3 (inferredBy_MotifSimilarity_n_Orthology).	human	humanonly
161	MEP	dbcorrdb__NFYB__ENCSR000DNM_1__m1	3.36	0.0466	NFYB (directAnnotation).	CHD2; E2F4; FOS; FOXI1; IRF3; NFYA; NFYC; PBX3; RFX5; SP1; SP2; SREBF1 (inferredBy_MotifSimilarity). PBX1; POLE3; POLE4 (inferredBy_MotifSimilarity_n_Orthology).	70	1919	NFYB (directAnnotation). CHD2; E2F4; FOS; FOXI1; IRF3; NFYA; NFYC; PBX3; RFX5; SP1; SP2; SREBF1 (inferredBy_MotifSimilarity). PBX1; POLE3; POLE4 (inferredBy_MotifSimilarity_n_Orthology).	human	humanonly
162	MEP	dbcorrdb__MYC__ENCSR000DMQ_1__m1	3.36	0.0466	MYC (directAnnotation).	ATF3; BHLHE40; BRF1; BRF2; CEBPB; CTCF; E2F6; ELK1; ESRRA; EZH2; GABPA; HCFC1; HDAC2; KDM5A; MAX; MXI1; MYCN; NELFE; NFE2; POLR2A; POLR3G; RAD21; RBBP5; SAP30; SIN3A; SMARCA4; SP4; SREBF1; SREBF2; SUPT20H; TAF1; USF1; USF2; XRCC4; YY1; ZMIZ1; ZNF274 (inferredBy_MotifSimilarity). CLOCK; NPAS2 (inferredBy_MotifSimilarity_n_Orthology).	134	4627	MYC (directAnnotation). ATF3; BHLHE40; BRF1; BRF2; CEBPB; CTCF; E2F6; ELK1; ESRRA; EZH2; GABPA; HCFC1; HDAC2; KDM5A; MAX; MXI1; MYCN; NELFE; NFE2; POLR2A; POLR3G; RAD21; RBBP5; SAP30; SIN3A; SMARCA4; SP4; SREBF1; SREBF2; SUPT20H; TAF1; USF1; USF2; XRCC4; YY1; ZMIZ1; ZNF274 (inferredBy_MotifSimilarity). CLOCK; NPAS2 (inferredBy_MotifSimilarity_n_Orthology).	human	humanonly
163	MEP	dbcorrdb__NR3C1__ENCSR000EEV_1__m1	3.35	0.0466	NR3C1 (directAnnotation).	MAX; THAP1 (inferredBy_MotifSimilarity).	77	2333	NR3C1 (directAnnotation). MAX; THAP1 (inferredBy_MotifSimilarity).	human	humanonly
164	MEP	transfac_pro__M07642	3.35	0.0466	HEY1; HEY2; HEYL (inferredBy_Orthology).	CLOCK; HES1; HES2; HES5; HES7 (inferredBy_MotifSimilarity). HES4; HES6; NPAS2 (inferredBy_MotifSimilarity_n_Orthology).	18	311	CLOCK; HES1; HES2; HES5; HES7 (inferredBy_MotifSimilarity). HES4; HES6; NPAS2 (inferredBy_MotifSimilarity_n_Orthology). HEY1; HEY2; HEYL (inferredBy_Orthology).	human	humanonly
165	MEP	dbcorrdb__MYC__ENCSR000DLR_1__m1	3.35	0.0466	MYC (directAnnotation).	ATF3; BHLHE40; BRF1; CREB1; CTCF; E2F6; ELF1; ESRRA; ETS1; EZH2; GABPA; HCFC1; MAX; MXI1; MYCN; NELFE; NFE2; NRF1; POLR2A; SAP30; SIN3A; SMARCA4; SP4; SREBF1; TAF1; USF1; USF2; XRCC4; ZMIZ1; ZNF143; ZNF274; ZNF878 (inferredBy_MotifSimilarity). CLOCK; MNT; NPAS2 (inferredBy_MotifSimilarity_n_Orthology).	47	1253	MYC (directAnnotation). ATF3; BHLHE40; BRF1; CREB1; CTCF; E2F6; ELF1; ESRRA; ETS1; EZH2; GABPA; HCFC1; MAX; MXI1; MYCN; NELFE; NFE2; NRF1; POLR2A; SAP30; SIN3A; SMARCA4; SP4; SREBF1; TAF1; USF1; USF2; XRCC4; ZMIZ1; ZNF143; ZNF274; ZNF878 (inferredBy_MotifSimilarity). CLOCK; MNT; NPAS2 (inferredBy_MotifSimilarity_n_Orthology).	human	humanonly
166	MEP	dbcorrdb__MAX__ENCSR000ECN_1__m1	3.34	0.0465	MAX (directAnnotation).	ARNT; ARNT2; ATF3; BHLHE40; BRF1; BRF2; CEBPB; CREB1; CTCF; E2F1; E2F6; ELK4; ESRRA; EZH2; GABPA; HCFC1; HDAC1; MXI1; MYC; MYCN; NELFE; PHF8; POLR2A; RAD21; SAP30; SMARCA4; SP4; SREBF1; SREBF2; USF1; USF2; XRCC4; YY1; ZMIZ1; ZNF274; ZNF878 (inferredBy_MotifSimilarity). CLOCK; MNT; NPAS2 (inferredBy_MotifSimilarity_n_Orthology).	76	2618	MAX (directAnnotation). ARNT; ARNT2; ATF3; BHLHE40; BRF1; BRF2; CEBPB; CREB1; CTCF; E2F1; E2F6; ELK4; ESRRA; EZH2; GABPA; HCFC1; HDAC1; MXI1; MYC; MYCN; NELFE; PHF8; POLR2A; RAD21; SAP30; SMARCA4; SP4; SREBF1; SREBF2; USF1; USF2; XRCC4; YY1; ZMIZ1; ZNF274; ZNF878 (inferredBy_MotifSimilarity). CLOCK; MNT; NPAS2 (inferredBy_MotifSimilarity_n_Orthology).	human	humanonly
167	MEP	hocomoco__NFYC_HUMAN.H11MO.0.A	3.34	0.0465	NFYC (directAnnotation).	CEBPZ; E2F4; FOS; FOXI1; IRF3; NFYA; NFYB; PBX3; RFX5; SP1; SREBF1; YBX1 (inferredBy_MotifSimilarity). PBX1; POLE3 (inferredBy_MotifSimilarity_n_Orthology).	59	1712	NFYC (directAnnotation). CEBPZ; E2F4; FOS; FOXI1; IRF3; NFYA; NFYB; PBX3; RFX5; SP1; SREBF1; YBX1 (inferredBy_MotifSimilarity). PBX1; POLE3 (inferredBy_MotifSimilarity_n_Orthology).	human	humanonly
168	MEP	dbcorrdb__POLR2A__ENCSR000FAJ_1__m2	3.34	0.0465	POLR2A (directAnnotation).	BCLAF1; ELF1; ELF2; ETS1; ETV6; GABPA; HCFC1; PHF8; PML; RELA; SIN3A; TAF1; ZNF143 (inferredBy_MotifSimilarity).	95	3329	POLR2A (directAnnotation). BCLAF1; ELF1; ELF2; ETS1; ETV6; GABPA; HCFC1; PHF8; PML; RELA; SIN3A; TAF1; ZNF143 (inferredBy_MotifSimilarity).	human	humanonly
169	MEP	dbcorrdb__HMGN3__ENCSR000DOB_1__m1	3.34	0.0465	HMGN3 (directAnnotation).	CCNT2; CREB1; EZH2; GATA1; GATA2; HDAC2; MXI1; NR2F2; PML; POLR2A; RCOR1; TAL1; TBL1XR1; ZNF274 (inferredBy_MotifSimilarity). GATA3; GATA4; GATA5; GATA6; TRPS1 (inferredBy_MotifSimilarity_n_Orthology).	18	319	HMGN3 (directAnnotation). CCNT2; CREB1; EZH2; GATA1; GATA2; HDAC2; MXI1; NR2F2; PML; POLR2A; RCOR1; TAL1; TBL1XR1; ZNF274 (inferredBy_MotifSimilarity). GATA3; GATA4; GATA5; GATA6; TRPS1 (inferredBy_MotifSimilarity_n_Orthology).	human	humanonly
170	MEP	taipale_cyt_meth__GATA5_NWGATAASRN_eDBD	3.32	0.0464	GATA5 (directAnnotation).	BCL3; CCNT2; EP300; GATA1; GATA2; GATA3; GATA4; JUN; POLR2A; RCOR1; SIRT6; SMARCA4; SMARCB1; TAL1; TBL1XR1; TEAD4 (inferredBy_MotifSimilarity). GATA6; TRPS1 (inferredBy_MotifSimilarity_n_Orthology).	40	1122	GATA5 (directAnnotation). BCL3; CCNT2; EP300; GATA1; GATA2; GATA3; GATA4; JUN; POLR2A; RCOR1; SIRT6; SMARCA4; SMARCB1; TAL1; TBL1XR1; TEAD4 (inferredBy_MotifSimilarity). GATA6; TRPS1 (inferredBy_MotifSimilarity_n_Orthology).	human	humanonly
171	MEP	dbcorrdb__E2F4__ENCSR000DOR_1__m1	3.32	0.0464	E2F4 (directAnnotation).	E2F1; E2F6; SIN3A; TFDP1 (inferredBy_MotifSimilarity).	30	762	E2F4 (directAnnotation). E2F1; E2F6; SIN3A; TFDP1 (inferredBy_MotifSimilarity).	human	humanonly
172	MEP	cisbp__M0675	3.31	0.0463			129	4276		human	humanonly
173	MEP	transfac_pro__M00431	3.31	0.0463	E2F1 (directAnnotation).	E2F2; E2F3; E2F4; E2F5; E2F6; E2F7; RB1; TFDP1; TFDP2 (inferredBy_MotifSimilarity). EVX1; EVX2 (inferredBy_MotifSimilarity_n_Orthology).	41	1064	E2F1 (directAnnotation). E2F2; E2F3; E2F4; E2F5; E2F6; E2F7; RB1; TFDP1; TFDP2 (inferredBy_MotifSimilarity). EVX1; EVX2 (inferredBy_MotifSimilarity_n_Orthology).	human	humanonly
174	MEP	jaspar__MA0591.1	3.31	0.0463	MAFK (inferredBy_Orthology).	BACH1; BACH2; FOS; FOSB; FOSL1; FOSL2; JUN; JUNB; JUND; MAF; MAFB; MAFF; MAFG; MEF2A; NFE2; NFE2L1; NFE2L2; NFE2L3; SMARCC1 (inferredBy_MotifSimilarity).	25	525	BACH1; BACH2; FOS; FOSB; FOSL1; FOSL2; JUN; JUNB; JUND; MAF; MAFB; MAFF; MAFG; MEF2A; NFE2; NFE2L1; NFE2L2; NFE2L3; SMARCC1 (inferredBy_MotifSimilarity). MAFK (inferredBy_Orthology).	human	humanonly
175	MEP	transfac_public__M00165	3.3	0.0463	HSF1; HSF2; HSF4 (inferredBy_Orthology).		67	2159	HSF1; HSF2; HSF4 (inferredBy_Orthology).	human	humanonly
176	MEP	dbcorrdb__POLR2A__ENCSR000EAD_1__m1	3.3	0.0462	POLR2A (directAnnotation).	BCLAF1; ELF1; ELK1; ELK4; ETS1; EZH2; GABPA; HCFC1; MXI1; PHF8; PML; RBBP5; SIN3A; TAF1; THAP1; ZNF143 (inferredBy_MotifSimilarity). FLI1 (inferredBy_MotifSimilarity_n_Orthology).	98	3088	POLR2A (directAnnotation). BCLAF1; ELF1; ELK1; ELK4; ETS1; EZH2; GABPA; HCFC1; MXI1; PHF8; PML; RBBP5; SIN3A; TAF1; THAP1; ZNF143 (inferredBy_MotifSimilarity). FLI1 (inferredBy_MotifSimilarity_n_Orthology).	human	humanonly
177	MEP	cisbp__M6253	3.29	0.0462	GATA1 (directAnnotation).	ARID3A; CCNT2; EP300; GATA2; GATA3; GATA4; GATA5; GATA6; HDAC2; JUN; NR2F2; PML; POLR2A; RCOR1; SIRT6; SMARCA4; SMARCB1; STAT5A; TAL1; TBL1XR1; TEAD4 (inferredBy_MotifSimilarity). TRPS1 (inferredBy_MotifSimilarity_n_Orthology).	45	1229	GATA1 (directAnnotation). ARID3A; CCNT2; EP300; GATA2; GATA3; GATA4; GATA5; GATA6; HDAC2; JUN; NR2F2; PML; POLR2A; RCOR1; SIRT6; SMARCA4; SMARCB1; STAT5A; TAL1; TBL1XR1; TEAD4 (inferredBy_MotifSimilarity). TRPS1 (inferredBy_MotifSimilarity_n_Orthology).	human	humanonly
178	MEP	cisbp__M0796	3.29	0.0462	GATA1; GATA2; GATA3; GATA4; GATA5; GATA6; TRPS1 (inferredBy_Orthology).	CCNT2; HMGN3 (inferredBy_MotifSimilarity).	24	431	CCNT2; HMGN3 (inferredBy_MotifSimilarity). GATA1; GATA2; GATA3; GATA4; GATA5; GATA6; TRPS1 (inferredBy_Orthology).	human	humanonly
179	MEP	transfac_pro__M00940	3.28	0.0462	E2F3 (directAnnotation). EVX1; EVX2 (inferredBy_Orthology).	E2F1; E2F2; E2F4; E2F5; E2F7; TFDP1 (inferredBy_MotifSimilarity).	23	408	E2F3 (directAnnotation). E2F1; E2F2; E2F4; E2F5; E2F7; TFDP1 (inferredBy_MotifSimilarity). EVX1; EVX2 (inferredBy_Orthology).	human	humanonly
180	MEP	transfac_pro__M01742	3.25	0.0459	ZSCAN10 (directAnnotation).	E2F6; EGR1; NRF1 (inferredBy_MotifSimilarity).	143	4617	ZSCAN10 (directAnnotation). E2F6; EGR1; NRF1 (inferredBy_MotifSimilarity).	human	humanonly
181	MEP	cisbp__M5564	3.25	0.0459	HSF1 (directAnnotation).	HOXB2; HSF2; HSF4; HSF5 (inferredBy_MotifSimilarity).	21	443	HSF1 (directAnnotation). HOXB2; HSF2; HSF4; HSF5 (inferredBy_MotifSimilarity).	human	humanonly
182	MEP	swissregulon__sacCer__YGR067C	3.25	0.0459			27	625		human	humanonly
183	MEP	cisbp__M0782	3.25	0.0459	GATA6 (inferredBy_Orthology).	ARID3A; BCL3; CCNT2; EP300; GATA1; GATA2; GATA3; GATA4; GATA5; HDAC2; HMGN3; JUN; NR2F2; PML; POLR2A; RCOR1; SIRT6; SMARCA4; SMARCB1; STAT5A; TAL1; TBL1XR1; TEAD4 (inferredBy_MotifSimilarity). TRPS1 (inferredBy_MotifSimilarity_n_Orthology).	29	707	ARID3A; BCL3; CCNT2; EP300; GATA1; GATA2; GATA3; GATA4; GATA5; HDAC2; HMGN3; JUN; NR2F2; PML; POLR2A; RCOR1; SIRT6; SMARCA4; SMARCB1; STAT5A; TAL1; TBL1XR1; TEAD4 (inferredBy_MotifSimilarity). TRPS1 (inferredBy_MotifSimilarity_n_Orthology). GATA6 (inferredBy_Orthology).	human	humanonly
184	MEP	dbcorrdb__E2F4__ENCSR000EVL_1__m1	3.25	0.0459	E2F4 (directAnnotation).	E2F6; SIN3A; TFDP1 (inferredBy_MotifSimilarity).	41	1077	E2F4 (directAnnotation). E2F6; SIN3A; TFDP1 (inferredBy_MotifSimilarity).	human	humanonly
185	MEP	transfac_pro__M01619	3.23	0.0458	GATA1; GATA2; GATA3; GATA4; GATA5; GATA6; TRPS1 (inferredBy_Orthology).		41	1113	GATA1; GATA2; GATA3; GATA4; GATA5; GATA6; TRPS1 (inferredBy_Orthology).	human	humanmouse
186	MEP	cisbp__M4473	3.23	0.0457	PBX3 (directAnnotation).	E2F4; FOS; FOXI1; IRF3; NFYA; NFYB; NFYC; RFX5; SP1; SREBF1; YBX1 (inferredBy_MotifSimilarity). PBX1 (inferredBy_MotifSimilarity_n_Orthology).	72	1945	PBX3 (directAnnotation). E2F4; FOS; FOXI1; IRF3; NFYA; NFYB; NFYC; RFX5; SP1; SREBF1; YBX1 (inferredBy_MotifSimilarity). PBX1 (inferredBy_MotifSimilarity_n_Orthology).	human	humanonly
187	MEP	cisbp__M0795	3.23	0.0457	GATA1; GATA2; GATA3; GATA4; GATA5; GATA6; TRPS1 (inferredBy_Orthology).		47	1340	GATA1; GATA2; GATA3; GATA4; GATA5; GATA6; TRPS1 (inferredBy_Orthology).	human	humanonly
188	MEP	homer__TTCGCGCGAAAA_E2F	3.22	0.0457		E2F1; E2F4; TFDP1; TFDP2 (inferredBy_MotifSimilarity).	73	2323	E2F1; E2F4; TFDP1; TFDP2 (inferredBy_MotifSimilarity).	human	humanonly
189	MEP	homer__CTGCGCATGCGC_NRF1	3.21	0.0456	NRF1 (directAnnotation).	E2F6; EGR1; ZSCAN10 (inferredBy_MotifSimilarity).	121	3905	NRF1 (directAnnotation). E2F6; EGR1; ZSCAN10 (inferredBy_MotifSimilarity).	human	humanonly
190	MEP	jaspar__MA0289.1	3.21	0.0456	GATA1; GATA2; GATA3; GATA4; GATA5; GATA6; TRPS1 (inferredBy_Orthology).		41	1139	GATA1; GATA2; GATA3; GATA4; GATA5; GATA6; TRPS1 (inferredBy_Orthology).	human	humanmouse
191	MEP	taipale_tf_pairs__HES1_GNCACGTGNC_HT	3.21	0.0456	HES1 (directAnnotation).		29	622	HES1 (directAnnotation).	human	humanonly
192	MEP	swissregulon__sacCer__CHA4	3.21	0.0456			69	1986		human	humanonly
193	MEP	dbcorrdb__SAP30__ENCSR000AQJ_1__m1	3.2	0.0456	SAP30 (directAnnotation).	KDM5A; TAF1; YY1 (inferredBy_MotifSimilarity).	26	551	SAP30 (directAnnotation). KDM5A; TAF1; YY1 (inferredBy_MotifSimilarity).	human	humanonly
194	MEP	transfac_pro__M00740	3.2	0.0456	RB1 (directAnnotation).	E2F1; E2F2; E2F3; E2F4; E2F5; TFDP1 (inferredBy_MotifSimilarity).	99	3491	RB1 (directAnnotation). E2F1; E2F2; E2F3; E2F4; E2F5; TFDP1 (inferredBy_MotifSimilarity).	human	humanonly
195	MEP	cisbp__M4639	3.2	0.0456	YY1 (directAnnotation).	NR3C1; REST; TAF1; THAP1; ZNF597 (inferredBy_MotifSimilarity). YY2 (inferredBy_MotifSimilarity_n_Orthology).	52	1401	YY1 (directAnnotation). NR3C1; REST; TAF1; THAP1; ZNF597 (inferredBy_MotifSimilarity). YY2 (inferredBy_MotifSimilarity_n_Orthology).	human	humanonly
196	MEP	dbcorrdb__TAF1__ENCSR000BGS_1__m2	3.2	0.0455	TAF1 (directAnnotation).	BCLAF1; BRF1; CREB1; E2F6; EGR1; ELF1; ELK1; ELK3; ELK4; ERG; ETS1; ETV1; ETV3; ETV4; ETV5; ETV6; EZH2; FEV; FLI1; GABPA; GABPB1; GTF2F1; HCFC1; MXI1; NELFE; NR2C2; PHF8; PML; POLR2A; RBBP5; SIN3A; XRCC4; ZNF143; ZNF274 (inferredBy_MotifSimilarity). ETS2; ETV2; ETV7 (inferredBy_MotifSimilarity_n_Orthology).	126	4467	TAF1 (directAnnotation). BCLAF1; BRF1; CREB1; E2F6; EGR1; ELF1; ELK1; ELK3; ELK4; ERG; ETS1; ETV1; ETV3; ETV4; ETV5; ETV6; EZH2; FEV; FLI1; GABPA; GABPB1; GTF2F1; HCFC1; MXI1; NELFE; NR2C2; PHF8; PML; POLR2A; RBBP5; SIN3A; XRCC4; ZNF143; ZNF274 (inferredBy_MotifSimilarity). ETS2; ETV2; ETV7 (inferredBy_MotifSimilarity_n_Orthology).	human	humanonly
197	MEP	cisbp__M4493	3.19	0.0455	YY1 (directAnnotation).	KDM5A; PHF8; POLR2A; TAF1; TAF7; ZFP42 (inferredBy_MotifSimilarity). TAF1L (inferredBy_MotifSimilarity_n_Orthology).	61	1754	YY1 (directAnnotation). KDM5A; PHF8; POLR2A; TAF1; TAF7; ZFP42 (inferredBy_MotifSimilarity). TAF1L (inferredBy_MotifSimilarity_n_Orthology).	human	humanonly
198	MEP	cisbp__M2567	3.18	0.0454	HSF1; HSF2; HSF4 (inferredBy_Orthology).		62	1908	HSF1; HSF2; HSF4 (inferredBy_Orthology).	human	humanonly
199	MEP	cisbp__M6372	3.18	0.0454	NFYB (directAnnotation).	CEBPZ; E2F4; FOS; FOXI1; IRF3; NFYA; NFYC; PBX3; RFX5; SP1; SREBF1; YBX1 (inferredBy_MotifSimilarity). PBX1; POLE3 (inferredBy_MotifSimilarity_n_Orthology).	64	1660	NFYB (directAnnotation). CEBPZ; E2F4; FOS; FOXI1; IRF3; NFYA; NFYC; PBX3; RFX5; SP1; SREBF1; YBX1 (inferredBy_MotifSimilarity). PBX1; POLE3 (inferredBy_MotifSimilarity_n_Orthology).	human	humanonly
200	MEP	swissregulon__hs__NRF1.p2	3.18	0.0454	NRF1 (directAnnotation).	EGR1 (inferredBy_MotifSimilarity).	149	4749	NRF1 (directAnnotation). EGR1 (inferredBy_MotifSimilarity).	human	humanonly
201	MEP	transfac_pro__M02894	3.18	0.0454	RFX7 (inferredBy_Orthology).		47	1302	RFX7 (inferredBy_Orthology).	human	humanonly
202	MEP	dbcorrdb__POLR2AphosphoS5__ENCSR000BIL_1__m1	3.18	0.0454		POLR2A (inferredBy_MotifSimilarity).	135	4724	POLR2A (inferredBy_MotifSimilarity).	human	humanonly
203	MEP	taipale__GATA5_DBD_AGATAANN	3.17	0.0454	GATA5 (directAnnotation).	ARID3A; EP300; GATA1; GATA2; GATA3; GATA4; GATA6; HDAC2; JUN; NR2F2; PML; POLR2A; RCOR1; SIRT6; SMARCA4; SMARCB1; STAT5A; TAL1; TBL1XR1; TEAD4 (inferredBy_MotifSimilarity). TRPS1 (inferredBy_MotifSimilarity_n_Orthology).	90	3279	GATA5 (directAnnotation). ARID3A; EP300; GATA1; GATA2; GATA3; GATA4; GATA6; HDAC2; JUN; NR2F2; PML; POLR2A; RCOR1; SIRT6; SMARCA4; SMARCB1; STAT5A; TAL1; TBL1XR1; TEAD4 (inferredBy_MotifSimilarity). TRPS1 (inferredBy_MotifSimilarity_n_Orthology).	human	humanmouse
204	MEP	dbcorrdb__MXI1__ENCSR000DZI_1__m1	3.17	0.0454	MXI1 (directAnnotation).	ATF3; BHLHE40; BRF1; E2F6; EZH2; MAX; MYC; MYCN; POLR2A; SAP30; USF1; USF2; XRCC4; ZNF274 (inferredBy_MotifSimilarity).	112	3639	MXI1 (directAnnotation). ATF3; BHLHE40; BRF1; E2F6; EZH2; MAX; MYC; MYCN; POLR2A; SAP30; USF1; USF2; XRCC4; ZNF274 (inferredBy_MotifSimilarity).	human	humanonly
205	MEP	dbcorrdb__POLR2A__ENCSR000EXX_1__m1	3.16	0.0453	POLR2A (directAnnotation).	BCLAF1; ELF1; ELK4; ETS1; GABPA; GTF2F1; HCFC1; MXI1; NRF1; PHF8; PML; RBBP5; SIN3A; TAF1; ZNF143 (inferredBy_MotifSimilarity).	143	4999	POLR2A (directAnnotation). BCLAF1; ELF1; ELK4; ETS1; GABPA; GTF2F1; HCFC1; MXI1; NRF1; PHF8; PML; RBBP5; SIN3A; TAF1; ZNF143 (inferredBy_MotifSimilarity).	human	humanonly
206	MEP	hocomoco__NFYB_HUMAN.H11MO.0.A	3.16	0.0453	NFYB (directAnnotation).	CEBPZ; E2F4; FOS; FOXI1; IRF3; NFYA; NFYC; PBX3; RFX5; SP1; SREBF1; YBX1 (inferredBy_MotifSimilarity). PBX1; POLE3 (inferredBy_MotifSimilarity_n_Orthology).	63	1634	NFYB (directAnnotation). CEBPZ; E2F4; FOS; FOXI1; IRF3; NFYA; NFYC; PBX3; RFX5; SP1; SREBF1; YBX1 (inferredBy_MotifSimilarity). PBX1; POLE3 (inferredBy_MotifSimilarity_n_Orthology).	human	humanonly
207	MEP	elemento__CGCATGCG	3.16	0.0453		E2F6; EGR1; NRF1 (inferredBy_MotifSimilarity).	81	2463	E2F6; EGR1; NRF1 (inferredBy_MotifSimilarity).	human	humanonly
208	MEP	cisbp__M5479	3.16	0.0453	GATA5 (directAnnotation).	ARID3A; CCNT2; EP300; GATA1; GATA2; GATA3; GATA4; GATA6; HDAC2; JUN; NR2F2; PML; POLR2A; RCOR1; SIRT6; SMARCA4; SMARCB1; STAT5A; TAL1; TBL1XR1; TEAD4 (inferredBy_MotifSimilarity). TRPS1 (inferredBy_MotifSimilarity_n_Orthology).	124	4711	GATA5 (directAnnotation). ARID3A; CCNT2; EP300; GATA1; GATA2; GATA3; GATA4; GATA6; HDAC2; JUN; NR2F2; PML; POLR2A; RCOR1; SIRT6; SMARCA4; SMARCB1; STAT5A; TAL1; TBL1XR1; TEAD4 (inferredBy_MotifSimilarity). TRPS1 (inferredBy_MotifSimilarity_n_Orthology).	human	humanmouse
209	MEP	dbcorrdb__MYC__ENCSR000DMP_1__m1	3.16	0.0453	MYC (directAnnotation).	ATF3; BHLHE40; BRF1; BRF2; CTCF; E2F6; ELK1; EZH2; GABPA; HDAC2; KDM5A; MAX; MXI1; MYCN; NELFE; NFE2; POLR2A; POLR3G; RAD21; RBBP5; SAP30; SMARCA4; SP4; SREBF1; SREBF2; TAF1; USF1; USF2; XRCC4; YY1; ZMIZ1; ZNF274 (inferredBy_MotifSimilarity). CLOCK; NPAS2 (inferredBy_MotifSimilarity_n_Orthology).	71	2097	MYC (directAnnotation). ATF3; BHLHE40; BRF1; BRF2; CTCF; E2F6; ELK1; EZH2; GABPA; HDAC2; KDM5A; MAX; MXI1; MYCN; NELFE; NFE2; POLR2A; POLR3G; RAD21; RBBP5; SAP30; SMARCA4; SP4; SREBF1; SREBF2; TAF1; USF1; USF2; XRCC4; YY1; ZMIZ1; ZNF274 (inferredBy_MotifSimilarity). CLOCK; NPAS2 (inferredBy_MotifSimilarity_n_Orthology).	human	humanonly
210	MEP	cisbp__M2284	3.16	0.0453	GATA4 (inferredBy_Orthology).	CCNT2; EP300; GATA1; GATA2; GATA3; GATA5; GATA6; JUN; NR2F2; PML; RCOR1; SIRT6; SMARCA4; SMARCB1; STAT5A; TAL1; TBL1XR1; TEAD4 (inferredBy_MotifSimilarity).	32	863	CCNT2; EP300; GATA1; GATA2; GATA3; GATA5; GATA6; JUN; NR2F2; PML; RCOR1; SIRT6; SMARCA4; SMARCB1; STAT5A; TAL1; TBL1XR1; TEAD4 (inferredBy_MotifSimilarity). GATA4 (inferredBy_Orthology).	human	humanmouse
211	MEP	homer__AGATAASR_GATA3	3.16	0.0453	GATA3 (inferredBy_Orthology).	GATA1; GATA2; GATA4; GATA5; JUN; RCOR1; SMARCB1; STAT5A; TBL1XR1 (inferredBy_MotifSimilarity). GATA6 (inferredBy_MotifSimilarity_n_Orthology).	17	276	GATA1; GATA2; GATA4; GATA5; JUN; RCOR1; SMARCB1; STAT5A; TBL1XR1 (inferredBy_MotifSimilarity). GATA6 (inferredBy_MotifSimilarity_n_Orthology). GATA3 (inferredBy_Orthology).	human	humanonly
212	MEP	dbcorrdb__E2F6__ENCSR000EVK_1__m1	3.15	0.0452	E2F6 (directAnnotation).	BRF1; CEBPB; CTCF; E2F1; E2F4; EZH2; HDAC2; MAZ; NELFE; POLR2A; RAD21; RBBP5; SMARCA4; SREBF1; SREBF2; SUPT20H; TAF1; XRCC4; ZNF274 (inferredBy_MotifSimilarity). E2F3 (inferredBy_MotifSimilarity_n_Orthology).	89	3123	E2F6 (directAnnotation). BRF1; CEBPB; CTCF; E2F1; E2F4; EZH2; HDAC2; MAZ; NELFE; POLR2A; RAD21; RBBP5; SMARCA4; SREBF1; SREBF2; SUPT20H; TAF1; XRCC4; ZNF274 (inferredBy_MotifSimilarity). E2F3 (inferredBy_MotifSimilarity_n_Orthology).	human	humanonly
213	MEP	transfac_pro__M00919	3.14	0.0452	E2F1; E2F3; E2F4; TFDP1 (directAnnotation).	E2F2; E2F5; E2F7 (inferredBy_MotifSimilarity).	19	382	E2F1; E2F3; E2F4; TFDP1 (directAnnotation). E2F2; E2F5; E2F7 (inferredBy_MotifSimilarity).	human	humanonly
214	MEP	taipale_cyt_meth__ELK3_NACCGGAAGTN_eDBD	3.14	0.0452	ELK3 (directAnnotation).	BCLAF1; EGR1; ELF1; ELF2; ELF4; ELF5; ELK1; ELK4; ERF; ERG; ETS1; ETS2; ETV1; ETV2; ETV3; ETV4; ETV5; ETV6; FEV; FLI1; GABPA; GABPB1; PML; POLR2A; SRF; TAF1 (inferredBy_MotifSimilarity). ETV3L; ETV7 (inferredBy_MotifSimilarity_n_Orthology).	97	3169	ELK3 (directAnnotation). BCLAF1; EGR1; ELF1; ELF2; ELF4; ELF5; ELK1; ELK4; ERF; ERG; ETS1; ETS2; ETV1; ETV2; ETV3; ETV4; ETV5; ETV6; FEV; FLI1; GABPA; GABPB1; PML; POLR2A; SRF; TAF1 (inferredBy_MotifSimilarity). ETV3L; ETV7 (inferredBy_MotifSimilarity_n_Orthology).	human	humanonly
215	MEP	dbcorrdb__MAX__ENCSR000EFV_1__m1	3.14	0.0452	MAX (directAnnotation).	ARNT; ARNT2; ATF3; BHLHE40; BRF1; CEBPB; CTCF; E2F1; E2F6; ELK4; ESRRA; ETS1; EZH2; GABPA; HCFC1; HDAC2; HES1; MXI1; MYC; MYCN; NELFE; NFE2; POLR2A; RAD21; RBBP5; SAP30; SIN3A; SMARCA4; SP2; SP4; SREBF1; SREBF2; STAT1; SUPT20H; USF1; USF2; XRCC4; ZEB1; ZMIZ1; ZNF143; ZNF274 (inferredBy_MotifSimilarity). CLOCK; NPAS2 (inferredBy_MotifSimilarity_n_Orthology).	66	1955	MAX (directAnnotation). ARNT; ARNT2; ATF3; BHLHE40; BRF1; CEBPB; CTCF; E2F1; E2F6; ELK4; ESRRA; ETS1; EZH2; GABPA; HCFC1; HDAC2; HES1; MXI1; MYC; MYCN; NELFE; NFE2; POLR2A; RAD21; RBBP5; SAP30; SIN3A; SMARCA4; SP2; SP4; SREBF1; SREBF2; STAT1; SUPT20H; USF1; USF2; XRCC4; ZEB1; ZMIZ1; ZNF143; ZNF274 (inferredBy_MotifSimilarity). CLOCK; NPAS2 (inferredBy_MotifSimilarity_n_Orthology).	human	humanonly
216	MEP	transfac_pro__M08918	3.14	0.0452	GATA3 (directAnnotation).	ARID3A; EP300; GATA1; GATA2; GATA4; GATA5; GATA6; HDAC2; JUN; NR2F2; PML; POLR2A; RCOR1; SIRT6; SMARCA4; SMARCB1; STAT5A; TAL1; TBL1XR1; TEAD4 (inferredBy_MotifSimilarity). TRPS1 (inferredBy_MotifSimilarity_n_Orthology).	80	2804	GATA3 (directAnnotation). ARID3A; EP300; GATA1; GATA2; GATA4; GATA5; GATA6; HDAC2; JUN; NR2F2; PML; POLR2A; RCOR1; SIRT6; SMARCA4; SMARCB1; STAT5A; TAL1; TBL1XR1; TEAD4 (inferredBy_MotifSimilarity). TRPS1 (inferredBy_MotifSimilarity_n_Orthology).	human	humanonly
217	MEP	factorbook__E2F4	3.14	0.0452	E2F4; E2F6 (directAnnotation).	SIN3A (inferredBy_MotifSimilarity).	47	1244	E2F4; E2F6 (directAnnotation). SIN3A (inferredBy_MotifSimilarity).	human	humanonly
218	MEP	dbcorrdb__JUN__ENCSR000EZW_1__m2	3.14	0.0452	JUN (directAnnotation).	CCNT2; EP300; GATA1; GATA2; GATA3; GATA4; GATA5; GATA6; HDAC2; NR2F2; POLR2A; RCOR1; SMARCA4; SMARCB1; STAT5A; TAL1; TBL1XR1 (inferredBy_MotifSimilarity).	32	870	JUN (directAnnotation). CCNT2; EP300; GATA1; GATA2; GATA3; GATA4; GATA5; GATA6; HDAC2; NR2F2; POLR2A; RCOR1; SMARCA4; SMARCB1; STAT5A; TAL1; TBL1XR1 (inferredBy_MotifSimilarity).	human	humanonly
219	MEP	taipale_cyt_meth__YY2_NKCSGCCATTTTGN_FL_meth	3.13	0.0451	YY2 (directAnnotation).	POLR2A; YY1; ZFP42; ZNF597 (inferredBy_MotifSimilarity).	52	1368	YY2 (directAnnotation). POLR2A; YY1; ZFP42; ZNF597 (inferredBy_MotifSimilarity).	human	humanonly
220	MEP	jaspar__MA0617.1	3.12	0.045	ID2 (inferredBy_Orthology).		16	268	ID2 (inferredBy_Orthology).	human	humanonly
221	MEP	dbcorrdb__POLR2A__ENCSR000DMK_1__m1	3.12	0.045	POLR2A (directAnnotation).	CREB1; CTCF; ELF1; ELK1; ELK4; ESRRA; ETS1; EZH2; GABPA; MXI1; MYC; PML; SIN3A; SMARCA4; SREBF1; SRF; TAF1; XRCC4; ZNF143 (inferredBy_MotifSimilarity).	129	4836	POLR2A (directAnnotation). CREB1; CTCF; ELF1; ELK1; ELK4; ESRRA; ETS1; EZH2; GABPA; MXI1; MYC; PML; SIN3A; SMARCA4; SREBF1; SRF; TAF1; XRCC4; ZNF143 (inferredBy_MotifSimilarity).	human	humanonly
222	MEP	dbcorrdb__NFYB__ENCSR000EGQ_1__m1	3.12	0.045	NFYB (directAnnotation).	FOS; FOXI1; IRF3; NFYA; NFYC; PBX3; RFX5; SP1; YBX1 (inferredBy_MotifSimilarity). PBX1 (inferredBy_MotifSimilarity_n_Orthology).	77	2048	NFYB (directAnnotation). FOS; FOXI1; IRF3; NFYA; NFYC; PBX3; RFX5; SP1; YBX1 (inferredBy_MotifSimilarity). PBX1 (inferredBy_MotifSimilarity_n_Orthology).	human	humanonly
223	MEP	scertf__zhu.GAT1	3.12	0.045	GATA1; GATA2; GATA3; GATA4; GATA5; GATA6; TRPS1 (inferredBy_Orthology).		90	3061	GATA1; GATA2; GATA3; GATA4; GATA5; GATA6; TRPS1 (inferredBy_Orthology).	human	humanmouse
224	MEP	cisbp__M0448	3.12	0.045		OVOL2 (inferredBy_MotifSimilarity).	56	1734	OVOL2 (inferredBy_MotifSimilarity).	human	humanonly
225	MEP	cisbp__M6334	3.11	0.045	MAFK (directAnnotation).	BACH1; BACH2; JUN; MAF; MAFA; MAFB; MAFF; MAFG; NFE2; NFE2L1; NFE2L2; NFE2L3 (inferredBy_MotifSimilarity).	30	699	MAFK (directAnnotation). BACH1; BACH2; JUN; MAF; MAFA; MAFB; MAFF; MAFG; NFE2; NFE2L1; NFE2L2; NFE2L3 (inferredBy_MotifSimilarity).	human	humanmouse
226	MEP	stark__RTTRCGYATRCGCM	3.11	0.0449			38	1038		human	humanonly
227	MEP	jaspar__MA0482.1	3.11	0.0449	GATA4 (inferredBy_Orthology).	CCNT2; EP300; GATA1; GATA2; GATA3; GATA5; GATA6; JUN; NR2F2; PML; RCOR1; SIRT6; SMARCA4; SMARCB1; STAT5A; TAL1; TBL1XR1; TEAD4 (inferredBy_MotifSimilarity).	32	877	CCNT2; EP300; GATA1; GATA2; GATA3; GATA5; GATA6; JUN; NR2F2; PML; RCOR1; SIRT6; SMARCA4; SMARCB1; STAT5A; TAL1; TBL1XR1; TEAD4 (inferredBy_MotifSimilarity). GATA4 (inferredBy_Orthology).	human	humanmouse
228	MEP	dbcorrdb__BACH1__ENCSR000EBQ_1__m1	3.11	0.0449	BACH1 (directAnnotation).	BACH2; FOS; FOSB; FOSL1; FOSL2; JUN; JUNB; JUND; MAF; MAFB; MAFF; MAFG; MAFK; NFE2; NFE2L1; NFE2L2; NRF1 (inferredBy_MotifSimilarity). MAFA (inferredBy_MotifSimilarity_n_Orthology).	41	1179	BACH1 (directAnnotation). BACH2; FOS; FOSB; FOSL1; FOSL2; JUN; JUNB; JUND; MAF; MAFB; MAFF; MAFG; MAFK; NFE2; NFE2L1; NFE2L2; NRF1 (inferredBy_MotifSimilarity). MAFA (inferredBy_MotifSimilarity_n_Orthology).	human	humanonly
229	MEP	flyfactorsurvey__dm_Max_SANGER_10_FBgn0000472	3.1	0.0449	MYC; MYCL; MYCN (inferredBy_Orthology).	MAX (inferredBy_MotifSimilarity).	90	3227	MAX (inferredBy_MotifSimilarity). MYC; MYCL; MYCN (inferredBy_Orthology).	human	humanonly
230	MEP	dbcorrdb__MYC__ENCSR000EZD_1__m1	3.1	0.0448	MYC (directAnnotation).	ARNT; ARNT2; ATF3; BHLHE40; BRF1; BRF2; E2F6; EZH2; GABPA; MAX; MXI1; MYCN; NELFE; POLR2A; RAD21; SAP30; SMARCA4; SREBF1; USF1; USF2; XRCC4; YY1; ZMIZ1; ZNF878 (inferredBy_MotifSimilarity). CLOCK; NPAS2 (inferredBy_MotifSimilarity_n_Orthology).	90	3158	MYC (directAnnotation). ARNT; ARNT2; ATF3; BHLHE40; BRF1; BRF2; E2F6; EZH2; GABPA; MAX; MXI1; MYCN; NELFE; POLR2A; RAD21; SAP30; SMARCA4; SREBF1; USF1; USF2; XRCC4; YY1; ZMIZ1; ZNF878 (inferredBy_MotifSimilarity). CLOCK; NPAS2 (inferredBy_MotifSimilarity_n_Orthology).	human	humanonly
231	MEP	cisbp__M6190	3.09	0.0448	E2F1 (directAnnotation).	E2F3; E2F4; TFDP1 (inferredBy_MotifSimilarity).	14	176	E2F1 (directAnnotation). E2F3; E2F4; TFDP1 (inferredBy_MotifSimilarity).	human	humanonly
232	MEP	dbcorrdb__POLR2A__ENCSR000AKZ_1__m2	3.09	0.0448	POLR2A (directAnnotation).	CCNT2; EP300; GATA1; GATA2; HDAC2; HMGN3; NR2F2; PML; RCOR1; TAL1; TBL1XR1 (inferredBy_MotifSimilarity).	31	815	POLR2A (directAnnotation). CCNT2; EP300; GATA1; GATA2; HDAC2; HMGN3; NR2F2; PML; RCOR1; TAL1; TBL1XR1 (inferredBy_MotifSimilarity).	human	humanonly
233	MEP	taipale_cyt_meth__YY1_NGCCGCCATYTTGN_FL	3.09	0.0448	YY1 (directAnnotation).	NR3C1; POLR2A; YY2; ZFP42; ZNF597 (inferredBy_MotifSimilarity).	80	2300	YY1 (directAnnotation). NR3C1; POLR2A; YY2; ZFP42; ZNF597 (inferredBy_MotifSimilarity).	human	humanonly
234	MEP	taipale_cyt_meth__ELK1_NACCGGAAGTN_FL	3.09	0.0448	ELK1 (directAnnotation).	BCLAF1; ELF1; ELK3; ELK4; ERF; ERG; ETS1; ETS2; ETV1; ETV2; ETV3; ETV4; ETV5; ETV6; FEV; FLI1; GABPA; SRF (inferredBy_MotifSimilarity). ETV3L; ETV7; SPIC (inferredBy_MotifSimilarity_n_Orthology).	120	3999	ELK1 (directAnnotation). BCLAF1; ELF1; ELK3; ELK4; ERF; ERG; ETS1; ETS2; ETV1; ETV2; ETV3; ETV4; ETV5; ETV6; FEV; FLI1; GABPA; SRF (inferredBy_MotifSimilarity). ETV3L; ETV7; SPIC (inferredBy_MotifSimilarity_n_Orthology).	human	humanonly
235	MEP	dbcorrdb__TAF1__ENCSR000BIB_1__m1	3.09	0.0448	TAF1 (directAnnotation).	EZH2; KDM5A; PHF8; POLR2A; TAF7; THAP1; YY1; ZFP42 (inferredBy_MotifSimilarity). TAF1L (inferredBy_MotifSimilarity_n_Orthology).	48	1368	TAF1 (directAnnotation). EZH2; KDM5A; PHF8; POLR2A; TAF7; THAP1; YY1; ZFP42 (inferredBy_MotifSimilarity). TAF1L (inferredBy_MotifSimilarity_n_Orthology).	human	humanonly
236	MEP	taipale__HSF1_full_TTCTAGAANNTTC	3.08	0.0447	HSF1 (directAnnotation).	HOXB2; HSF2; HSF4; HSF5 (inferredBy_MotifSimilarity).	23	489	HSF1 (directAnnotation). HOXB2; HSF2; HSF4; HSF5 (inferredBy_MotifSimilarity).	human	humanonly
237	MEP	homer__CAGATAAGGN_Gata1	3.08	0.0447	GATA1 (directAnnotation).	BCL3; CCNT2; EP300; GATA2; GATA3; GATA4; GATA5; HDAC2; JUN; NR2F2; PML; POLR2A; RCOR1; SIRT6; SMARCA4; SMARCB1; TAL1; TBL1XR1; TEAD4 (inferredBy_MotifSimilarity). GATA6 (inferredBy_MotifSimilarity_n_Orthology).	112	3989	GATA1 (directAnnotation). BCL3; CCNT2; EP300; GATA2; GATA3; GATA4; GATA5; HDAC2; JUN; NR2F2; PML; POLR2A; RCOR1; SIRT6; SMARCA4; SMARCB1; TAL1; TBL1XR1; TEAD4 (inferredBy_MotifSimilarity). GATA6 (inferredBy_MotifSimilarity_n_Orthology).	human	humanmouse
238	MEP	dbcorrdb__IRF3__ENCSR000EDF_1__m1	3.07	0.0447	IRF3 (directAnnotation).	CEBPZ; CHD2; E2F4; FOS; FOXI1; NFYA; NFYB; NFYC; PBX3; RFX5; SP1; SREBF1; TBP; YBX1 (inferredBy_MotifSimilarity). PBX1; POLE3; POLE4 (inferredBy_MotifSimilarity_n_Orthology).	76	2187	IRF3 (directAnnotation). CEBPZ; CHD2; E2F4; FOS; FOXI1; NFYA; NFYB; NFYC; PBX3; RFX5; SP1; SREBF1; TBP; YBX1 (inferredBy_MotifSimilarity). PBX1; POLE3; POLE4 (inferredBy_MotifSimilarity_n_Orthology).	human	humanonly
239	MEP	factorbook__NFE2	3.07	0.0446	NFE2 (directAnnotation).	BACH1; BACH2; FOS; FOSB; FOSL1; FOSL2; JUN; JUNB; JUND; MAF; MAFB; MAFF; MAFG; MAFK; NFE2L1; NFE2L2; NFE2L3 (inferredBy_MotifSimilarity).	67	2090	NFE2 (directAnnotation). BACH1; BACH2; FOS; FOSB; FOSL1; FOSL2; JUN; JUNB; JUND; MAF; MAFB; MAFF; MAFG; MAFK; NFE2L1; NFE2L2; NFE2L3 (inferredBy_MotifSimilarity).	human	humanonly
240	MEP	hocomoco__HES5_HUMAN.H11MO.0.D	3.06	0.0446	HES5 (directAnnotation).	HES1; HES2; HES7; HEY1; HEY2 (inferredBy_MotifSimilarity). HES4; HES6; HEYL (inferredBy_MotifSimilarity_n_Orthology).	16	274	HES5 (directAnnotation). HES1; HES2; HES7; HEY1; HEY2 (inferredBy_MotifSimilarity). HES4; HES6; HEYL (inferredBy_MotifSimilarity_n_Orthology).	human	humanonly
241	MEP	hocomoco__NFYC_MOUSE.H11MO.0.B	3.06	0.0446	NFYC (inferredBy_Orthology).	CEBPZ; E2F4; FOS; FOXI1; IRF3; NFYA; NFYB; PBX3; RFX5; SP1; SREBF1; YBX1 (inferredBy_MotifSimilarity). PBX1; POLE3 (inferredBy_MotifSimilarity_n_Orthology).	74	2193	CEBPZ; E2F4; FOS; FOXI1; IRF3; NFYA; NFYB; PBX3; RFX5; SP1; SREBF1; YBX1 (inferredBy_MotifSimilarity). PBX1; POLE3 (inferredBy_MotifSimilarity_n_Orthology). NFYC (inferredBy_Orthology).	human	humanonly
242	MEP	cisbp__M6398	3.06	0.0446	NRF1 (directAnnotation).	E2F6; EGR1; ZSCAN10 (inferredBy_MotifSimilarity).	76	2078	NRF1 (directAnnotation). E2F6; EGR1; ZSCAN10 (inferredBy_MotifSimilarity).	human	humanonly
243	MEP	cisbp__M5104	3.05	0.0446		CLOCK; NPAS2 (inferredBy_MotifSimilarity_n_Orthology).	23	483	CLOCK; NPAS2 (inferredBy_MotifSimilarity_n_Orthology).	human	humanonly
244	MEP	cisbp__M4949	3.04	0.0445		HES5; HES7 (inferredBy_MotifSimilarity). HES1; HES4; HES6 (inferredBy_MotifSimilarity_n_Orthology).	22	414	HES5; HES7 (inferredBy_MotifSimilarity). HES1; HES4; HES6 (inferredBy_MotifSimilarity_n_Orthology).	human	humanonly
245	MEP	dbcorrdb__TAF1__ENCSR000BHT_1__m2	3.04	0.0445	TAF1 (directAnnotation).	BCLAF1; ELF1; ELK1; ELK4; ETS1; ETV1; ETV6; GABPA; GABPB1; HCFC1; PHF8; POLR2A; SIN3A; THAP1 (inferredBy_MotifSimilarity). ERG; FLI1 (inferredBy_MotifSimilarity_n_Orthology).	73	2219	TAF1 (directAnnotation). BCLAF1; ELF1; ELK1; ELK4; ETS1; ETV1; ETV6; GABPA; GABPB1; HCFC1; PHF8; POLR2A; SIN3A; THAP1 (inferredBy_MotifSimilarity). ERG; FLI1 (inferredBy_MotifSimilarity_n_Orthology).	human	humanonly
246	MEP	cisbp__M6373	3.04	0.0445	NFYC (directAnnotation).	E2F4; FOS; IRF3; NFYA; NFYB; PBX3; RFX5; SP1 (inferredBy_MotifSimilarity). PBX1 (inferredBy_MotifSimilarity_n_Orthology).	61	1878	NFYC (directAnnotation). E2F4; FOS; IRF3; NFYA; NFYB; PBX3; RFX5; SP1 (inferredBy_MotifSimilarity). PBX1 (inferredBy_MotifSimilarity_n_Orthology).	human	humanonly
247	MEP	jaspar__MA0931.1	3.04	0.0445		CREB3; MYCN (inferredBy_MotifSimilarity). ATF6; ATF6B; CLOCK; NPAS2 (inferredBy_MotifSimilarity_n_Orthology).	80	2785	CREB3; MYCN (inferredBy_MotifSimilarity). ATF6; ATF6B; CLOCK; NPAS2 (inferredBy_MotifSimilarity_n_Orthology).	human	humanonly
248	MEP	jaspar__MA0502.1	3.04	0.0444	NFYB (directAnnotation).	E2F4; IRF3; NFYA; NFYC; RFX5; SP1 (inferredBy_MotifSimilarity). POLE3 (inferredBy_MotifSimilarity_n_Orthology).	108	3813	NFYB (directAnnotation). E2F4; IRF3; NFYA; NFYC; RFX5; SP1 (inferredBy_MotifSimilarity). POLE3 (inferredBy_MotifSimilarity_n_Orthology).	human	humanonly
249	MEP	dbcorrdb__PPARGC1A__ENCSR000EEQ_1__m1	3.03	0.0444	PPARGC1A (directAnnotation).	HSF1; HSF2; HSF4 (inferredBy_MotifSimilarity).	8	28	PPARGC1A (directAnnotation). HSF1; HSF2; HSF4 (inferredBy_MotifSimilarity).	human	humanonly
250	MEP	dbcorrdb__E2F4__ENCSR000DYY_1__m1	3.03	0.0444	E2F4 (directAnnotation).	E2F6; SIN3A; TFDP1; TFDP2 (inferredBy_MotifSimilarity).	106	3613	E2F4 (directAnnotation). E2F6; SIN3A; TFDP1; TFDP2 (inferredBy_MotifSimilarity).	human	humanonly
251	MEP	cisbp__M1860	3.03	0.0444	ELK1 (directAnnotation).	ELK4 (inferredBy_MotifSimilarity_n_Orthology).	103	3769	ELK1 (directAnnotation). ELK4 (inferredBy_MotifSimilarity_n_Orthology).	human	humanonly
252	MEP	dbcorrdb__TBP__ENCSR000ECB_1__m1	3.03	0.0444	TBP (directAnnotation).	GTF3C2 (inferredBy_MotifSimilarity).	51	1528	TBP (directAnnotation). GTF3C2 (inferredBy_MotifSimilarity).	human	humanonly
253	MEP	dbcorrdb__POLR2AphosphoS5__ENCSR000BOA_1__m1	3.03	0.0444		ELF1; ELF2; ELK1; ELK4; ETV1; ETV6; GABPA; GABPB1; PML; POLR2A; TAF1 (inferredBy_MotifSimilarity). FLI1 (inferredBy_MotifSimilarity_n_Orthology).	96	3198	ELF1; ELF2; ELK1; ELK4; ETV1; ETV6; GABPA; GABPB1; PML; POLR2A; TAF1 (inferredBy_MotifSimilarity). FLI1 (inferredBy_MotifSimilarity_n_Orthology).	human	humanonly
254	MEP	dbcorrdb__POLR2AphosphoS5__ENCSR000BML_1__m1	3.02	0.0444		BCLAF1; CREB1; E2F6; ELF1; ELK1; ELK4; ESRRA; ETS1; ETV1; ETV6; EZH2; FLI1; FOXP2; GABPA; GABPB1; HCFC1; KDM5B; MAX; MXI1; PHF8; PML; POLR2A; RBBP5; RELA; SIN3A; TAF1; THAP1; XRCC4; ZNF143 (inferredBy_MotifSimilarity). ERG (inferredBy_MotifSimilarity_n_Orthology).	130	4650	BCLAF1; CREB1; E2F6; ELF1; ELK1; ELK4; ESRRA; ETS1; ETV1; ETV6; EZH2; FLI1; FOXP2; GABPA; GABPB1; HCFC1; KDM5B; MAX; MXI1; PHF8; PML; POLR2A; RBBP5; RELA; SIN3A; TAF1; THAP1; XRCC4; ZNF143 (inferredBy_MotifSimilarity). ERG (inferredBy_MotifSimilarity_n_Orthology).	human	humanonly
255	MEP	cisbp__M4893	3.02	0.0443	CLOCK; NPAS2 (inferredBy_Orthology).	ARNTL; ARNTL2 (inferredBy_MotifSimilarity_n_Orthology).	25	586	ARNTL; ARNTL2 (inferredBy_MotifSimilarity_n_Orthology). CLOCK; NPAS2 (inferredBy_Orthology).	human	humanonly
256	MEP	hocomoco__NFE2_HUMAN.H11MO.0.A	3.02	0.0443	NFE2 (directAnnotation).	BACH1; BACH2; FOS; FOSB; FOSL1; FOSL2; JUN; JUNB; JUND; MAF; MAFB; MAFF; MAFG; MAFK; NFE2L1; NFE2L2; NFE2L3 (inferredBy_MotifSimilarity).	22	471	NFE2 (directAnnotation). BACH1; BACH2; FOS; FOSB; FOSL1; FOSL2; JUN; JUNB; JUND; MAF; MAFB; MAFF; MAFG; MAFK; NFE2L1; NFE2L2; NFE2L3 (inferredBy_MotifSimilarity).	human	humanonly
257	MEP	transfac_pro__M04869	3.02	0.0443	EGR1 (directAnnotation).	E2F6; NRF1; ZSCAN10 (inferredBy_MotifSimilarity).	122	3817	EGR1 (directAnnotation). E2F6; NRF1; ZSCAN10 (inferredBy_MotifSimilarity).	human	humanonly
258	MEP	taipale_cyt_meth__HES5_GGCACGTGYY_eDBD	3.02	0.0443	HES5 (directAnnotation).	CLOCK; HES1; HES2; HES6; HES7; HEY1; HEY2 (inferredBy_MotifSimilarity). HES4; HEYL (inferredBy_MotifSimilarity_n_Orthology).	16	247	HES5 (directAnnotation). CLOCK; HES1; HES2; HES6; HES7; HEY1; HEY2 (inferredBy_MotifSimilarity). HES4; HEYL (inferredBy_MotifSimilarity_n_Orthology).	human	humanonly
259	MEP	homer__GATGACTCAGCA_NF-E2	3.02	0.0443	NFE2 (directAnnotation).	BACH1; BACH2; EP300; FOS; FOSB; FOSL1; FOSL2; JUN; JUNB; JUND; MAF; MAFA; MAFB; MAFF; MAFG; MAFK; MEF2A; NFE2L1; NFE2L2; NFE2L3 (inferredBy_MotifSimilarity).	28	679	NFE2 (directAnnotation). BACH1; BACH2; EP300; FOS; FOSB; FOSL1; FOSL2; JUN; JUNB; JUND; MAF; MAFA; MAFB; MAFF; MAFG; MAFK; MEF2A; NFE2L1; NFE2L2; NFE2L3 (inferredBy_MotifSimilarity).	human	humanonly
260	MEP	factorbook__YY1	3.01	0.0443	YY1 (directAnnotation).	KDM5A; PHF8; POLR2A; SAP30; TAF1; TAF7; ZFP42 (inferredBy_MotifSimilarity). TAF1L (inferredBy_MotifSimilarity_n_Orthology).	51	1427	YY1 (directAnnotation). KDM5A; PHF8; POLR2A; SAP30; TAF1; TAF7; ZFP42 (inferredBy_MotifSimilarity). TAF1L (inferredBy_MotifSimilarity_n_Orthology).	human	humanonly
261	MEP	elemento__AAAATGGCG	3.01	0.0443		YY1; YY2; ZNF597 (inferredBy_MotifSimilarity).	30	752	YY1; YY2; ZNF597 (inferredBy_MotifSimilarity).	human	humanonly
262	MEP	cisbp__M3320	3.01	0.0443	GATA2 (directAnnotation).	EP300; GATA1; GATA3; GATA4; GATA5; JUN; NR2F2; PML; RCOR1; TAL1 (inferredBy_MotifSimilarity). GATA6; TRPS1 (inferredBy_MotifSimilarity_n_Orthology).	26	648	GATA2 (directAnnotation). EP300; GATA1; GATA3; GATA4; GATA5; JUN; NR2F2; PML; RCOR1; TAL1 (inferredBy_MotifSimilarity). GATA6; TRPS1 (inferredBy_MotifSimilarity_n_Orthology).	human	humanonly
263	MEP	dbcorrdb__IRF3__ENCSR000DZX_1__m4	3	0.0442	IRF3 (directAnnotation).	CEBPZ; CPEB1; CTCF; CUX1; DBX1; EP300; HOXC10; MAFK; POLR2A; POLR3G; RAD21; SMARCA4; SREBF2 (inferredBy_MotifSimilarity).	56	1523	IRF3 (directAnnotation). CEBPZ; CPEB1; CTCF; CUX1; DBX1; EP300; HOXC10; MAFK; POLR2A; POLR3G; RAD21; SMARCA4; SREBF2 (inferredBy_MotifSimilarity).	human	humanonly
1	ProB	hocomoco__IRF4_HUMAN.H11MO.0.A	8.28	0.105	IRF4 (directAnnotation).	BCL11A; EP300; IKZF1; IRF1; IRF2; IRF3; IRF8; MTA3; PAX5; PRDM1; SPI1; SPIB; STAT1; STAT3; TBL1XR1 (inferredBy_MotifSimilarity).	63	919	IRF4 (directAnnotation). BCL11A; EP300; IKZF1; IRF1; IRF2; IRF3; IRF8; MTA3; PAX5; PRDM1; SPI1; SPIB; STAT1; STAT3; TBL1XR1 (inferredBy_MotifSimilarity).	human	humanonly
2	ProB	factorbook__PU1	7.32	0.0973	IRF4; SPI1 (directAnnotation).	BCL11A; EP300; IKZF1; IRF1; IRF2; IRF8; MTA3; PAX5; RELA; SPIB; STAT3; TBL1XR1 (inferredBy_MotifSimilarity).	61	907	IRF4; SPI1 (directAnnotation). BCL11A; EP300; IKZF1; IRF1; IRF2; IRF8; MTA3; PAX5; RELA; SPIB; STAT3; TBL1XR1 (inferredBy_MotifSimilarity).	human	humanmouse
3	ProB	cisbp__M4489	6.77	0.0927	SPI1 (directAnnotation).	BCL11A; EP300; IKZF1; IRF1; IRF2; IRF3; IRF4; IRF5; IRF6; IRF7; IRF8; MTA3; PAX5; PRDM1; SPIB; STAT1; STAT2; STAT3; TBL1XR1 (inferredBy_MotifSimilarity).	78	1567	SPI1 (directAnnotation). BCL11A; EP300; IKZF1; IRF1; IRF2; IRF3; IRF4; IRF5; IRF6; IRF7; IRF8; MTA3; PAX5; PRDM1; SPIB; STAT1; STAT2; STAT3; TBL1XR1 (inferredBy_MotifSimilarity).	human	humanmouse
4	ProB	hocomoco__SPIB_HUMAN.H11MO.0.A	6.14	0.0875	SPIB (directAnnotation).	BCL11A; EP300; IKZF1; IRF2; IRF4; IRF8; MTA3; PAX5; RELA; SPI1; SPIC; STAT3; TBL1XR1 (inferredBy_MotifSimilarity). IRF1 (inferredBy_MotifSimilarity_n_Orthology).	156	4718	SPIB (directAnnotation). BCL11A; EP300; IKZF1; IRF2; IRF4; IRF8; MTA3; PAX5; RELA; SPI1; SPIC; STAT3; TBL1XR1 (inferredBy_MotifSimilarity). IRF1 (inferredBy_MotifSimilarity_n_Orthology).	human	humanonly
5	ProB	cisbp__M4475	6.03	0.0866	SPI1 (directAnnotation).	BCL11A; EP300; IKZF1; IRF1; IRF2; IRF4; IRF8; MTA3; PAX5; SPIB; SPIC; STAT1; STAT3; TBL1XR1 (inferredBy_MotifSimilarity).	153	4831	SPI1 (directAnnotation). BCL11A; EP300; IKZF1; IRF1; IRF2; IRF4; IRF8; MTA3; PAX5; SPIB; SPIC; STAT1; STAT3; TBL1XR1 (inferredBy_MotifSimilarity).	human	humanmouse
6	ProB	hocomoco__IRF8_HUMAN.H11MO.0.B	5.96	0.086	IRF8 (directAnnotation).	BCL11A; EP300; IKZF1; IRF1; IRF2; IRF3; IRF4; IRF5; IRF6; IRF7; IRF9; MTA3; PAX5; PRDM1; SPI1; SPIB; STAT1; STAT2; STAT3; TBL1XR1 (inferredBy_MotifSimilarity).	84	1867	IRF8 (directAnnotation). BCL11A; EP300; IKZF1; IRF1; IRF2; IRF3; IRF4; IRF5; IRF6; IRF7; IRF9; MTA3; PAX5; PRDM1; SPI1; SPIB; STAT1; STAT2; STAT3; TBL1XR1 (inferredBy_MotifSimilarity).	human	humanonly
7	ProB	cisbp__M5864	5.9	0.0855		ELF2; ELF4; SPI1; SPIB; SPIC (inferredBy_MotifSimilarity). ETV6; ETV7 (inferredBy_MotifSimilarity_n_Orthology).	100	2128	ELF2; ELF4; SPI1; SPIB; SPIC (inferredBy_MotifSimilarity). ETV6; ETV7 (inferredBy_MotifSimilarity_n_Orthology).	human	humanmouse
8	ProB	hocomoco__SPIB_MOUSE.H11MO.0.A	5.58	0.0829	SPIB (inferredBy_Orthology).	BCL11A; EP300; IKZF1; IRF1; IRF2; IRF4; IRF8; MTA3; PAX5; RELA; SPI1; STAT3; TBL1XR1 (inferredBy_MotifSimilarity).	162	4836	BCL11A; EP300; IKZF1; IRF1; IRF2; IRF4; IRF8; MTA3; PAX5; RELA; SPI1; STAT3; TBL1XR1 (inferredBy_MotifSimilarity). SPIB (inferredBy_Orthology).	human	humanonly
9	ProB	dbcorrdb__EP300__ENCSR000DZG_1__m1	5.5	0.0822	EP300 (directAnnotation).	BCL11A; FOXM1; IKZF1; IRF1; IRF2; IRF4; IRF8; MTA3; PAX5; SPI1; SPIB; STAT1; STAT3; TBL1XR1 (inferredBy_MotifSimilarity). SPIC (inferredBy_MotifSimilarity_n_Orthology).	119	3402	EP300 (directAnnotation). BCL11A; FOXM1; IKZF1; IRF1; IRF2; IRF4; IRF8; MTA3; PAX5; SPI1; SPIB; STAT1; STAT3; TBL1XR1 (inferredBy_MotifSimilarity). SPIC (inferredBy_MotifSimilarity_n_Orthology).	human	humanonly
10	ProB	dbcorrdb__SPI1__ENCSR000BGQ_1__m1	5.47	0.0819	SPI1 (directAnnotation).	BCL11A; EP300; IKZF1; IRF1; IRF2; IRF4; IRF8; MTA3; PAX5; PRDM1; SPIB; SPIC; STAT1; STAT3; TBL1XR1 (inferredBy_MotifSimilarity).	110	2810	SPI1 (directAnnotation). BCL11A; EP300; IKZF1; IRF1; IRF2; IRF4; IRF8; MTA3; PAX5; PRDM1; SPIB; SPIC; STAT1; STAT3; TBL1XR1 (inferredBy_MotifSimilarity).	human	humanonly
11	ProB	dbcorrdb__IKZF1__ENCSR000EUJ_1__m1	5.46	0.0818	IKZF1 (directAnnotation).	BCL11A; ELF1; EP300; ETV5; IRF1; IRF2; IRF4; IRF8; MTA3; PAX5; RELA; SPI1; SPIB; STAT1; STAT3; TBL1XR1 (inferredBy_MotifSimilarity).	143	4083	IKZF1 (directAnnotation). BCL11A; ELF1; EP300; ETV5; IRF1; IRF2; IRF4; IRF8; MTA3; PAX5; RELA; SPI1; SPIB; STAT1; STAT3; TBL1XR1 (inferredBy_MotifSimilarity).	human	humanonly
12	ProB	taipale__SPIB_DBD_AAAAAGMGGAAGTN	5.4	0.0814	SPIB (directAnnotation).	ELF2; ELF4; SPI1; SPIC (inferredBy_MotifSimilarity). ETV6; ETV7 (inferredBy_MotifSimilarity_n_Orthology).	97	2132	SPIB (directAnnotation). ELF2; ELF4; SPI1; SPIC (inferredBy_MotifSimilarity). ETV6; ETV7 (inferredBy_MotifSimilarity_n_Orthology).	human	humanmouse
13	ProB	cisbp__M6119	5.24	0.08	SPI1 (directAnnotation).	BCL11A; EP300; IKZF1; IRF4; IRF8; SPIB; SPIC (inferredBy_MotifSimilarity).	157	4734	SPI1 (directAnnotation). BCL11A; EP300; IKZF1; IRF4; IRF8; SPIB; SPIC (inferredBy_MotifSimilarity).	human	humanmouse
14	ProB	dbcorrdb__SPI1__ENCSR000BIJ_1__m1	5.22	0.0798	SPI1 (directAnnotation).	BCL11A; EP300; IKZF1; IRF1; IRF2; IRF4; IRF8; MTA3; PAX5; SPIB; SPIC; STAT1; STAT3; TBL1XR1 (inferredBy_MotifSimilarity).	152	4634	SPI1 (directAnnotation). BCL11A; EP300; IKZF1; IRF1; IRF2; IRF4; IRF8; MTA3; PAX5; SPIB; SPIC; STAT1; STAT3; TBL1XR1 (inferredBy_MotifSimilarity).	human	humanonly
15	ProB	cisbp__M6485	5.19	0.0796		SPI1; SPIB; SPIC (inferredBy_MotifSimilarity).	82	1921	SPI1; SPIB; SPIC (inferredBy_MotifSimilarity).	human	humanonly
16	ProB	taipale_cyt_meth__SPIB_RAWWGRGGAAGTN_FL_meth	5.15	0.0793	SPIB (directAnnotation).	BCL11A; EP300; IKZF1; IRF4; IRF8; SPI1; SPIC (inferredBy_MotifSimilarity).	161	4937	SPIB (directAnnotation). BCL11A; EP300; IKZF1; IRF4; IRF8; SPI1; SPIC (inferredBy_MotifSimilarity).	human	humanonly
17	ProB	transfac_pro__M01204	5.1	0.0789	SPIB (directAnnotation).	ELK1; SPI1; SPIC (inferredBy_MotifSimilarity).	155	4678	SPIB (directAnnotation). ELK1; SPI1; SPIC (inferredBy_MotifSimilarity).	human	humanmouse
18	ProB	hocomoco__SPI1_HUMAN.H11MO.0.A	5.09	0.0788	SPI1 (directAnnotation).	BCL11A; EP300; ETV5; IKZF1; IRF4; IRF8; MTA3; PAX5; RELA; SPIB; SPIC; STAT3; TBL1XR1 (inferredBy_MotifSimilarity).	148	4840	SPI1 (directAnnotation). BCL11A; EP300; ETV5; IKZF1; IRF4; IRF8; MTA3; PAX5; RELA; SPIB; SPIC; STAT3; TBL1XR1 (inferredBy_MotifSimilarity).	human	humanonly
19	ProB	swissregulon__hs__IRF1_2_7.p3	5.05	0.0784	IRF1; IRF2; IRF7 (directAnnotation).	IRF3; IRF4; IRF5; IRF6; IRF8; IRF9; PRDM1; STAT1; STAT2 (inferredBy_MotifSimilarity).	157	4890	IRF1; IRF2; IRF7 (directAnnotation). IRF3; IRF4; IRF5; IRF6; IRF8; IRF9; PRDM1; STAT1; STAT2 (inferredBy_MotifSimilarity).	human	humanmouse
20	ProB	hocomoco__IRF4_MOUSE.H11MO.0.A	5.01	0.0781	IRF4 (inferredBy_Orthology).	BCL11A; EP300; IKZF1; IRF1; IRF2; IRF3; IRF8; MTA3; PAX5; SPI1; SPIB; STAT1; STAT2; STAT3; TBL1XR1 (inferredBy_MotifSimilarity).	155	4662	BCL11A; EP300; IKZF1; IRF1; IRF2; IRF3; IRF8; MTA3; PAX5; SPI1; SPIB; STAT1; STAT2; STAT3; TBL1XR1 (inferredBy_MotifSimilarity). IRF4 (inferredBy_Orthology).	human	humanonly
21	ProB	cisbp__M4631	4.98	0.0778	SPI1 (directAnnotation).	BCL11A; EP300; ETV2; IKZF1; IRF4; IRF8; SPIB; SPIC (inferredBy_MotifSimilarity).	152	4350	SPI1 (directAnnotation). BCL11A; EP300; ETV2; IKZF1; IRF4; IRF8; SPIB; SPIC (inferredBy_MotifSimilarity).	human	humanmouse
22	ProB	dbcorrdb__STAT1__ENCSR000FAU_1__m1	4.86	0.0769	STAT1 (directAnnotation).	EP300; IKZF1; IRF1; IRF2; IRF3; IRF4; IRF5; IRF6; IRF7; IRF8; IRF9; PRDM1; SPI1; STAT2; STAT3; TBL1XR1 (inferredBy_MotifSimilarity).	163	4734	STAT1 (directAnnotation). EP300; IKZF1; IRF1; IRF2; IRF3; IRF4; IRF5; IRF6; IRF7; IRF8; IRF9; PRDM1; SPI1; STAT2; STAT3; TBL1XR1 (inferredBy_MotifSimilarity).	human	humanonly
23	ProB	hocomoco__SPI1_MOUSE.H11MO.0.A	4.74	0.0759	SPI1 (inferredBy_Orthology).	BCL11A; ELF5; EP300; ETV2; IKZF1; IRF4; IRF8; RELA; SPIB; SPIC; STAT3 (inferredBy_MotifSimilarity).	143	4402	BCL11A; ELF5; EP300; ETV2; IKZF1; IRF4; IRF8; RELA; SPIB; SPIC; STAT3 (inferredBy_MotifSimilarity). SPI1 (inferredBy_Orthology).	human	humanonly
24	ProB	cisbp__M5863	4.58	0.0745	SPI1 (directAnnotation).	ELF2; SPIB; SPIC (inferredBy_MotifSimilarity). ETV6; ETV7 (inferredBy_MotifSimilarity_n_Orthology).	121	3230	SPI1 (directAnnotation). ELF2; SPIB; SPIC (inferredBy_MotifSimilarity). ETV6; ETV7 (inferredBy_MotifSimilarity_n_Orthology).	human	humanonly
25	ProB	homer__AAAGRGGAAGTG_SpiB	4.49	0.0738	SPIB (directAnnotation).	BCL11A; EP300; IKZF1; IRF4; IRF8; PAX5; RELA; SPI1; TBL1XR1 (inferredBy_MotifSimilarity). SPIC (inferredBy_MotifSimilarity_n_Orthology).	150	4474	SPIB (directAnnotation). BCL11A; EP300; IKZF1; IRF4; IRF8; PAX5; RELA; SPI1; TBL1XR1 (inferredBy_MotifSimilarity). SPIC (inferredBy_MotifSimilarity_n_Orthology).	human	humanmouse
26	ProB	homer__GAAAGTGAAAGT_IRF1	4.46	0.0735	IRF1 (directAnnotation).	IRF2; IRF3; IRF4; IRF5; IRF6; IRF7; IRF8; IRF9; PRDM1; RELA; STAT3; TBL1XR1 (inferredBy_MotifSimilarity).	159	4987	IRF1 (directAnnotation). IRF2; IRF3; IRF4; IRF5; IRF6; IRF7; IRF8; IRF9; PRDM1; RELA; STAT3; TBL1XR1 (inferredBy_MotifSimilarity).	human	humanmouse
27	ProB	cisbp__M6307	4.45	0.0734	IRF1 (directAnnotation).	IRF2; IRF3; IRF4; IRF5; IRF6; IRF7; IRF8; IRF9; PRDM1; STAT1; STAT2; STAT3; TBL1XR1 (inferredBy_MotifSimilarity).	103	2750	IRF1 (directAnnotation). IRF2; IRF3; IRF4; IRF5; IRF6; IRF7; IRF8; IRF9; PRDM1; STAT1; STAT2; STAT3; TBL1XR1 (inferredBy_MotifSimilarity).	human	humanonly
28	ProB	cisbp__M4453	4.41	0.0731	BCL11A (directAnnotation).	EP300; IKZF1; IRF4; IRF8; MTA3; PAX5; RELA; SPI1; SPIB; STAT3; TBL1XR1 (inferredBy_MotifSimilarity). IRF1 (inferredBy_MotifSimilarity_n_Orthology).	159	4977	BCL11A (directAnnotation). EP300; IKZF1; IRF4; IRF8; MTA3; PAX5; RELA; SPI1; SPIB; STAT3; TBL1XR1 (inferredBy_MotifSimilarity). IRF1 (inferredBy_MotifSimilarity_n_Orthology).	human	humanmouse
29	ProB	cisbp__M6096	4.38	0.0729	SPIC (inferredBy_Orthology).	SPI1; SPIB (inferredBy_MotifSimilarity). ETV6; ETV7 (inferredBy_MotifSimilarity_n_Orthology).	145	4278	SPI1; SPIB (inferredBy_MotifSimilarity). ETV6; ETV7 (inferredBy_MotifSimilarity_n_Orthology). SPIC (inferredBy_Orthology).	human	humanmouse
30	ProB	taipale_cyt_meth__SPIB_RWWGRGGAAGTN_eDBD_meth	4.28	0.0721	SPIB (directAnnotation).	BCL11A; EP300; IKZF1; IRF4; IRF8; SPI1; SPIC (inferredBy_MotifSimilarity).	147	4326	SPIB (directAnnotation). BCL11A; EP300; IKZF1; IRF4; IRF8; SPI1; SPIC (inferredBy_MotifSimilarity).	human	humanonly
31	ProB	hocomoco__ETV2_HUMAN.H11MO.0.B	4.28	0.0721	ETV2 (directAnnotation).	EHF; ELF1; ELF2; ELF3; ELF5; ELK1; ELK3; ELK4; ERG; ETS1; ETV1; ETV4; ETV5; FEV; FLI1; GABPA; SPI1 (inferredBy_MotifSimilarity).	36	605	ETV2 (directAnnotation). EHF; ELF1; ELF2; ELF3; ELF5; ELK1; ELK3; ELK4; ERG; ETS1; ETV1; ETV4; ETV5; FEV; FLI1; GABPA; SPI1 (inferredBy_MotifSimilarity).	human	humanonly
32	ProB	transfac_public__M00258	4.28	0.072	IRF9 (directAnnotation).	IRF1; IRF2; IRF3; IRF4; IRF5; IRF6; IRF7; IRF8; PRDM1; STAT1; STAT2; TBL1XR1 (inferredBy_MotifSimilarity).	86	2257	IRF9 (directAnnotation). IRF1; IRF2; IRF3; IRF4; IRF5; IRF6; IRF7; IRF8; PRDM1; STAT1; STAT2; TBL1XR1 (inferredBy_MotifSimilarity).	human	humanmouse
33	ProB	taipale__SPI1_full_AAAAAGCGGAAGTN_repr	4.26	0.0719	SPI1 (directAnnotation).	ELF2; SPIB; SPIC (inferredBy_MotifSimilarity). ETV6; ETV7 (inferredBy_MotifSimilarity_n_Orthology).	143	4022	SPI1 (directAnnotation). ELF2; SPIB; SPIC (inferredBy_MotifSimilarity). ETV6; ETV7 (inferredBy_MotifSimilarity_n_Orthology).	human	humanmouse
34	ProB	factorbook__STAT2	4.2	0.0714	STAT1; STAT2 (directAnnotation).	IRF1; IRF2; IRF3; IRF4; IRF5; IRF6; IRF7; IRF8; IRF9 (inferredBy_MotifSimilarity).	127	3521	STAT1; STAT2 (directAnnotation). IRF1; IRF2; IRF3; IRF4; IRF5; IRF6; IRF7; IRF8; IRF9 (inferredBy_MotifSimilarity).	human	humanmouse
35	ProB	transfac_pro__M07224	4.18	0.0712	SPI1 (inferredBy_Orthology).	BCL11A; ELF5; EP300; ETV2; IKZF1; IRF4; IRF8; PAX5; RELA; SPIB; SPIC; STAT3 (inferredBy_MotifSimilarity).	150	4734	BCL11A; ELF5; EP300; ETV2; IKZF1; IRF4; IRF8; PAX5; RELA; SPIB; SPIC; STAT3 (inferredBy_MotifSimilarity). SPI1 (inferredBy_Orthology).	human	humanmouse
36	ProB	cisbp__M6484	4.16	0.071	SPI1 (directAnnotation).	BCL11A; EP300; ETV5; IKZF1; IRF2; IRF4; IRF8; MTA3; PAX5; RELA; SPIB; SPIC; STAT3; TBL1XR1 (inferredBy_MotifSimilarity). IRF1 (inferredBy_MotifSimilarity_n_Orthology).	95	2635	SPI1 (directAnnotation). BCL11A; EP300; ETV5; IKZF1; IRF2; IRF4; IRF8; MTA3; PAX5; RELA; SPIB; SPIC; STAT3; TBL1XR1 (inferredBy_MotifSimilarity). IRF1 (inferredBy_MotifSimilarity_n_Orthology).	human	humanmouse
37	ProB	dbcorrdb__SPI1__ENCSR000BGW_1__m1	4.15	0.071	SPI1 (directAnnotation).	BCL11A; EP300; ETV2; ETV5; IKZF1; IRF4; IRF8; PAX5; SPIB; SPIC; STAT3 (inferredBy_MotifSimilarity). FLI1 (inferredBy_MotifSimilarity_n_Orthology).	153	4714	SPI1 (directAnnotation). BCL11A; EP300; ETV2; ETV5; IKZF1; IRF4; IRF8; PAX5; SPIB; SPIC; STAT3 (inferredBy_MotifSimilarity). FLI1 (inferredBy_MotifSimilarity_n_Orthology).	human	humanonly
38	ProB	taipale_cyt_meth__SPIB_RAWWGMGGAAGTN_FL	4.15	0.071	SPIB (directAnnotation).	BCL11A; ELF1; ELF2; ELF4; EP300; IKZF1; IRF4; IRF8; SPI1; SPIC (inferredBy_MotifSimilarity).	137	4027	SPIB (directAnnotation). BCL11A; ELF1; ELF2; ELF4; EP300; IKZF1; IRF4; IRF8; SPI1; SPIC (inferredBy_MotifSimilarity).	human	humanonly
39	ProB	cisbp__M6308	4.14	0.0709	IRF2 (directAnnotation).	IRF1; IRF3; IRF4; IRF5; IRF6; IRF7; IRF8; IRF9; PRDM1; STAT2 (inferredBy_MotifSimilarity).	145	4331	IRF2 (directAnnotation). IRF1; IRF3; IRF4; IRF5; IRF6; IRF7; IRF8; IRF9; PRDM1; STAT2 (inferredBy_MotifSimilarity).	human	humanonly
40	ProB	cisbp__M4635	4.13	0.0708	STAT2 (directAnnotation).	IRF1; IRF2; IRF3; IRF4; IRF5; IRF6; IRF7; IRF8; MTA3; STAT1 (inferredBy_MotifSimilarity).	78	1830	STAT2 (directAnnotation). IRF1; IRF2; IRF3; IRF4; IRF5; IRF6; IRF7; IRF8; MTA3; STAT1 (inferredBy_MotifSimilarity).	human	humanmouse
41	ProB	taipale_tf_pairs__ELK1_TBX21_TNRCACCGGAAGNN_CAP_repr	4.12	0.0707	ELK1; TBX21 (directAnnotation).		40	761	ELK1; TBX21 (directAnnotation).	human	humanonly
42	ProB	taipale__Spic_DBD_AAAAAGMGGAAGTA	4.11	0.0706	SPIC (inferredBy_Orthology).	SPI1; SPIB (inferredBy_MotifSimilarity). ETV6; ETV7 (inferredBy_MotifSimilarity_n_Orthology).	143	4350	SPI1; SPIB (inferredBy_MotifSimilarity). ETV6; ETV7 (inferredBy_MotifSimilarity_n_Orthology). SPIC (inferredBy_Orthology).	human	humanmouse
43	ProB	cisbp__M1907	4.09	0.0705	SPI1 (inferredBy_Orthology).	BCL11A; ELF1; ELF5; EP300; ETV2; IKZF1; IRF4; IRF8; PAX5; RELA; SPIB; SPIC; STAT3 (inferredBy_MotifSimilarity).	128	3976	BCL11A; ELF1; ELF5; EP300; ETV2; IKZF1; IRF4; IRF8; PAX5; RELA; SPIB; SPIC; STAT3 (inferredBy_MotifSimilarity). SPI1 (inferredBy_Orthology).	human	humanmouse
44	ProB	dbcorrdb__STAT2__ENCSR000FBC_1__m1	4.09	0.0704	STAT2 (directAnnotation).	IRF1; IRF2; IRF3; IRF4; IRF5; IRF6; IRF7; IRF8; IRF9; MTA3; SPI1; STAT1; TBL1XR1 (inferredBy_MotifSimilarity).	154	4648	STAT2 (directAnnotation). IRF1; IRF2; IRF3; IRF4; IRF5; IRF6; IRF7; IRF8; IRF9; MTA3; SPI1; STAT1; TBL1XR1 (inferredBy_MotifSimilarity).	human	humanonly
45	ProB	cisbp__M5572	4.07	0.0703	IRF3 (directAnnotation).	IRF1; IRF2; IRF4; IRF5; IRF7; IRF8; IRF9; STAT1; STAT2 (inferredBy_MotifSimilarity).	19	136	IRF3 (directAnnotation). IRF1; IRF2; IRF4; IRF5; IRF7; IRF8; IRF9; STAT1; STAT2 (inferredBy_MotifSimilarity).	human	humanmouse
46	ProB	homer__CCAAAAAGGG_SEP3	4.04	0.0701			40	735		human	humanonly
47	ProB	jaspar__MA0517.1	4.02	0.0699	STAT2 (directAnnotation).	IRF1; IRF2; IRF3; IRF4; IRF5; IRF6; IRF7; IRF8; IRF9; STAT1 (inferredBy_MotifSimilarity).	136	3792	STAT2 (directAnnotation). IRF1; IRF2; IRF3; IRF4; IRF5; IRF6; IRF7; IRF8; IRF9; STAT1 (inferredBy_MotifSimilarity).	human	humanmouse
48	ProB	taipale__IRF3_full_NNRRAAAGGAAACCGAAACTN_repr	3.99	0.0697	IRF3 (directAnnotation).	IRF1; IRF2; IRF4; IRF5; IRF7; IRF8; IRF9; STAT1; STAT2 (inferredBy_MotifSimilarity).	42	876	IRF3 (directAnnotation). IRF1; IRF2; IRF4; IRF5; IRF7; IRF8; IRF9; STAT1; STAT2 (inferredBy_MotifSimilarity).	human	humanmouse
49	ProB	dbcorrdb__IRF1__ENCSR000EGK_1__m1	3.96	0.0694	IRF1 (directAnnotation).	ELF1; ETV6; GABPA; IRF2; IRF3; IRF4; IRF5; IRF6; IRF7; IRF8; IRF9; POLR2A; PRDM1; RELA; STAT1; STAT2; TBL1XR1 (inferredBy_MotifSimilarity). SPIB (inferredBy_MotifSimilarity_n_Orthology).	105	2621	IRF1 (directAnnotation). ELF1; ETV6; GABPA; IRF2; IRF3; IRF4; IRF5; IRF6; IRF7; IRF8; IRF9; POLR2A; PRDM1; RELA; STAT1; STAT2; TBL1XR1 (inferredBy_MotifSimilarity). SPIB (inferredBy_MotifSimilarity_n_Orthology).	human	humanonly
50	ProB	homer__CGGAAGTGAAAC_PU.1-IRF	3.95	0.0693	SPI1 (inferredBy_Orthology).	BCL11A; EP300; IKZF1; IRF4; IRF8; MTA3; PAX5; STAT3; TBL1XR1 (inferredBy_MotifSimilarity).	150	4877	BCL11A; EP300; IKZF1; IRF4; IRF8; MTA3; PAX5; STAT3; TBL1XR1 (inferredBy_MotifSimilarity). SPI1 (inferredBy_Orthology).	human	humanonly
51	ProB	homer__AGAGGAAGTG_PU.1	3.94	0.0693	SPI1 (inferredBy_Orthology).	BCL11A; EP300; IKZF1; IRF4; PAX5; RELA; SPIB; STAT3 (inferredBy_MotifSimilarity).	148	4971	BCL11A; EP300; IKZF1; IRF4; PAX5; RELA; SPIB; STAT3 (inferredBy_MotifSimilarity). SPI1 (inferredBy_Orthology).	human	humanmouse
52	ProB	taipale_tf_pairs__ELK1_EOMES_TNRCACCGGAAGN_CAP	3.92	0.069	ELK1; EOMES (directAnnotation).		40	715	ELK1; EOMES (directAnnotation).	human	humanonly
53	ProB	swissregulon__hs__SPI1.p2	3.85	0.0685	SPI1 (directAnnotation).	BCL11A; SPIB (inferredBy_MotifSimilarity).	60	1379	SPI1 (directAnnotation). BCL11A; SPIB (inferredBy_MotifSimilarity).	human	humanmouse
54	ProB	cisbp__M6309	3.84	0.0684	IRF3 (directAnnotation).	IRF1; IRF2; IRF4; IRF5; IRF6; IRF7; IRF8; IRF9; STAT1; STAT2 (inferredBy_MotifSimilarity).	91	2404	IRF3 (directAnnotation). IRF1; IRF2; IRF4; IRF5; IRF6; IRF7; IRF8; IRF9; STAT1; STAT2 (inferredBy_MotifSimilarity).	human	humanonly
55	ProB	taipale_cyt_meth__SPIB_RWWGSGGAAGTN_eDBD_repr	3.83	0.0683	SPIB (directAnnotation).	ELF1; ELF2; ELF4; SPI1 (inferredBy_MotifSimilarity). SPIC (inferredBy_MotifSimilarity_n_Orthology).	125	3650	SPIB (directAnnotation). ELF1; ELF2; ELF4; SPI1 (inferredBy_MotifSimilarity). SPIC (inferredBy_MotifSimilarity_n_Orthology).	human	humanonly
56	ProB	yetfasco__YOR380W_756	3.76	0.0677		NFATC1; NFATC2; NFATC3 (inferredBy_MotifSimilarity).	43	859	NFATC1; NFATC2; NFATC3 (inferredBy_MotifSimilarity).	human	humanonly
57	ProB	taipale_cyt_meth__IRF3_NSGAAANSGAAASSGAAASN_FL_repr	3.76	0.0677	IRF3 (directAnnotation).	IRF1; IRF2; IRF4; IRF5; IRF7; IRF8; IRF9; STAT1; STAT2 (inferredBy_MotifSimilarity).	72	1654	IRF3 (directAnnotation). IRF1; IRF2; IRF4; IRF5; IRF7; IRF8; IRF9; STAT1; STAT2 (inferredBy_MotifSimilarity).	human	humanonly
58	ProB	cisbp__M1922	3.72	0.0674	ETS1 (inferredBy_Orthology).	BCLAF1; EHF; ELF1; ELF2; ELK1; ELK3; ELK4; ERF; ERG; ETS2; ETV1; ETV2; ETV4; ETV5; FEV; FLI1; GABPA; RUNX1 (inferredBy_MotifSimilarity).	152	4905	BCLAF1; EHF; ELF1; ELF2; ELK1; ELK3; ELK4; ERF; ERG; ETS2; ETV1; ETV2; ETV4; ETV5; FEV; FLI1; GABPA; RUNX1 (inferredBy_MotifSimilarity). ETS1 (inferredBy_Orthology).	human	humanmouse
59	ProB	swissregulon__hs__XBP1.p3	3.72	0.0674	XBP1 (directAnnotation).		53	1222	XBP1 (directAnnotation).	human	humanonly
60	ProB	dbcorrdb__EP300__ENCSR000BHB_1__m3	3.71	0.0673	EP300 (directAnnotation).	BCL11A; ELF1; ELF2; ELF4; ELK1; ELK4; ETV1; GABPA; GABPB1; IKZF1; IRF4; IRF8; MTA3; SPI1; STAT3; TBL1XR1 (inferredBy_MotifSimilarity). SPIB (inferredBy_MotifSimilarity_n_Orthology).	50	1019	EP300 (directAnnotation). BCL11A; ELF1; ELF2; ELF4; ELK1; ELK4; ETV1; GABPA; GABPB1; IKZF1; IRF4; IRF8; MTA3; SPI1; STAT3; TBL1XR1 (inferredBy_MotifSimilarity). SPIB (inferredBy_MotifSimilarity_n_Orthology).	human	humanonly
61	ProB	transfac_pro__M07211	3.69	0.0672	ETS1 (inferredBy_Orthology).	BCLAF1; EHF; ELF1; ELF2; ELK1; ELK3; ELK4; ERF; ERG; ETS2; ETV1; ETV2; ETV4; ETV5; FEV; FLI1; GABPA; RUNX1 (inferredBy_MotifSimilarity).	148	4619	BCLAF1; EHF; ELF1; ELF2; ELK1; ELK3; ELK4; ERF; ERG; ETS2; ETV1; ETV2; ETV4; ETV5; FEV; FLI1; GABPA; RUNX1 (inferredBy_MotifSimilarity). ETS1 (inferredBy_Orthology).	human	humanmouse
62	ProB	cisbp__M6313	3.69	0.0672	IRF8 (directAnnotation).	BCL11A; EP300; IKZF1; IRF1; IRF2; IRF3; IRF4; IRF5; IRF6; IRF7; IRF9; MTA3; PAX5; PRDM1; SPI1; STAT1; STAT2; STAT3; TBL1XR1 (inferredBy_MotifSimilarity). SPIB (inferredBy_MotifSimilarity_n_Orthology).	163	4862	IRF8 (directAnnotation). BCL11A; EP300; IKZF1; IRF1; IRF2; IRF3; IRF4; IRF5; IRF6; IRF7; IRF9; MTA3; PAX5; PRDM1; SPI1; STAT1; STAT2; STAT3; TBL1XR1 (inferredBy_MotifSimilarity). SPIB (inferredBy_MotifSimilarity_n_Orthology).	human	humanonly
63	ProB	jaspar__MA0334.1	3.61	0.0665			34	563		human	humanonly
64	ProB	transfac_pro__M01935	3.61	0.0665			34	563		human	humanonly
65	ProB	transfac_pro__M08887	3.61	0.0665	IRF1; IRF2; IRF3; IRF4; IRF5; IRF6; IRF7; IRF8; IRF9 (directAnnotation).	PRDM1; STAT1; STAT2 (inferredBy_MotifSimilarity).	133	3593	IRF1; IRF2; IRF3; IRF4; IRF5; IRF6; IRF7; IRF8; IRF9 (directAnnotation). PRDM1; STAT1; STAT2 (inferredBy_MotifSimilarity).	human	humanonly
66	ProB	transfac_pro__M07045	3.53	0.0659	IRF1 (directAnnotation).	IRF2; IRF3; IRF4; IRF5; IRF6; IRF7; IRF8; IRF9; PRDM1; STAT1; STAT2 (inferredBy_MotifSimilarity).	111	2920	IRF1 (directAnnotation). IRF2; IRF3; IRF4; IRF5; IRF6; IRF7; IRF8; IRF9; PRDM1; STAT1; STAT2 (inferredBy_MotifSimilarity).	human	humanmouse
67	ProB	cisbp__M6536	3.5	0.0656	XBP1 (directAnnotation).		35	697	XBP1 (directAnnotation).	human	humanonly
68	ProB	predrem__nrMotif1528	3.5	0.0656			29	468		human	humanonly
69	ProB	transfac_pro__M01007	3.5	0.0655	SRF (directAnnotation).		65	1716	SRF (directAnnotation).	human	humanonly
70	ProB	tfdimers__MD00466	3.48	0.0654	MYB; SPI1 (directAnnotation).		41	865	MYB; SPI1 (directAnnotation).	human	humanonly
71	ProB	idmmpmm__vnd	3.47	0.0653	NKX2-8 (inferredBy_Orthology).	NKX2-1; NKX2-4 (inferredBy_MotifSimilarity_n_Orthology).	27	462	NKX2-1; NKX2-4 (inferredBy_MotifSimilarity_n_Orthology). NKX2-8 (inferredBy_Orthology).	human	humanonly
72	ProB	flyfactorsurvey__hb_SANGER_2.5_FBgn0001180	3.44	0.0651	ZNF513 (inferredBy_Orthology).		56	1172	ZNF513 (inferredBy_Orthology).	human	humanonly
73	ProB	taipale_cyt_meth__SP9_NCCACGCCCMYN_eDBD	3.43	0.065	SP9 (directAnnotation).	KLF11; KLF13; KLF14; KLF15; KLF16; KLF2; KLF4; KLF5; KLF6; KLF9; SP1; SP2; SP3; SP4; SP8 (inferredBy_MotifSimilarity). KLF10; KLF12; KLF17; KLF18; KLF3; KLF7; KLF8; SP6; SP7 (inferredBy_MotifSimilarity_n_Orthology).	48	1043	SP9 (directAnnotation). KLF11; KLF13; KLF14; KLF15; KLF16; KLF2; KLF4; KLF5; KLF6; KLF9; SP1; SP2; SP3; SP4; SP8 (inferredBy_MotifSimilarity). KLF10; KLF12; KLF17; KLF18; KLF3; KLF7; KLF8; SP6; SP7 (inferredBy_MotifSimilarity_n_Orthology).	human	humanonly
74	ProB	transfac_pro__M01685	3.43	0.065			109	3141		human	humanonly
75	ProB	cisbp__M5971	3.43	0.065	ZKSCAN3 (directAnnotation).		38	809	ZKSCAN3 (directAnnotation).	human	humanonly
76	ProB	hocomoco__XBP1_MOUSE.H11MO.0.C	3.42	0.0649	XBP1 (inferredBy_Orthology).		30	497	XBP1 (inferredBy_Orthology).	human	humanonly
77	ProB	cisbp__M5325	3.41	0.0648	CREB3L1 (directAnnotation).	ATF6; ATF6B; CREB3; CREB3L2; CREB3L4; CREM; XBP1 (inferredBy_MotifSimilarity).	24	379	CREB3L1 (directAnnotation). ATF6; ATF6B; CREB3; CREB3L2; CREB3L4; CREM; XBP1 (inferredBy_MotifSimilarity).	human	humanonly
78	ProB	hocomoco__ELF3_HUMAN.H11MO.0.A	3.41	0.0648	ELF3 (directAnnotation).	EHF; ELF1; ELF2; ELF4; ELF5; ETV2; ETV4; ETV7 (inferredBy_MotifSimilarity).	138	4283	ELF3 (directAnnotation). EHF; ELF1; ELF2; ELF4; ELF5; ETV2; ETV4; ETV7 (inferredBy_MotifSimilarity).	human	humanonly
79	ProB	cisbp__M5330	3.39	0.0647	CREB3L1 (directAnnotation).	ATF6; ATF6B; CREB3; CREB3L2; CREB3L4; CREM; XBP1 (inferredBy_MotifSimilarity).	38	831	CREB3L1 (directAnnotation). ATF6; ATF6B; CREB3; CREB3L2; CREB3L4; CREM; XBP1 (inferredBy_MotifSimilarity).	human	humanonly
80	ProB	cisbp__M2356	3.39	0.0646			59	1386		human	humanonly
81	ProB	transfac_pro__M04968	3.39	0.0646			53	1128		human	humanonly
82	ProB	taipale_tf_pairs__FLI1_FOXI1_GAAAACCGAAAN_CAP_repr	3.37	0.0645	FLI1; FOXI1 (directAnnotation).		90	2595	FLI1; FOXI1 (directAnnotation).	human	humanonly
83	ProB	cisbp__M5001	3.36	0.0644	ZNF513 (inferredBy_Orthology).		92	2667	ZNF513 (inferredBy_Orthology).	human	humanonly
84	ProB	dbcorrdb__POLR2A__ENCSR000EXO_1__m2	3.35	0.0644	POLR2A (directAnnotation).		33	562	POLR2A (directAnnotation).	human	humanonly
85	ProB	cisbp__M5865	3.34	0.0642	SPIC (directAnnotation).	SPI1; SPIB (inferredBy_MotifSimilarity).	40	861	SPIC (directAnnotation). SPI1; SPIB (inferredBy_MotifSimilarity).	human	humanonly
86	ProB	taipale__SPIC_full_AAAAAGNGGAAGTN	3.34	0.0642	SPIC (directAnnotation).	SPI1; SPIB (inferredBy_MotifSimilarity).	35	681	SPIC (directAnnotation). SPI1; SPIB (inferredBy_MotifSimilarity).	human	humanonly
87	ProB	homer__ACAGGAAGTG_ETS1	3.34	0.0642	ETS1 (directAnnotation).	ELF1; ELK1; ELK3; ELK4; ERF; ERG; ETS2; ETV1; ETV2; ETV3; ETV4; ETV5; FEV; FLI1; GABPA; GABPB1; GATA2; RELA; SRF (inferredBy_MotifSimilarity).	131	3921	ETS1 (directAnnotation). ELF1; ELK1; ELK3; ELK4; ERF; ERG; ETS2; ETV1; ETV2; ETV3; ETV4; ETV5; FEV; FLI1; GABPA; GABPB1; GATA2; RELA; SRF (inferredBy_MotifSimilarity).	human	humanonly
88	ProB	taipale_tf_pairs__TEAD4_SPIB_RGAATGCGGAAGTN_CAP_2	3.34	0.0642	SPIB; TEAD4 (directAnnotation).		122	3810	SPIB; TEAD4 (directAnnotation).	human	humanonly
89	ProB	dbcorrdb__TBL1XR1__ENCSR000DYZ_1__m1	3.33	0.0641	TBL1XR1 (directAnnotation).	BCL11A; EP300; IKZF1; IRF1; IRF2; IRF3; IRF4; IRF5; IRF6; IRF7; IRF8; IRF9; MTA3; PAX5; PRDM1; SPI1; SPIB; STAT1; STAT2; STAT3 (inferredBy_MotifSimilarity).	162	4999	TBL1XR1 (directAnnotation). BCL11A; EP300; IKZF1; IRF1; IRF2; IRF3; IRF4; IRF5; IRF6; IRF7; IRF8; IRF9; MTA3; PAX5; PRDM1; SPI1; SPIB; STAT1; STAT2; STAT3 (inferredBy_MotifSimilarity).	human	humanonly
90	ProB	taipale__CREB3L1_DBD_NTGCCACGTCANCA	3.3	0.0639	CREB3L1 (directAnnotation).	ATF6; ATF6B; CREB3; CREB3L2; CREB3L4; CREM; XBP1 (inferredBy_MotifSimilarity).	25	409	CREB3L1 (directAnnotation). ATF6; ATF6B; CREB3; CREB3L2; CREB3L4; CREM; XBP1 (inferredBy_MotifSimilarity).	human	humanonly
91	ProB	flyfactorsurvey__hb_SOLEXA_5_FBgn0001180	3.29	0.0639	ZNF513 (inferredBy_Orthology).	ZNF229; ZNF319 (inferredBy_MotifSimilarity_n_Orthology).	89	2445	ZNF229; ZNF319 (inferredBy_MotifSimilarity_n_Orthology). ZNF513 (inferredBy_Orthology).	human	humanonly
92	ProB	transfac_pro__M09562	3.29	0.0638		ATF3; TAF1 (inferredBy_MotifSimilarity).	41	890	ATF3; TAF1 (inferredBy_MotifSimilarity).	human	humanonly
93	ProB	cisbp__M5002	3.28	0.0637	ZNF513 (inferredBy_Orthology).	ZNF229; ZNF319 (inferredBy_MotifSimilarity_n_Orthology).	87	2389	ZNF229; ZNF319 (inferredBy_MotifSimilarity_n_Orthology). ZNF513 (inferredBy_Orthology).	human	humanonly
94	ProB	flyfactorsurvey__jim_F1-4_SOLEXA_2.5	3.27	0.0637	ZNF229; ZNF319 (inferredBy_Orthology).	ZNF513 (inferredBy_MotifSimilarity_n_Orthology).	84	2155	ZNF513 (inferredBy_MotifSimilarity_n_Orthology). ZNF229; ZNF319 (inferredBy_Orthology).	human	humanonly
95	ProB	taipale_cyt_meth__KLF15_RCCACGCCCMYN_eDBD_meth	3.25	0.0635	KLF15 (directAnnotation).	FOS; IRF1; KLF11; KLF13; KLF14; KLF16; KLF2; KLF3; KLF4; KLF5; KLF9; NFYA; NFYB; PBX3; SP1; SP2; SP3; SP4; SP8; SP9 (inferredBy_MotifSimilarity). KLF10; KLF12; KLF17; KLF18; KLF6; KLF7; KLF8; SP6; SP7 (inferredBy_MotifSimilarity_n_Orthology).	44	978	KLF15 (directAnnotation). FOS; IRF1; KLF11; KLF13; KLF14; KLF16; KLF2; KLF3; KLF4; KLF5; KLF9; NFYA; NFYB; PBX3; SP1; SP2; SP3; SP4; SP8; SP9 (inferredBy_MotifSimilarity). KLF10; KLF12; KLF17; KLF18; KLF6; KLF7; KLF8; SP6; SP7 (inferredBy_MotifSimilarity_n_Orthology).	human	humanonly
96	ProB	jaspar__MA0563.1	3.25	0.0635			55	1274		human	humanonly
97	ProB	hocomoco__RUNX1_MOUSE.H11MO.0.A	3.23	0.0634		CBFB; CEBPB; IKZF1; MTA3; RUNX1; RUNX2; RUNX3; TBL1XR1 (inferredBy_MotifSimilarity).	13	123	CBFB; CEBPB; IKZF1; MTA3; RUNX1; RUNX2; RUNX3; TBL1XR1 (inferredBy_MotifSimilarity).	human	humanonly
98	ProB	homer__AGTTTCAGTTTC_ISRE	3.23	0.0634		IRF1; IRF2; IRF3; IRF4; IRF5; IRF6; IRF7; IRF8; IRF9; PRDM1; STAT1; STAT2; STAT3; TBL1XR1 (inferredBy_MotifSimilarity).	131	4113	IRF1; IRF2; IRF3; IRF4; IRF5; IRF6; IRF7; IRF8; IRF9; PRDM1; STAT1; STAT2; STAT3; TBL1XR1 (inferredBy_MotifSimilarity).	human	humanmouse
99	ProB	swissregulon__hs__ATF6.p2	3.23	0.0633	ATF6 (directAnnotation).	ATF6B; CREB3; CREB3L1; CREB3L4 (inferredBy_MotifSimilarity). CREB3L2 (inferredBy_MotifSimilarity_n_Orthology).	67	1647	ATF6 (directAnnotation). ATF6B; CREB3; CREB3L1; CREB3L4 (inferredBy_MotifSimilarity). CREB3L2 (inferredBy_MotifSimilarity_n_Orthology).	human	humanonly
100	ProB	cisbp__M5790	3.23	0.0633	RUNX2 (directAnnotation).	RUNX3 (inferredBy_MotifSimilarity). CBFB; RUNX1 (inferredBy_MotifSimilarity_n_Orthology).	35	709	RUNX2 (directAnnotation). RUNX3 (inferredBy_MotifSimilarity). CBFB; RUNX1 (inferredBy_MotifSimilarity_n_Orthology).	human	humanmouse
101	ProB	dbcorrdb__POLR2A__ENCSR000ALH_1__m1	3.22	0.0633	POLR2A (directAnnotation).	GTF2B; GTF2F1; TAF1; TBP (inferredBy_MotifSimilarity).	102	3095	POLR2A (directAnnotation). GTF2B; GTF2F1; TAF1; TBP (inferredBy_MotifSimilarity).	human	humanonly
102	ProB	transfac_pro__M07693	3.22	0.0633	XBP1 (inferredBy_Orthology).	ATF6; ATF6B; CREB3; CREB3L1; CREB3L4 (inferredBy_MotifSimilarity). CREB3L2 (inferredBy_MotifSimilarity_n_Orthology).	38	773	ATF6; ATF6B; CREB3; CREB3L1; CREB3L4 (inferredBy_MotifSimilarity). CREB3L2 (inferredBy_MotifSimilarity_n_Orthology). XBP1 (inferredBy_Orthology).	human	humanonly
103	ProB	transfac_pro__M01806	3.18	0.0629		XBP1 (inferredBy_MotifSimilarity_n_Orthology).	75	1965	XBP1 (inferredBy_MotifSimilarity_n_Orthology).	human	humanonly
104	ProB	flyfactorsurvey__rn_SOLEXA_5_FBgn0259172	3.17	0.0628	ZNF362; ZNF384 (inferredBy_Orthology).	SMARCA4 (inferredBy_MotifSimilarity). ZNF229; ZNF319; ZNF513 (inferredBy_MotifSimilarity_n_Orthology).	33	655	SMARCA4 (inferredBy_MotifSimilarity). ZNF229; ZNF319; ZNF513 (inferredBy_MotifSimilarity_n_Orthology). ZNF362; ZNF384 (inferredBy_Orthology).	human	humanonly
105	ProB	taipale_cyt_meth__IRF9_NYGAAASYGAAACYN_FL	3.16	0.0627	IRF9 (directAnnotation).	IRF1; IRF2; IRF3; IRF4; IRF5; IRF7; IRF8 (inferredBy_MotifSimilarity).	146	4902	IRF9 (directAnnotation). IRF1; IRF2; IRF3; IRF4; IRF5; IRF7; IRF8 (inferredBy_MotifSimilarity).	human	humanonly
106	ProB	hocomoco__ERG_HUMAN.H11MO.0.A	3.15	0.0627	ERG (directAnnotation).	BCLAF1; ELF1; ELF2; ELF4; ELF5; ELK1; ELK3; ELK4; ERF; ETS1; ETS2; ETV1; ETV2; ETV4; ETV5; ETV6; ETV7; FEV; FLI1; GABPA; GABPB1; POLR2A; PSMD12; SPI1; SPIB; SRF (inferredBy_MotifSimilarity).	111	3395	ERG (directAnnotation). BCLAF1; ELF1; ELF2; ELF4; ELF5; ELK1; ELK3; ELK4; ERF; ETS1; ETS2; ETV1; ETV2; ETV4; ETV5; ETV6; ETV7; FEV; FLI1; GABPA; GABPB1; POLR2A; PSMD12; SPI1; SPIB; SRF (inferredBy_MotifSimilarity).	human	humanonly
107	ProB	hocomoco__KLF14_HUMAN.H11MO.0.D	3.15	0.0627		KLF13; KLF14; KLF15; KLF16; KLF5; KLF9; SP1; SP2; SP3; SP4; SP8; SP9 (inferredBy_MotifSimilarity). KLF10; KLF11; KLF12; KLF17; KLF18; KLF3; KLF6; KLF7; KLF8; SP6; SP7 (inferredBy_MotifSimilarity_n_Orthology).	53	1344	KLF13; KLF14; KLF15; KLF16; KLF5; KLF9; SP1; SP2; SP3; SP4; SP8; SP9 (inferredBy_MotifSimilarity). KLF10; KLF11; KLF12; KLF17; KLF18; KLF3; KLF6; KLF7; KLF8; SP6; SP7 (inferredBy_MotifSimilarity_n_Orthology).	human	humanonly
108	ProB	cisbp__M5580	3.15	0.0627	IRF9 (directAnnotation).	IRF2; IRF3; IRF4; IRF5; IRF7; IRF8 (inferredBy_MotifSimilarity).	20	250	IRF9 (directAnnotation). IRF2; IRF3; IRF4; IRF5; IRF7; IRF8 (inferredBy_MotifSimilarity).	human	humanmouse
109	ProB	hocomoco__STAT2_HUMAN.H11MO.0.A	3.14	0.0626	STAT2 (directAnnotation).	IRF1; IRF2; IRF3; IRF4; IRF5; IRF6; IRF7; IRF8; IRF9; STAT1 (inferredBy_MotifSimilarity).	111	3098	STAT2 (directAnnotation). IRF1; IRF2; IRF3; IRF4; IRF5; IRF6; IRF7; IRF8; IRF9; STAT1 (inferredBy_MotifSimilarity).	human	humanonly
110	ProB	taipale__RUNX2_DBD_WAACCRCAN_repr	3.13	0.0625	RUNX2 (directAnnotation).	RUNX3 (inferredBy_MotifSimilarity). CBFB; RUNX1 (inferredBy_MotifSimilarity_n_Orthology).	21	325	RUNX2 (directAnnotation). RUNX3 (inferredBy_MotifSimilarity). CBFB; RUNX1 (inferredBy_MotifSimilarity_n_Orthology).	human	humanmouse
111	ProB	hocomoco__ETS1_MOUSE.H11MO.0.A	3.13	0.0625	ETS1 (inferredBy_Orthology).	BCLAF1; EGR1; ELF1; ELF2; ELF5; ELK1; ELK3; ELK4; ERF; ERG; ETS2; ETV1; ETV2; ETV4; ETV5; ETV7; FEV; FLI1; GABPA; GABPB1; HCFC1; PHF8; PML; POLR2A; RELA; RUNX1; SIN3A; SRF; TAF1 (inferredBy_MotifSimilarity).	116	3240	BCLAF1; EGR1; ELF1; ELF2; ELF5; ELK1; ELK3; ELK4; ERF; ERG; ETS2; ETV1; ETV2; ETV4; ETV5; ETV7; FEV; FLI1; GABPA; GABPB1; HCFC1; PHF8; PML; POLR2A; RELA; RUNX1; SIN3A; SRF; TAF1 (inferredBy_MotifSimilarity). ETS1 (inferredBy_Orthology).	human	humanonly
112	ProB	tfdimers__MD00158	3.12	0.0625	DBP; ZNF354C (directAnnotation).		73	2006	DBP; ZNF354C (directAnnotation).	human	humanmouse
113	ProB	dbcorrdb__IRF1__ENCSR000EGL_1__m1	3.12	0.0624	IRF1 (directAnnotation).	BCL11A; EP300; IKZF1; IRF2; IRF3; IRF4; IRF5; IRF6; IRF7; IRF8; IRF9; MTA3; PRDM1; SPI1; STAT1; STAT2; STAT3; TBL1XR1 (inferredBy_MotifSimilarity). SPIB (inferredBy_MotifSimilarity_n_Orthology).	163	4983	IRF1 (directAnnotation). BCL11A; EP300; IKZF1; IRF2; IRF3; IRF4; IRF5; IRF6; IRF7; IRF8; IRF9; MTA3; PRDM1; SPI1; STAT1; STAT2; STAT3; TBL1XR1 (inferredBy_MotifSimilarity). SPIB (inferredBy_MotifSimilarity_n_Orthology).	human	humanonly
114	ProB	taipale_cyt_meth__CREB3L4_YGCCACRTCAYN_eDBD_meth	3.1	0.0623	CREB3L4 (directAnnotation).	ATF6; ATF6B; CREB3; CREB3L1; CREB3L2; XBP1 (inferredBy_MotifSimilarity).	31	585	CREB3L4 (directAnnotation). ATF6; ATF6B; CREB3; CREB3L1; CREB3L2; XBP1 (inferredBy_MotifSimilarity).	human	humanonly
115	ProB	cisbp__M4886	3.1	0.0622			33	671		human	humanonly
116	ProB	hocomoco__RUNX3_HUMAN.H11MO.0.A	3.08	0.0621	RUNX3 (directAnnotation).	BCL11A; CBFB; CEBPB; EP300; FOXM1; IKZF1; MTA3; NFATC1; NFIC; RUNX1; RUNX2; STAT3; STAT5A; TBL1XR1 (inferredBy_MotifSimilarity).	36	770	RUNX3 (directAnnotation). BCL11A; CBFB; CEBPB; EP300; FOXM1; IKZF1; MTA3; NFATC1; NFIC; RUNX1; RUNX2; STAT3; STAT5A; TBL1XR1 (inferredBy_MotifSimilarity).	human	humanonly
117	ProB	taipale_tf_pairs__ETV5_EOMES_TNRCACCGGAWN_CAP	3.08	0.0621	EOMES; ETV5 (directAnnotation).		54	1258	EOMES; ETV5 (directAnnotation).	human	humanonly
118	ProB	taipale_tf_pairs__TEAD4_SPIB_RGAATGCGGAAGTN_CAP_1	3.08	0.0621	SPIB; TEAD4 (directAnnotation).		121	3229	SPIB; TEAD4 (directAnnotation).	human	humanmouse
119	ProB	taipale__XBP1_DBD_NNNGMCACGTCATC	3.07	0.062	XBP1 (directAnnotation).	ATF6; ATF6B; CREB3; CREB3L1; CREB3L2; CREB3L4; CREM (inferredBy_MotifSimilarity). ATF3 (inferredBy_MotifSimilarity_n_Orthology).	36	793	XBP1 (directAnnotation). ATF6; ATF6B; CREB3; CREB3L1; CREB3L2; CREB3L4; CREM (inferredBy_MotifSimilarity). ATF3 (inferredBy_MotifSimilarity_n_Orthology).	human	humanmouse
120	ProB	cisbp__M4707	3.06	0.0619	STAT1 (directAnnotation).	STAT2 (inferredBy_MotifSimilarity).	149	4905	STAT1 (directAnnotation). STAT2 (inferredBy_MotifSimilarity).	human	humanmouse
121	ProB	cisbp__M0359	3.06	0.0619		ATF6; ATF6B; CREB3; CREB3L1; CREB3L2; CREB3L4; XBP1 (inferredBy_MotifSimilarity).	125	4117	ATF6; ATF6B; CREB3; CREB3L1; CREB3L2; CREB3L4; XBP1 (inferredBy_MotifSimilarity).	human	humanmouse
122	ProB	transfac_pro__M09369	3.04	0.0618			63	1586		human	humanonly
123	ProB	taipale_cyt_meth__XBP1_NKMCACGTCAYN_FL	3.04	0.0617	XBP1 (directAnnotation).	ATF6; ATF6B; CREB3; CREB3L1; CREB3L2; CREB3L4 (inferredBy_MotifSimilarity).	35	736	XBP1 (directAnnotation). ATF6; ATF6B; CREB3; CREB3L1; CREB3L2; CREB3L4 (inferredBy_MotifSimilarity).	human	humanonly
124	ProB	taipale__SRF_full_NNMCCATATAWGGKNN	3.03	0.0617	SRF (directAnnotation).		17	199	SRF (directAnnotation).	human	humanmouse
125	ProB	cisbp__M1910	3.03	0.0617	SRF (directAnnotation).		38	799	SRF (directAnnotation).	human	humanonly
126	ProB	c2h2_zfs__M0464	3.02	0.0616			30	628		human	humanonly
127	ProB	taipale_cyt_meth__IRF9_NYGAAASYGAAACYN_FL_meth	3.02	0.0616	IRF9 (directAnnotation).	IRF1; IRF2; IRF3; IRF4; IRF5; IRF6; IRF7; IRF8 (inferredBy_MotifSimilarity).	138	4446	IRF9 (directAnnotation). IRF1; IRF2; IRF3; IRF4; IRF5; IRF6; IRF7; IRF8 (inferredBy_MotifSimilarity).	human	humanonly
128	ProB	cisbp__M6489	3.01	0.0615	SRF (directAnnotation).		34	713	SRF (directAnnotation).	human	humanonly
129	ProB	neph__UW.Motif.0303	3	0.0615			47	1034		human	humanonly
130	ProB	transfac_public__M00483	3	0.0615	ATF6 (directAnnotation).	ATF6B; CREB3; CREB3L1; CREB3L4 (inferredBy_MotifSimilarity). CREB3L2 (inferredBy_MotifSimilarity_n_Orthology).	46	1085	ATF6 (directAnnotation). ATF6B; CREB3; CREB3L1; CREB3L4 (inferredBy_MotifSimilarity). CREB3L2 (inferredBy_MotifSimilarity_n_Orthology).	human	humanonly
131	ProB	dbcorrdb__GTF2F1__ENCSR000EBP_1__m1	3	0.0614	GTF2F1 (directAnnotation).	GTF2B; POLR2A; TAF1; TBP (inferredBy_MotifSimilarity). TBPL2 (inferredBy_MotifSimilarity_n_Orthology).	94	2708	GTF2F1 (directAnnotation). GTF2B; POLR2A; TAF1; TBP (inferredBy_MotifSimilarity). TBPL2 (inferredBy_MotifSimilarity_n_Orthology).	human	humanonly
1	GMP	cisbp__M5864	8.38	0.109		ELF2; ELF4; SPI1; SPIB; SPIC (inferredBy_MotifSimilarity). ETV6; ETV7 (inferredBy_MotifSimilarity_n_Orthology).	154	4236	ELF2; ELF4; SPI1; SPIB; SPIC (inferredBy_MotifSimilarity). ETV6; ETV7 (inferredBy_MotifSimilarity_n_Orthology).	human	humanmouse
2	GMP	taipale__SPIB_DBD_AAAAAGMGGAAGTN	8.23	0.108	SPIB (directAnnotation).	ELF2; ELF4; SPI1; SPIC (inferredBy_MotifSimilarity). ETV6; ETV7 (inferredBy_MotifSimilarity_n_Orthology).	170	4976	SPIB (directAnnotation). ELF2; ELF4; SPI1; SPIC (inferredBy_MotifSimilarity). ETV6; ETV7 (inferredBy_MotifSimilarity_n_Orthology).	human	humanmouse
3	GMP	homer__AAAGRGGAAGTG_SpiB	8.14	0.107	SPIB (directAnnotation).	BCL11A; EP300; IKZF1; IRF4; IRF8; PAX5; RELA; SPI1; TBL1XR1 (inferredBy_MotifSimilarity). SPIC (inferredBy_MotifSimilarity_n_Orthology).	141	3253	SPIB (directAnnotation). BCL11A; EP300; IKZF1; IRF4; IRF8; PAX5; RELA; SPI1; TBL1XR1 (inferredBy_MotifSimilarity). SPIC (inferredBy_MotifSimilarity_n_Orthology).	human	humanmouse
4	GMP	taipale_cyt_meth__SPIB_RAWWGRGGAAGTN_FL_meth	8.06	0.106	SPIB (directAnnotation).	BCL11A; EP300; IKZF1; IRF4; IRF8; SPI1; SPIC (inferredBy_MotifSimilarity).	168	4973	SPIB (directAnnotation). BCL11A; EP300; IKZF1; IRF4; IRF8; SPI1; SPIC (inferredBy_MotifSimilarity).	human	humanonly
5	GMP	taipale_cyt_meth__SPIB_RWWGRGGAAGTN_eDBD_meth	8.02	0.106	SPIB (directAnnotation).	BCL11A; EP300; IKZF1; IRF4; IRF8; SPI1; SPIC (inferredBy_MotifSimilarity).	142	3660	SPIB (directAnnotation). BCL11A; EP300; IKZF1; IRF4; IRF8; SPI1; SPIC (inferredBy_MotifSimilarity).	human	humanonly
6	GMP	taipale_cyt_meth__SPIB_RAWWGMGGAAGTN_FL	7.94	0.105	SPIB (directAnnotation).	BCL11A; ELF1; ELF2; ELF4; EP300; IKZF1; IRF4; IRF8; SPI1; SPIC (inferredBy_MotifSimilarity).	164	4479	SPIB (directAnnotation). BCL11A; ELF1; ELF2; ELF4; EP300; IKZF1; IRF4; IRF8; SPI1; SPIC (inferredBy_MotifSimilarity).	human	humanonly
7	GMP	taipale__SPI1_full_AAAAAGCGGAAGTN_repr	7.91	0.105	SPI1 (directAnnotation).	ELF2; SPIB; SPIC (inferredBy_MotifSimilarity). ETV6; ETV7 (inferredBy_MotifSimilarity_n_Orthology).	138	3404	SPI1 (directAnnotation). ELF2; SPIB; SPIC (inferredBy_MotifSimilarity). ETV6; ETV7 (inferredBy_MotifSimilarity_n_Orthology).	human	humanmouse
8	GMP	hocomoco__SPI1_HUMAN.H11MO.0.A	7.87	0.105	SPI1 (directAnnotation).	BCL11A; EP300; ETV5; IKZF1; IRF4; IRF8; MTA3; PAX5; RELA; SPIB; SPIC; STAT3; TBL1XR1 (inferredBy_MotifSimilarity).	82	1631	SPI1 (directAnnotation). BCL11A; EP300; ETV5; IKZF1; IRF4; IRF8; MTA3; PAX5; RELA; SPIB; SPIC; STAT3; TBL1XR1 (inferredBy_MotifSimilarity).	human	humanonly
9	GMP	transfac_pro__M07224	7.86	0.105	SPI1 (inferredBy_Orthology).	BCL11A; ELF5; EP300; ETV2; IKZF1; IRF4; IRF8; PAX5; RELA; SPIB; SPIC; STAT3 (inferredBy_MotifSimilarity).	149	4771	BCL11A; ELF5; EP300; ETV2; IKZF1; IRF4; IRF8; PAX5; RELA; SPIB; SPIC; STAT3 (inferredBy_MotifSimilarity). SPI1 (inferredBy_Orthology).	human	humanmouse
10	GMP	taipale_cyt_meth__SPIB_RWWGSGGAAGTN_eDBD_repr	7.84	0.104	SPIB (directAnnotation).	ELF1; ELF2; ELF4; SPI1 (inferredBy_MotifSimilarity). SPIC (inferredBy_MotifSimilarity_n_Orthology).	145	3996	SPIB (directAnnotation). ELF1; ELF2; ELF4; SPI1 (inferredBy_MotifSimilarity). SPIC (inferredBy_MotifSimilarity_n_Orthology).	human	humanonly
11	GMP	cisbp__M6119	7.8	0.104	SPI1 (directAnnotation).	BCL11A; EP300; IKZF1; IRF4; IRF8; SPIB; SPIC (inferredBy_MotifSimilarity).	164	4793	SPI1 (directAnnotation). BCL11A; EP300; IKZF1; IRF4; IRF8; SPIB; SPIC (inferredBy_MotifSimilarity).	human	humanmouse
12	GMP	cisbp__M1907	7.76	0.104	SPI1 (inferredBy_Orthology).	BCL11A; ELF1; ELF5; EP300; ETV2; IKZF1; IRF4; IRF8; PAX5; RELA; SPIB; SPIC; STAT3 (inferredBy_MotifSimilarity).	132	4046	BCL11A; ELF1; ELF5; EP300; ETV2; IKZF1; IRF4; IRF8; PAX5; RELA; SPIB; SPIC; STAT3 (inferredBy_MotifSimilarity). SPI1 (inferredBy_Orthology).	human	humanmouse
13	GMP	hocomoco__SPIB_HUMAN.H11MO.0.A	7.45	0.101	SPIB (directAnnotation).	BCL11A; EP300; IKZF1; IRF2; IRF4; IRF8; MTA3; PAX5; RELA; SPI1; SPIC; STAT3; TBL1XR1 (inferredBy_MotifSimilarity). IRF1 (inferredBy_MotifSimilarity_n_Orthology).	147	4394	SPIB (directAnnotation). BCL11A; EP300; IKZF1; IRF2; IRF4; IRF8; MTA3; PAX5; RELA; SPI1; SPIC; STAT3; TBL1XR1 (inferredBy_MotifSimilarity). IRF1 (inferredBy_MotifSimilarity_n_Orthology).	human	humanonly
14	GMP	cisbp__M5863	7.4	0.1	SPI1 (directAnnotation).	ELF2; SPIB; SPIC (inferredBy_MotifSimilarity). ETV6; ETV7 (inferredBy_MotifSimilarity_n_Orthology).	136	3755	SPI1 (directAnnotation). ELF2; SPIB; SPIC (inferredBy_MotifSimilarity). ETV6; ETV7 (inferredBy_MotifSimilarity_n_Orthology).	human	humanonly
15	GMP	dbcorrdb__SPI1__ENCSR000BIJ_1__m1	7.32	0.0997	SPI1 (directAnnotation).	BCL11A; EP300; IKZF1; IRF1; IRF2; IRF4; IRF8; MTA3; PAX5; SPIB; SPIC; STAT1; STAT3; TBL1XR1 (inferredBy_MotifSimilarity).	132	3738	SPI1 (directAnnotation). BCL11A; EP300; IKZF1; IRF1; IRF2; IRF4; IRF8; MTA3; PAX5; SPIB; SPIC; STAT1; STAT3; TBL1XR1 (inferredBy_MotifSimilarity).	human	humanonly
16	GMP	dbcorrdb__SPI1__ENCSR000BGW_1__m1	7.21	0.0986	SPI1 (directAnnotation).	BCL11A; EP300; ETV2; ETV5; IKZF1; IRF4; IRF8; PAX5; SPIB; SPIC; STAT3 (inferredBy_MotifSimilarity). FLI1 (inferredBy_MotifSimilarity_n_Orthology).	150	4494	SPI1 (directAnnotation). BCL11A; EP300; ETV2; ETV5; IKZF1; IRF4; IRF8; PAX5; SPIB; SPIC; STAT3 (inferredBy_MotifSimilarity). FLI1 (inferredBy_MotifSimilarity_n_Orthology).	human	humanonly
17	GMP	hocomoco__SPI1_MOUSE.H11MO.0.A	7.21	0.0986	SPI1 (inferredBy_Orthology).	BCL11A; ELF5; EP300; ETV2; IKZF1; IRF4; IRF8; RELA; SPIB; SPIC; STAT3 (inferredBy_MotifSimilarity).	149	4782	BCL11A; ELF5; EP300; ETV2; IKZF1; IRF4; IRF8; RELA; SPIB; SPIC; STAT3 (inferredBy_MotifSimilarity). SPI1 (inferredBy_Orthology).	human	humanonly
18	GMP	transfac_pro__M01203	7.18	0.0984	SPI1 (directAnnotation).	SPIB; SPIC (inferredBy_MotifSimilarity).	167	4992	SPI1 (directAnnotation). SPIB; SPIC (inferredBy_MotifSimilarity).	human	humanmouse
19	GMP	dbcorrdb__SPI1__ENCSR000BGQ_1__m1	7.11	0.0978	SPI1 (directAnnotation).	BCL11A; EP300; IKZF1; IRF1; IRF2; IRF4; IRF8; MTA3; PAX5; PRDM1; SPIB; SPIC; STAT1; STAT3; TBL1XR1 (inferredBy_MotifSimilarity).	128	3561	SPI1 (directAnnotation). BCL11A; EP300; IKZF1; IRF1; IRF2; IRF4; IRF8; MTA3; PAX5; PRDM1; SPIB; SPIC; STAT1; STAT3; TBL1XR1 (inferredBy_MotifSimilarity).	human	humanonly
20	GMP	homer__AGAGGAAGTG_PU.1	7.05	0.0972	SPI1 (inferredBy_Orthology).	BCL11A; EP300; IKZF1; IRF4; PAX5; RELA; SPIB; STAT3 (inferredBy_MotifSimilarity).	147	4719	BCL11A; EP300; IKZF1; IRF4; PAX5; RELA; SPIB; STAT3 (inferredBy_MotifSimilarity). SPI1 (inferredBy_Orthology).	human	humanmouse
21	GMP	dbcorrdb__SRF__ENCSR000BIV_1__m1	7.01	0.0968	SRF (directAnnotation).		40	517	SRF (directAnnotation).	human	humanonly
22	GMP	swissregulon__hs__SPI1.p2	7	0.0968	SPI1 (directAnnotation).	BCL11A; SPIB (inferredBy_MotifSimilarity).	137	4244	SPI1 (directAnnotation). BCL11A; SPIB (inferredBy_MotifSimilarity).	human	humanmouse
23	GMP	factorbook__PU1	6.92	0.096	IRF4; SPI1 (directAnnotation).	BCL11A; EP300; IKZF1; IRF1; IRF2; IRF8; MTA3; PAX5; RELA; SPIB; STAT3; TBL1XR1 (inferredBy_MotifSimilarity).	68	1271	IRF4; SPI1 (directAnnotation). BCL11A; EP300; IKZF1; IRF1; IRF2; IRF8; MTA3; PAX5; RELA; SPIB; STAT3; TBL1XR1 (inferredBy_MotifSimilarity).	human	humanmouse
24	GMP	cisbp__M6489	6.65	0.0935	SRF (directAnnotation).		45	739	SRF (directAnnotation).	human	humanonly
25	GMP	hocomoco__SPIB_MOUSE.H11MO.0.A	6.65	0.0935	SPIB (inferredBy_Orthology).	BCL11A; EP300; IKZF1; IRF1; IRF2; IRF4; IRF8; MTA3; PAX5; RELA; SPI1; STAT3; TBL1XR1 (inferredBy_MotifSimilarity).	155	4904	BCL11A; EP300; IKZF1; IRF1; IRF2; IRF4; IRF8; MTA3; PAX5; RELA; SPI1; STAT3; TBL1XR1 (inferredBy_MotifSimilarity). SPIB (inferredBy_Orthology).	human	humanonly
26	GMP	cisbp__M6096	6.65	0.0935	SPIC (inferredBy_Orthology).	SPI1; SPIB (inferredBy_MotifSimilarity). ETV6; ETV7 (inferredBy_MotifSimilarity_n_Orthology).	143	4214	SPI1; SPIB (inferredBy_MotifSimilarity). ETV6; ETV7 (inferredBy_MotifSimilarity_n_Orthology). SPIC (inferredBy_Orthology).	human	humanmouse
27	GMP	cisbp__M4631	6.56	0.0927	SPI1 (directAnnotation).	BCL11A; EP300; ETV2; IKZF1; IRF4; IRF8; SPIB; SPIC (inferredBy_MotifSimilarity).	148	4108	SPI1 (directAnnotation). BCL11A; EP300; ETV2; IKZF1; IRF4; IRF8; SPIB; SPIC (inferredBy_MotifSimilarity).	human	humanmouse
28	GMP	taipale__Spic_DBD_AAAAAGMGGAAGTA	6.52	0.0924	SPIC (inferredBy_Orthology).	SPI1; SPIB (inferredBy_MotifSimilarity). ETV6; ETV7 (inferredBy_MotifSimilarity_n_Orthology).	111	2763	SPI1; SPIB (inferredBy_MotifSimilarity). ETV6; ETV7 (inferredBy_MotifSimilarity_n_Orthology). SPIC (inferredBy_Orthology).	human	humanmouse
29	GMP	cisbp__M4489	6.39	0.0911	SPI1 (directAnnotation).	BCL11A; EP300; IKZF1; IRF1; IRF2; IRF3; IRF4; IRF5; IRF6; IRF7; IRF8; MTA3; PAX5; PRDM1; SPIB; STAT1; STAT2; STAT3; TBL1XR1 (inferredBy_MotifSimilarity).	111	3207	SPI1 (directAnnotation). BCL11A; EP300; IKZF1; IRF1; IRF2; IRF3; IRF4; IRF5; IRF6; IRF7; IRF8; MTA3; PAX5; PRDM1; SPIB; STAT1; STAT2; STAT3; TBL1XR1 (inferredBy_MotifSimilarity).	human	humanmouse
30	GMP	transfac_pro__M04711	6.17	0.0891	SPI1 (directAnnotation).	IRF4; PAX5; SPIB; SPIC (inferredBy_MotifSimilarity).	155	4769	SPI1 (directAnnotation). IRF4; PAX5; SPIB; SPIC (inferredBy_MotifSimilarity).	human	humanmouse
31	GMP	dbcorrdb__IKZF1__ENCSR000EUJ_1__m1	6.16	0.089	IKZF1 (directAnnotation).	BCL11A; ELF1; EP300; ETV5; IRF1; IRF2; IRF4; IRF8; MTA3; PAX5; RELA; SPI1; SPIB; STAT1; STAT3; TBL1XR1 (inferredBy_MotifSimilarity).	140	4233	IKZF1 (directAnnotation). BCL11A; ELF1; EP300; ETV5; IRF1; IRF2; IRF4; IRF8; MTA3; PAX5; RELA; SPI1; SPIB; STAT1; STAT3; TBL1XR1 (inferredBy_MotifSimilarity).	human	humanonly
32	GMP	hocomoco__ETS1_MOUSE.H11MO.0.A	6.1	0.0885	ETS1 (inferredBy_Orthology).	BCLAF1; EGR1; ELF1; ELF2; ELF5; ELK1; ELK3; ELK4; ERF; ERG; ETS2; ETV1; ETV2; ETV4; ETV5; ETV7; FEV; FLI1; GABPA; GABPB1; HCFC1; PHF8; PML; POLR2A; RELA; RUNX1; SIN3A; SRF; TAF1 (inferredBy_MotifSimilarity).	83	2183	BCLAF1; EGR1; ELF1; ELF2; ELF5; ELK1; ELK3; ELK4; ERF; ERG; ETS2; ETV1; ETV2; ETV4; ETV5; ETV7; FEV; FLI1; GABPA; GABPB1; HCFC1; PHF8; PML; POLR2A; RELA; RUNX1; SIN3A; SRF; TAF1 (inferredBy_MotifSimilarity). ETS1 (inferredBy_Orthology).	human	humanonly
33	GMP	transfac_pro__M07088	6.09	0.0884	ERG (inferredBy_Orthology).	ELF1; ELF2; ELK1; ELK3; ELK4; ERF; ETS1; ETS2; ETV1; ETV2; ETV3; ETV4; ETV5; ETV6; FEV; FLI1; GABPA; RELA; RUNX1; SPI1; SRF (inferredBy_MotifSimilarity).	109	3074	ELF1; ELF2; ELK1; ELK3; ELK4; ERF; ETS1; ETS2; ETV1; ETV2; ETV3; ETV4; ETV5; ETV6; FEV; FLI1; GABPA; RELA; RUNX1; SPI1; SRF (inferredBy_MotifSimilarity). ERG (inferredBy_Orthology).	human	humanmouse
34	GMP	dbcorrdb__SRF__ENCSR000BLK_1__m1	6.05	0.088	SRF (directAnnotation).		33	365	SRF (directAnnotation).	human	humanonly
35	GMP	transfac_pro__M01257	6.01	0.0877	SRF (directAnnotation).		43	756	SRF (directAnnotation).	human	humanonly
36	GMP	cisbp__M4475	5.99	0.0874	SPI1 (directAnnotation).	BCL11A; EP300; IKZF1; IRF1; IRF2; IRF4; IRF8; MTA3; PAX5; SPIB; SPIC; STAT1; STAT3; TBL1XR1 (inferredBy_MotifSimilarity).	137	4215	SPI1 (directAnnotation). BCL11A; EP300; IKZF1; IRF1; IRF2; IRF4; IRF8; MTA3; PAX5; SPIB; SPIC; STAT1; STAT3; TBL1XR1 (inferredBy_MotifSimilarity).	human	humanmouse
37	GMP	taipale__SRF_full_NNMCCATATAWGGKNN	5.83	0.086	SRF (directAnnotation).		27	228	SRF (directAnnotation).	human	humanmouse
38	GMP	hocomoco__ERG_HUMAN.H11MO.0.A	5.82	0.0859	ERG (directAnnotation).	BCLAF1; ELF1; ELF2; ELF4; ELF5; ELK1; ELK3; ELK4; ERF; ETS1; ETS2; ETV1; ETV2; ETV4; ETV5; ETV6; ETV7; FEV; FLI1; GABPA; GABPB1; POLR2A; PSMD12; SPI1; SPIB; SRF (inferredBy_MotifSimilarity).	51	965	ERG (directAnnotation). BCLAF1; ELF1; ELF2; ELF4; ELF5; ELK1; ELK3; ELK4; ERF; ETS1; ETS2; ETV1; ETV2; ETV4; ETV5; ETV6; ETV7; FEV; FLI1; GABPA; GABPB1; POLR2A; PSMD12; SPI1; SPIB; SRF (inferredBy_MotifSimilarity).	human	humanonly
39	GMP	transfac_public__M00152	5.82	0.0859	SRF (directAnnotation).		38	567	SRF (directAnnotation).	human	humanmouse
40	GMP	cisbp__M3952	5.78	0.0855	SRF (directAnnotation).		30	358	SRF (directAnnotation).	human	humanmouse
41	GMP	factorbook__SRF	5.77	0.0854	SRF (directAnnotation).		46	921	SRF (directAnnotation).	human	humanonly
42	GMP	transfac_pro__M07862	5.75	0.0852	SRF (inferredBy_Orthology).		77	2076	SRF (inferredBy_Orthology).	human	humanonly
43	GMP	cisbp__M4477	5.73	0.0851	SRF (directAnnotation).		42	752	SRF (directAnnotation).	human	humanonly
44	GMP	cisbp__M1922	5.73	0.0851	ETS1 (inferredBy_Orthology).	BCLAF1; EHF; ELF1; ELF2; ELK1; ELK3; ELK4; ERF; ERG; ETS2; ETV1; ETV2; ETV4; ETV5; FEV; FLI1; GABPA; RUNX1 (inferredBy_MotifSimilarity).	46	755	BCLAF1; EHF; ELF1; ELF2; ELK1; ELK3; ELK4; ERF; ERG; ETS2; ETV1; ETV2; ETV4; ETV5; FEV; FLI1; GABPA; RUNX1 (inferredBy_MotifSimilarity). ETS1 (inferredBy_Orthology).	human	humanmouse
45	GMP	transfac_public__M00215	5.72	0.085	SRF (directAnnotation).		48	994	SRF (directAnnotation).	human	humanonly
46	GMP	transfac_pro__M07211	5.69	0.0847	ETS1 (inferredBy_Orthology).	BCLAF1; EHF; ELF1; ELF2; ELK1; ELK3; ELK4; ERF; ERG; ETS2; ETV1; ETV2; ETV4; ETV5; FEV; FLI1; GABPA; RUNX1 (inferredBy_MotifSimilarity).	51	996	BCLAF1; EHF; ELF1; ELF2; ELK1; ELK3; ELK4; ERF; ERG; ETS2; ETV1; ETV2; ETV4; ETV5; FEV; FLI1; GABPA; RUNX1 (inferredBy_MotifSimilarity). ETS1 (inferredBy_Orthology).	human	humanmouse
47	GMP	dbcorrdb__RELA__ENCSR000EAQ_1__m2	5.66	0.0844	RELA (directAnnotation).	BCL11A; BCLAF1; ELF1; ELF2; ELF4; ELK1; ELK3; ELK4; ERF; ERG; ETS1; ETS2; ETV1; ETV2; ETV4; ETV6; ETV7; FEV; FLI1; GABPA; GABPB1; HCFC1; IKZF1; IRF1; IRF4; PAX5; PHF8; PML; POLR2A; PSMD12; SIN3A; SPI1; SPIB; SRF (inferredBy_MotifSimilarity).	147	4992	RELA (directAnnotation). BCL11A; BCLAF1; ELF1; ELF2; ELF4; ELK1; ELK3; ELK4; ERF; ERG; ETS1; ETS2; ETV1; ETV2; ETV4; ETV6; ETV7; FEV; FLI1; GABPA; GABPB1; HCFC1; IKZF1; IRF1; IRF4; PAX5; PHF8; PML; POLR2A; PSMD12; SIN3A; SPI1; SPIB; SRF (inferredBy_MotifSimilarity).	human	humanonly
48	GMP	cisbp__M4512	5.65	0.0844	SRF (directAnnotation).		46	918	SRF (directAnnotation).	human	humanonly
49	GMP	transfac_pro__M01007	5.65	0.0843	SRF (directAnnotation).		55	1282	SRF (directAnnotation).	human	humanonly
50	GMP	cisbp__M6484	5.64	0.0843	SPI1 (directAnnotation).	BCL11A; EP300; ETV5; IKZF1; IRF2; IRF4; IRF8; MTA3; PAX5; RELA; SPIB; SPIC; STAT3; TBL1XR1 (inferredBy_MotifSimilarity). IRF1 (inferredBy_MotifSimilarity_n_Orthology).	130	3918	SPI1 (directAnnotation). BCL11A; EP300; ETV5; IKZF1; IRF2; IRF4; IRF8; MTA3; PAX5; RELA; SPIB; SPIC; STAT3; TBL1XR1 (inferredBy_MotifSimilarity). IRF1 (inferredBy_MotifSimilarity_n_Orthology).	human	humanmouse
51	GMP	cisbp__M5868	5.63	0.0842	SRF (directAnnotation).		29	310	SRF (directAnnotation).	human	humanmouse
52	GMP	cisbp__M4577	5.62	0.0841	SRF (directAnnotation).		58	1258	SRF (directAnnotation).	human	humanonly
53	GMP	transfac_pro__M01204	5.6	0.0839	SPIB (directAnnotation).	ELK1; SPI1; SPIC (inferredBy_MotifSimilarity).	129	3741	SPIB (directAnnotation). ELK1; SPI1; SPIC (inferredBy_MotifSimilarity).	human	humanmouse
54	GMP	cisbp__M2276	5.59	0.0838	ERG (inferredBy_Orthology).	ELF1; ELK1; ELK3; ELK4; ERF; ETS1; ETS2; ETV1; ETV2; ETV3; ETV4; ETV5; ETV6; FEV; FLI1; GABPA; RELA; RUNX1; SPI1; SRF (inferredBy_MotifSimilarity).	125	3788	ELF1; ELK1; ELK3; ELK4; ERF; ETS1; ETS2; ETV1; ETV2; ETV3; ETV4; ETV5; ETV6; FEV; FLI1; GABPA; RELA; RUNX1; SPI1; SRF (inferredBy_MotifSimilarity). ERG (inferredBy_Orthology).	human	humanonly
55	GMP	hocomoco__ETS1_HUMAN.H11MO.0.A	5.59	0.0838	ETS1 (directAnnotation).	BCLAF1; ELF1; ELF2; ELK1; ELK3; ELK4; ERF; ERG; ETS2; ETV1; ETV2; ETV4; ETV5; FEV; FLI1; GABPA; GABPB1; POLR2A; RUNX1; SRF (inferredBy_MotifSimilarity).	78	1914	ETS1 (directAnnotation). BCLAF1; ELF1; ELF2; ELK1; ELK3; ELK4; ERF; ERG; ETS2; ETV1; ETV2; ETV4; ETV5; FEV; FLI1; GABPA; GABPB1; POLR2A; RUNX1; SRF (inferredBy_MotifSimilarity).	human	humanonly
56	GMP	dbcorrdb__SRF__ENCSR000BGE_1__m1	5.55	0.0834	SRF (directAnnotation).	MEF2B (inferredBy_MotifSimilarity).	53	1228	SRF (directAnnotation). MEF2B (inferredBy_MotifSimilarity).	human	humanonly
57	GMP	taipale_tf_pairs__TEAD4_SPIB_RGAATGCGGAAGTN_CAP_1	5.52	0.0831	SPIB; TEAD4 (directAnnotation).		127	3485	SPIB; TEAD4 (directAnnotation).	human	humanmouse
58	GMP	dbcorrdb__SRF__ENCSR000BLV_1__m1	5.5	0.083	SRF (directAnnotation).	MEF2B; MEF2C; MEF2D (inferredBy_MotifSimilarity).	36	578	SRF (directAnnotation). MEF2B; MEF2C; MEF2D (inferredBy_MotifSimilarity).	human	humanonly
59	GMP	transfac_pro__M02078	5.5	0.083	SPI1 (directAnnotation).	IRF4; SPIB; SPIC (inferredBy_MotifSimilarity).	148	4657	SPI1 (directAnnotation). IRF4; SPIB; SPIC (inferredBy_MotifSimilarity).	human	humanmouse
60	GMP	cisbp__M4633	5.49	0.0829	SRF (directAnnotation).		44	927	SRF (directAnnotation).	human	humanmouse
61	GMP	taipale__SRF_DBD_MCCATATAWGGN_repr	5.44	0.0824	SRF (directAnnotation).		29	317	SRF (directAnnotation).	human	humanonly
62	GMP	cisbp__M2277	5.35	0.0816	FLI1 (directAnnotation).	BCLAF1; ELF1; ELF2; ELK1; ELK3; ELK4; ERF; ERG; ETS1; ETS2; ETV1; ETV2; ETV3; ETV4; ETV5; ETV7; FEV; GABPA; GABPB1; RELA; RUNX1; SRF (inferredBy_MotifSimilarity).	106	2854	FLI1 (directAnnotation). BCLAF1; ELF1; ELF2; ELK1; ELK3; ELK4; ERF; ERG; ETS1; ETS2; ETV1; ETV2; ETV3; ETV4; ETV5; ETV7; FEV; GABPA; GABPB1; RELA; RUNX1; SRF (inferredBy_MotifSimilarity).	human	humanmouse
63	GMP	dbcorrdb__EP300__ENCSR000DZG_1__m1	5.33	0.0814	EP300 (directAnnotation).	BCL11A; FOXM1; IKZF1; IRF1; IRF2; IRF4; IRF8; MTA3; PAX5; SPI1; SPIB; STAT1; STAT3; TBL1XR1 (inferredBy_MotifSimilarity). SPIC (inferredBy_MotifSimilarity_n_Orthology).	130	4184	EP300 (directAnnotation). BCL11A; FOXM1; IKZF1; IRF1; IRF2; IRF4; IRF8; MTA3; PAX5; SPI1; SPIB; STAT1; STAT3; TBL1XR1 (inferredBy_MotifSimilarity). SPIC (inferredBy_MotifSimilarity_n_Orthology).	human	humanonly
64	GMP	transfac_pro__M07089	5.33	0.0814	FLI1 (directAnnotation).	BCLAF1; ELF1; ELF2; ELK1; ELK3; ELK4; ERF; ERG; ETS1; ETS2; ETV1; ETV2; ETV3; ETV4; ETV5; ETV7; FEV; GABPA; GABPB1; RELA; RUNX1; SRF (inferredBy_MotifSimilarity).	119	3436	FLI1 (directAnnotation). BCLAF1; ELF1; ELF2; ELK1; ELK3; ELK4; ERF; ERG; ETS1; ETS2; ETV1; ETV2; ETV3; ETV4; ETV5; ETV7; FEV; GABPA; GABPB1; RELA; RUNX1; SRF (inferredBy_MotifSimilarity).	human	humanmouse
65	GMP	hocomoco__IRF4_HUMAN.H11MO.0.A	5.32	0.0813	IRF4 (directAnnotation).	BCL11A; EP300; IKZF1; IRF1; IRF2; IRF3; IRF8; MTA3; PAX5; PRDM1; SPI1; SPIB; STAT1; STAT3; TBL1XR1 (inferredBy_MotifSimilarity).	94	2836	IRF4 (directAnnotation). BCL11A; EP300; IKZF1; IRF1; IRF2; IRF3; IRF8; MTA3; PAX5; PRDM1; SPI1; SPIB; STAT1; STAT3; TBL1XR1 (inferredBy_MotifSimilarity).	human	humanonly
66	GMP	transfac_pro__M07618	5.3	0.0811	SRF (directAnnotation).		37	644	SRF (directAnnotation).	human	humanonly
67	GMP	cisbp__M5867	5.22	0.0804	SRF (directAnnotation).		27	260	SRF (directAnnotation).	human	humanonly
68	GMP	cisbp__M1910	5.17	0.0799	SRF (directAnnotation).		46	934	SRF (directAnnotation).	human	humanonly
69	GMP	transfac_pro__M07227	5.13	0.0796	SRF (directAnnotation).		50	1083	SRF (directAnnotation).	human	humanonly
70	GMP	transfac_pro__M02042	5.12	0.0794	SPIC (inferredBy_Orthology).	ELK1; ETS1; ETS2; ETV1; ETV2; ETV4; ETV5; GABPA; SPI1; SPIB (inferredBy_MotifSimilarity). ERF (inferredBy_MotifSimilarity_n_Orthology).	120	3505	ELK1; ETS1; ETS2; ETV1; ETV2; ETV4; ETV5; GABPA; SPI1; SPIB (inferredBy_MotifSimilarity). ERF (inferredBy_MotifSimilarity_n_Orthology). SPIC (inferredBy_Orthology).	human	humanonly
71	GMP	cisbp__M4453	5.1	0.0793	BCL11A (directAnnotation).	EP300; IKZF1; IRF4; IRF8; MTA3; PAX5; RELA; SPI1; SPIB; STAT3; TBL1XR1 (inferredBy_MotifSimilarity). IRF1 (inferredBy_MotifSimilarity_n_Orthology).	130	4216	BCL11A (directAnnotation). EP300; IKZF1; IRF4; IRF8; MTA3; PAX5; RELA; SPI1; SPIB; STAT3; TBL1XR1 (inferredBy_MotifSimilarity). IRF1 (inferredBy_MotifSimilarity_n_Orthology).	human	humanmouse
72	GMP	homer__CCATATATGGNA_CArG	5.08	0.0791	SRF (inferredBy_Orthology).	MEF2B; MEF2C; MEF2D (inferredBy_MotifSimilarity).	32	441	MEF2B; MEF2C; MEF2D (inferredBy_MotifSimilarity). SRF (inferredBy_Orthology).	human	humanonly
73	GMP	transfac_pro__M00922	4.97	0.0781	SRF (directAnnotation).		34	573	SRF (directAnnotation).	human	humanonly
74	GMP	transfac_pro__M08940	4.97	0.0781	FOSL2 (directAnnotation).	ATF3; BACH2; BATF; EP300; FOS; FOSB; FOSL1; JDP2; JUN; JUNB; JUND; MEF2A; MYC; RCOR1; SMARCC1; TCF12; TCF7L2; TRIM28 (inferredBy_MotifSimilarity).	33	519	FOSL2 (directAnnotation). ATF3; BACH2; BATF; EP300; FOS; FOSB; FOSL1; JDP2; JUN; JUNB; JUND; MEF2A; MYC; RCOR1; SMARCC1; TCF12; TCF7L2; TRIM28 (inferredBy_MotifSimilarity).	human	humanonly
75	GMP	cisbp__M4684	4.93	0.0778	ATF3 (directAnnotation).	BACH1; BACH2; BATF; EP300; FOS; FOSB; FOSL1; FOSL2; JDP2; JUN; JUNB; JUND; MEF2C; MYC; NFE2; TCF7L2; TRIM28 (inferredBy_MotifSimilarity).	44	964	ATF3 (directAnnotation). BACH1; BACH2; BATF; EP300; FOS; FOSB; FOSL1; FOSL2; JDP2; JUN; JUNB; JUND; MEF2C; MYC; NFE2; TCF7L2; TRIM28 (inferredBy_MotifSimilarity).	human	humanonly
76	GMP	cisbp__M4531	4.93	0.0777	JUN (directAnnotation).	ATF3; EP300; FOS; FOSB; FOSL1; FOSL2; JDP2; JUNB; JUND; MEF2A; MYC; NFE2; RCOR1; SMARCC1; STAT3; TCF12; TCF7L2; TRIM28 (inferredBy_MotifSimilarity). BATF (inferredBy_MotifSimilarity_n_Orthology).	35	580	JUN (directAnnotation). ATF3; EP300; FOS; FOSB; FOSL1; FOSL2; JDP2; JUNB; JUND; MEF2A; MYC; NFE2; RCOR1; SMARCC1; STAT3; TCF12; TCF7L2; TRIM28 (inferredBy_MotifSimilarity). BATF (inferredBy_MotifSimilarity_n_Orthology).	human	humanonly
77	GMP	cisbp__M5865	4.91	0.0776	SPIC (directAnnotation).	SPI1; SPIB (inferredBy_MotifSimilarity).	129	4136	SPIC (directAnnotation). SPI1; SPIB (inferredBy_MotifSimilarity).	human	humanonly
78	GMP	hocomoco__SRF_MOUSE.H11MO.0.A	4.89	0.0774	SRF (inferredBy_Orthology).		37	697	SRF (inferredBy_Orthology).	human	humanonly
79	GMP	swissregulon__hs__SRF.p3	4.89	0.0773	SRF (directAnnotation).		27	391	SRF (directAnnotation).	human	humanonly
80	GMP	taipale__SPIC_full_AAAAAGNGGAAGTN	4.81	0.0766	SPIC (directAnnotation).	SPI1; SPIB (inferredBy_MotifSimilarity).	135	4427	SPIC (directAnnotation). SPI1; SPIB (inferredBy_MotifSimilarity).	human	humanonly
81	GMP	cisbp__M3956	4.81	0.0766	SRF (directAnnotation).		22	186	SRF (directAnnotation).	human	humanonly
82	GMP	transfac_pro__M08934	4.8	0.0766	JUND (directAnnotation).	ATF3; BATF; EP300; FOS; FOSB; FOSL1; FOSL2; JDP2; JUN; JUNB; MEF2A; MYC; NFATC1; STAT3; TCF12; TCF7L2; TRIM28 (inferredBy_MotifSimilarity).	44	994	JUND (directAnnotation). ATF3; BATF; EP300; FOS; FOSB; FOSL1; FOSL2; JDP2; JUN; JUNB; MEF2A; MYC; NFATC1; STAT3; TCF12; TCF7L2; TRIM28 (inferredBy_MotifSimilarity).	human	humanonly
83	GMP	yetfasco__YER064C_2094	4.79	0.0764		ATF3; BACH2; BCL3; EP300; FOS; FOSB; FOSL1; FOSL2; JDP2; JUN; JUNB; JUND; MEF2A; MYC; NFE2; RCOR1; SMARCC1; TCF7L2; TRIM28 (inferredBy_MotifSimilarity). BATF (inferredBy_MotifSimilarity_n_Orthology).	44	1023	ATF3; BACH2; BCL3; EP300; FOS; FOSB; FOSL1; FOSL2; JDP2; JUN; JUNB; JUND; MEF2A; MYC; NFE2; RCOR1; SMARCC1; TCF7L2; TRIM28 (inferredBy_MotifSimilarity). BATF (inferredBy_MotifSimilarity_n_Orthology).	human	humanonly
84	GMP	hocomoco__KLF4_HUMAN.H11MO.0.A	4.78	0.0763	KLF4 (directAnnotation).	KLF1; KLF10; KLF11; KLF12; KLF13; KLF15; KLF16; KLF17; KLF2; KLF3; KLF5; KLF6; KLF7; KLF8; KLF9; SP1 (inferredBy_MotifSimilarity). SP4 (inferredBy_MotifSimilarity_n_Orthology).	115	3781	KLF4 (directAnnotation). KLF1; KLF10; KLF11; KLF12; KLF13; KLF15; KLF16; KLF17; KLF2; KLF3; KLF5; KLF6; KLF7; KLF8; KLF9; SP1 (inferredBy_MotifSimilarity). SP4 (inferredBy_MotifSimilarity_n_Orthology).	human	humanonly
85	GMP	cisbp__M3960	4.74	0.0759	SRF (directAnnotation).	BCL3 (inferredBy_MotifSimilarity).	29	447	SRF (directAnnotation). BCL3 (inferredBy_MotifSimilarity).	human	humanonly
86	GMP	cisbp__M6485	4.74	0.0759		SPI1; SPIB; SPIC (inferredBy_MotifSimilarity).	137	4055	SPI1; SPIB; SPIC (inferredBy_MotifSimilarity).	human	humanonly
87	GMP	hocomoco__FOS_MOUSE.H11MO.0.A	4.73	0.0759	FOS (inferredBy_Orthology).	ATF3; BACH2; BATF; EP300; FOSB; FOSL1; FOSL2; JDP2; JUN; JUNB; JUND; MEF2A; MYC; RCOR1; SMARCC1; STAT3; TCF12; TCF7L2; TRIM28 (inferredBy_MotifSimilarity).	43	914	ATF3; BACH2; BATF; EP300; FOSB; FOSL1; FOSL2; JDP2; JUN; JUNB; JUND; MEF2A; MYC; RCOR1; SMARCC1; STAT3; TCF12; TCF7L2; TRIM28 (inferredBy_MotifSimilarity). FOS (inferredBy_Orthology).	human	humanonly
88	GMP	transfac_pro__M02077	4.72	0.0758	SPIC (directAnnotation).	SPI1; SPIB (inferredBy_MotifSimilarity).	156	4950	SPIC (directAnnotation). SPI1; SPIB (inferredBy_MotifSimilarity).	human	humanmouse
89	GMP	transfac_pro__M04693	4.7	0.0756	FOS (directAnnotation).	ATF3; BACH2; BATF; FOSB; FOSL1; FOSL2; GATA2; JDP2; JUN; JUNB; JUND; MEF2C; NFATC1; NFE2; TCF7L2; TRIM28 (inferredBy_MotifSimilarity).	89	2799	FOS (directAnnotation). ATF3; BACH2; BATF; FOSB; FOSL1; FOSL2; GATA2; JDP2; JUN; JUNB; JUND; MEF2C; NFATC1; NFE2; TCF7L2; TRIM28 (inferredBy_MotifSimilarity).	human	humanonly
90	GMP	scertf__spivak.GCN4	4.7	0.0756		ATF3; BACH1; BACH2; BATF; BCL3; FOS; FOSB; FOSL1; FOSL2; GATA2; JDP2; JUN; JUNB; JUND; MEF2C; MYC; NFATC1; NFE2; STAT3; TCF12; TCF7L2; TRIM28 (inferredBy_MotifSimilarity).	84	2562	ATF3; BACH1; BACH2; BATF; BCL3; FOS; FOSB; FOSL1; FOSL2; GATA2; JDP2; JUN; JUNB; JUND; MEF2C; MYC; NFATC1; NFE2; STAT3; TCF12; TCF7L2; TRIM28 (inferredBy_MotifSimilarity).	human	humanonly
91	GMP	hocomoco__SRF_HUMAN.H11MO.0.A	4.68	0.0755	SRF (directAnnotation).		59	1669	SRF (directAnnotation).	human	humanonly
92	GMP	homer__ACAGGAAGTG_ETS1	4.67	0.0753	ETS1 (directAnnotation).	ELF1; ELK1; ELK3; ELK4; ERF; ERG; ETS2; ETV1; ETV2; ETV3; ETV4; ETV5; FEV; FLI1; GABPA; GABPB1; GATA2; RELA; SRF (inferredBy_MotifSimilarity).	143	4954	ETS1 (directAnnotation). ELF1; ELK1; ELK3; ELK4; ERF; ERG; ETS2; ETV1; ETV2; ETV3; ETV4; ETV5; FEV; FLI1; GABPA; GABPB1; GATA2; RELA; SRF (inferredBy_MotifSimilarity).	human	humanonly
93	GMP	cisbp__M6038	4.67	0.0753	JDP2 (inferredBy_Orthology).	ATF3; BACH1; BACH2; BATF; FOS; FOSB; FOSL1; FOSL2; FOXM1; JUN; JUNB; JUND; MEF2C; MYC; NFATC1; NFE2; NFIC; STAT3; TCF12 (inferredBy_MotifSimilarity).	39	740	ATF3; BACH1; BACH2; BATF; FOS; FOSB; FOSL1; FOSL2; FOXM1; JUN; JUNB; JUND; MEF2C; MYC; NFATC1; NFE2; NFIC; STAT3; TCF12 (inferredBy_MotifSimilarity). JDP2 (inferredBy_Orthology).	human	humanonly
94	GMP	taipale__JDP2_DBD_ATGASTCAT	4.64	0.0751	JDP2 (directAnnotation).	ATF3; BACH1; BACH2; BATF; FOS; FOSB; FOSL1; FOSL2; FOXM1; JUN; JUNB; JUND; MEF2C; NFATC1; NFE2; NFIC; STAT3 (inferredBy_MotifSimilarity).	38	680	JDP2 (directAnnotation). ATF3; BACH1; BACH2; BATF; FOS; FOSB; FOSL1; FOSL2; FOXM1; JUN; JUNB; JUND; MEF2C; NFATC1; NFE2; NFIC; STAT3 (inferredBy_MotifSimilarity).	human	humanonly
95	GMP	taipale__Jdp2_DBD_ATGASTCAT_repr	4.64	0.0751	JDP2 (inferredBy_Orthology).	ATF3; BACH1; BACH2; BATF; FOS; FOSB; FOSL1; FOSL2; FOXM1; JUN; JUNB; JUND; MEF2C; MYC; NFATC1; NFE2; NFIC; STAT3; TCF12 (inferredBy_MotifSimilarity).	66	1847	ATF3; BACH1; BACH2; BATF; FOS; FOSB; FOSL1; FOSL2; FOXM1; JUN; JUNB; JUND; MEF2C; MYC; NFATC1; NFE2; NFIC; STAT3; TCF12 (inferredBy_MotifSimilarity). JDP2 (inferredBy_Orthology).	human	humanonly
96	GMP	tfdimers__MD00471	4.62	0.0749	BPTF (directAnnotation).		44	943	BPTF (directAnnotation).	human	humanonly
97	GMP	hocomoco__ERG_MOUSE.H11MO.0.A	4.62	0.0749	ERG (inferredBy_Orthology).	BCLAF1; EGR1; ELF1; ELF2; ELF3; ELF4; ELF5; ELK1; ELK3; ELK4; ERF; ETS1; ETS2; ETV1; ETV2; ETV3; ETV4; ETV5; ETV6; FEV; FLI1; GABPA; GABPB1; HCFC1; PHF8; PML; POLR2A; RELA; SIN3A; SRF; TAF1 (inferredBy_MotifSimilarity). ETV3L; ETV7 (inferredBy_MotifSimilarity_n_Orthology).	69	1871	BCLAF1; EGR1; ELF1; ELF2; ELF3; ELF4; ELF5; ELK1; ELK3; ELK4; ERF; ETS1; ETS2; ETV1; ETV2; ETV3; ETV4; ETV5; ETV6; FEV; FLI1; GABPA; GABPB1; HCFC1; PHF8; PML; POLR2A; RELA; SIN3A; SRF; TAF1 (inferredBy_MotifSimilarity). ETV3L; ETV7 (inferredBy_MotifSimilarity_n_Orthology). ERG (inferredBy_Orthology).	human	humanonly
98	GMP	hocomoco__FLI1_MOUSE.H11MO.0.A	4.61	0.0748	FLI1 (inferredBy_Orthology).	BCLAF1; EGR1; ELF1; ELF2; ELF4; ELK1; ELK3; ELK4; ERF; ERG; ETS1; ETV1; ETV2; ETV3; ETV4; ETV5; FEV; GABPA; GABPB1; HCFC1; KDM5A; PHF8; PML; POLR2A; SIN3A; SRF; TAF1; ZNF143 (inferredBy_MotifSimilarity). ETS2; ETV6; ETV7 (inferredBy_MotifSimilarity_n_Orthology).	91	2762	BCLAF1; EGR1; ELF1; ELF2; ELF4; ELK1; ELK3; ELK4; ERF; ERG; ETS1; ETV1; ETV2; ETV3; ETV4; ETV5; FEV; GABPA; GABPB1; HCFC1; KDM5A; PHF8; PML; POLR2A; SIN3A; SRF; TAF1; ZNF143 (inferredBy_MotifSimilarity). ETS2; ETV6; ETV7 (inferredBy_MotifSimilarity_n_Orthology). FLI1 (inferredBy_Orthology).	human	humanonly
99	GMP	transfac_pro__M08923	4.61	0.0748	JUNB (directAnnotation).	ATF3; BACH2; BATF; BCL3; FOS; FOSB; FOSL1; FOSL2; FOXM1; GATA2; JDP2; JUN; JUND; MEF2A; MEF2C; MYC; NFE2; RCOR1; STAT3; TCF7L2; TRIM28 (inferredBy_MotifSimilarity).	32	513	JUNB (directAnnotation). ATF3; BACH2; BATF; BCL3; FOS; FOSB; FOSL1; FOSL2; FOXM1; GATA2; JDP2; JUN; JUND; MEF2A; MEF2C; MYC; NFE2; RCOR1; STAT3; TCF7L2; TRIM28 (inferredBy_MotifSimilarity).	human	humanonly
100	GMP	cisbp__M5587	4.61	0.0748	JDP2 (directAnnotation).	ATF3; BACH1; BACH2; BATF; FOS; FOSB; FOSL1; FOSL2; FOXM1; JUN; JUNB; JUND; MEF2C; NFATC1; NFE2; NFIC; STAT3 (inferredBy_MotifSimilarity).	38	710	JDP2 (directAnnotation). ATF3; BACH1; BACH2; BATF; FOS; FOSB; FOSL1; FOSL2; FOXM1; JUN; JUNB; JUND; MEF2C; NFATC1; NFE2; NFIC; STAT3 (inferredBy_MotifSimilarity).	human	humanonly
101	GMP	cisbp__M4608	4.58	0.0745	JUN (directAnnotation).	ATF3; BACH2; BATF; EP300; FOS; FOSB; FOSL1; FOSL2; JDP2; JUNB; JUND; MEF2A; MYC; NFE2; RCOR1; SMARCC1; STAT3; TCF12; TCF7L2; TRIM28 (inferredBy_MotifSimilarity).	49	1206	JUN (directAnnotation). ATF3; BACH2; BATF; EP300; FOS; FOSB; FOSL1; FOSL2; JDP2; JUNB; JUND; MEF2A; MYC; NFE2; RCOR1; SMARCC1; STAT3; TCF12; TCF7L2; TRIM28 (inferredBy_MotifSimilarity).	human	humanonly
102	GMP	cisbp__M5050	4.58	0.0745	JUN; JUNB; JUND (inferredBy_Orthology).	ATF3; BACH2; EP300; FOS; FOSB; FOSL1; FOSL2; JDP2; MEF2C; MYC; NFE2; RCOR1; TCF7L2; TRIM28 (inferredBy_MotifSimilarity). BATF (inferredBy_MotifSimilarity_n_Orthology).	46	1070	ATF3; BACH2; EP300; FOS; FOSB; FOSL1; FOSL2; JDP2; MEF2C; MYC; NFE2; RCOR1; TCF7L2; TRIM28 (inferredBy_MotifSimilarity). BATF (inferredBy_MotifSimilarity_n_Orthology). JUN; JUNB; JUND (inferredBy_Orthology).	human	humanonly
103	GMP	transfac_pro__M00339	4.57	0.0745	ETS1 (directAnnotation).	ELF1; ELF2; ELK1; ELK3; ELK4; ERF; ERG; ETS2; ETV2; ETV4; ETV7; FEV; FLI1; GABPA; GABPB1 (inferredBy_MotifSimilarity).	95	2560	ETS1 (directAnnotation). ELF1; ELF2; ELK1; ELK3; ELK4; ERF; ERG; ETS2; ETV2; ETV4; ETV7; FEV; FLI1; GABPA; GABPB1 (inferredBy_MotifSimilarity).	human	humanonly
104	GMP	transfac_pro__M08933	4.57	0.0744	JUND (directAnnotation).	ATF3; BACH2; EP300; FOS; FOSB; FOSL1; FOSL2; JDP2; JUN; JUNB; MYC; RCOR1; SMARCC1; TCF12; TCF7L2 (inferredBy_MotifSimilarity). BATF (inferredBy_MotifSimilarity_n_Orthology).	94	3083	JUND (directAnnotation). ATF3; BACH2; EP300; FOS; FOSB; FOSL1; FOSL2; JDP2; JUN; JUNB; MYC; RCOR1; SMARCC1; TCF12; TCF7L2 (inferredBy_MotifSimilarity). BATF (inferredBy_MotifSimilarity_n_Orthology).	human	humanonly
105	GMP	taipale_tf_pairs__BACH1_ATGACTCAT_HT	4.56	0.0743	BACH1 (directAnnotation).		76	2272	BACH1 (directAnnotation).	human	humanonly
106	GMP	transfac_pro__M08942	4.55	0.0743	JUN (directAnnotation).	ATF3; BACH2; BCL3; EP300; FOS; FOSB; FOSL1; FOSL2; GATA2; JDP2; JUNB; JUND; MEF2A; MYC; NFE2; RCOR1; STAT3; TCF12; TCF7L2; TRIM28 (inferredBy_MotifSimilarity). BATF (inferredBy_MotifSimilarity_n_Orthology).	34	599	JUN (directAnnotation). ATF3; BACH2; BCL3; EP300; FOS; FOSB; FOSL1; FOSL2; GATA2; JDP2; JUNB; JUND; MEF2A; MYC; NFE2; RCOR1; STAT3; TCF12; TCF7L2; TRIM28 (inferredBy_MotifSimilarity). BATF (inferredBy_MotifSimilarity_n_Orthology).	human	humanonly
107	GMP	cisbp__M6324	4.55	0.0742	KLF4 (directAnnotation).	KLF1; KLF10; KLF11; KLF12; KLF13; KLF14; KLF15; KLF16; KLF17; KLF2; KLF3; KLF5; KLF6; KLF7; KLF8; KLF9; SP1; SP2; SP3; SP4; SP8; SP9 (inferredBy_MotifSimilarity). KLF18; SP6; SP7 (inferredBy_MotifSimilarity_n_Orthology).	114	3787	KLF4 (directAnnotation). KLF1; KLF10; KLF11; KLF12; KLF13; KLF14; KLF15; KLF16; KLF17; KLF2; KLF3; KLF5; KLF6; KLF7; KLF8; KLF9; SP1; SP2; SP3; SP4; SP8; SP9 (inferredBy_MotifSimilarity). KLF18; SP6; SP7 (inferredBy_MotifSimilarity_n_Orthology).	human	humanonly
108	GMP	transfac_pro__M08920	4.55	0.0742	JUNB (directAnnotation).	ATF3; BACH2; BATF; BCL3; FOS; FOSB; FOSL1; FOSL2; FOXM1; JDP2; JUN; JUND; MEF2A; MEF2C; MYC; NFE2; RCOR1; STAT3; TCF7L2; TRIM28 (inferredBy_MotifSimilarity).	76	2277	JUNB (directAnnotation). ATF3; BACH2; BATF; BCL3; FOS; FOSB; FOSL1; FOSL2; FOXM1; JDP2; JUN; JUND; MEF2A; MEF2C; MYC; NFE2; RCOR1; STAT3; TCF7L2; TRIM28 (inferredBy_MotifSimilarity).	human	humanonly
109	GMP	transfac_pro__M08931	4.54	0.0741	FOSL2 (directAnnotation).	ATF3; BACH2; BATF; BCL3; EP300; FOS; FOSB; FOSL1; FOXM1; GATA2; JDP2; JUN; JUNB; JUND; MEF2A; MEF2C; MYC; NFE2; RCOR1; STAT3; TCF12; TCF7L2; TRIM28 (inferredBy_MotifSimilarity).	85	2711	FOSL2 (directAnnotation). ATF3; BACH2; BATF; BCL3; EP300; FOS; FOSB; FOSL1; FOXM1; GATA2; JDP2; JUN; JUNB; JUND; MEF2A; MEF2C; MYC; NFE2; RCOR1; STAT3; TCF12; TCF7L2; TRIM28 (inferredBy_MotifSimilarity).	human	humanonly
110	GMP	hocomoco__ELF3_HUMAN.H11MO.0.A	4.53	0.074	ELF3 (directAnnotation).	EHF; ELF1; ELF2; ELF4; ELF5; ETV2; ETV4; ETV7 (inferredBy_MotifSimilarity).	104	3200	ELF3 (directAnnotation). EHF; ELF1; ELF2; ELF4; ELF5; ETV2; ETV4; ETV7 (inferredBy_MotifSimilarity).	human	humanonly
111	GMP	cisbp__M6127	4.52	0.074	KLF4 (inferredBy_Orthology).	KLF1; KLF10; KLF11; KLF12; KLF13; KLF15; KLF16; KLF17; KLF2; KLF3; KLF5; KLF6; KLF7; KLF8; KLF9 (inferredBy_MotifSimilarity). SP1; SP2; SP3; SP4; SP6; SP7; SP8; SP9 (inferredBy_MotifSimilarity_n_Orthology).	79	2300	KLF1; KLF10; KLF11; KLF12; KLF13; KLF15; KLF16; KLF17; KLF2; KLF3; KLF5; KLF6; KLF7; KLF8; KLF9 (inferredBy_MotifSimilarity). SP1; SP2; SP3; SP4; SP6; SP7; SP8; SP9 (inferredBy_MotifSimilarity_n_Orthology). KLF4 (inferredBy_Orthology).	human	humanonly
112	GMP	cisbp__M6369	4.5	0.0737	NFKB1 (directAnnotation).	BCL3; HIVEP1; NFKB2; REL; RELA; RELB (inferredBy_MotifSimilarity). POLD2 (inferredBy_MotifSimilarity_n_Orthology).	28	390	NFKB1 (directAnnotation). BCL3; HIVEP1; NFKB2; REL; RELA; RELB (inferredBy_MotifSimilarity). POLD2 (inferredBy_MotifSimilarity_n_Orthology).	human	humanonly
113	GMP	predrem__nrMotif551	4.48	0.0736			139	4278		human	humanonly
114	GMP	homer__GCCACACCCA_Klf4	4.48	0.0736	KLF4 (inferredBy_Orthology).	KLF5 (inferredBy_MotifSimilarity). KLF1; KLF10; KLF11; KLF12; KLF3; KLF6; KLF7; KLF8 (inferredBy_MotifSimilarity_n_Orthology).	72	1943	KLF5 (inferredBy_MotifSimilarity). KLF1; KLF10; KLF11; KLF12; KLF3; KLF6; KLF7; KLF8 (inferredBy_MotifSimilarity_n_Orthology). KLF4 (inferredBy_Orthology).	human	humanonly
115	GMP	cisbp__M1871	4.47	0.0735	KLF4 (inferredBy_Orthology).	KLF1; KLF10; KLF11; KLF12; KLF13; KLF14; KLF15; KLF16; KLF17; KLF2; KLF3; KLF5; KLF6; KLF7; KLF8; KLF9; SP1; SP3; SP8; SP9 (inferredBy_MotifSimilarity). KLF18; SP2; SP4; SP6; SP7 (inferredBy_MotifSimilarity_n_Orthology).	65	1747	KLF1; KLF10; KLF11; KLF12; KLF13; KLF14; KLF15; KLF16; KLF17; KLF2; KLF3; KLF5; KLF6; KLF7; KLF8; KLF9; SP1; SP3; SP8; SP9 (inferredBy_MotifSimilarity). KLF18; SP2; SP4; SP6; SP7 (inferredBy_MotifSimilarity_n_Orthology). KLF4 (inferredBy_Orthology).	human	humanmouse
116	GMP	transfac_public__M00186	4.47	0.0735	SRF (directAnnotation).	BCL3 (inferredBy_MotifSimilarity).	28	443	SRF (directAnnotation). BCL3 (inferredBy_MotifSimilarity).	human	humanonly
117	GMP	jaspar__MA0490.1	4.45	0.0733	JUNB (directAnnotation).	ATF3; BATF; EP300; FOS; FOSB; FOSL1; FOSL2; JDP2; JUN; JUND; MEF2C; MYC; NFE2; RCOR1; SMARCC1; TCF7L2; TRIM28 (inferredBy_MotifSimilarity).	31	548	JUNB (directAnnotation). ATF3; BATF; EP300; FOS; FOSB; FOSL1; FOSL2; JDP2; JUN; JUND; MEF2C; MYC; NFE2; RCOR1; SMARCC1; TCF7L2; TRIM28 (inferredBy_MotifSimilarity).	human	humanonly
118	GMP	transfac_pro__M02076	4.45	0.0733	SPIB (directAnnotation).	SPI1; SPIC (inferredBy_MotifSimilarity).	155	4999	SPIB (directAnnotation). SPI1; SPIC (inferredBy_MotifSimilarity).	human	humanmouse
119	GMP	transfac_pro__M08938	4.44	0.0732	FOSL1 (directAnnotation).	ATF3; EP300; FOS; FOSB; FOSL2; JDP2; JUN; JUNB; JUND; TCF12; TCF7L2; TRIM28 (inferredBy_MotifSimilarity). BATF (inferredBy_MotifSimilarity_n_Orthology).	72	2061	FOSL1 (directAnnotation). ATF3; EP300; FOS; FOSB; FOSL2; JDP2; JUN; JUNB; JUND; TCF12; TCF7L2; TRIM28 (inferredBy_MotifSimilarity). BATF (inferredBy_MotifSimilarity_n_Orthology).	human	humanonly
120	GMP	cisbp__M0310	4.44	0.0732	CEBPE (inferredBy_Orthology).	EP300 (inferredBy_MotifSimilarity). CEBPA; CEBPB; CEBPG (inferredBy_MotifSimilarity_n_Orthology).	73	2154	EP300 (inferredBy_MotifSimilarity). CEBPA; CEBPB; CEBPG (inferredBy_MotifSimilarity_n_Orthology). CEBPE (inferredBy_Orthology).	human	humanonly
121	GMP	swissregulon__hs__KLF4.p3	4.43	0.0732	KLF4 (directAnnotation).	KLF1; KLF10; KLF11; KLF12; KLF13; KLF14; KLF15; KLF16; KLF17; KLF2; KLF3; KLF5; KLF6; KLF7; KLF8; KLF9; SP1; SP3; SP8; SP9 (inferredBy_MotifSimilarity). KLF18; SP2; SP4; SP6; SP7 (inferredBy_MotifSimilarity_n_Orthology).	80	2293	KLF4 (directAnnotation). KLF1; KLF10; KLF11; KLF12; KLF13; KLF14; KLF15; KLF16; KLF17; KLF2; KLF3; KLF5; KLF6; KLF7; KLF8; KLF9; SP1; SP3; SP8; SP9 (inferredBy_MotifSimilarity). KLF18; SP2; SP4; SP6; SP7 (inferredBy_MotifSimilarity_n_Orthology).	human	humanmouse
122	GMP	hocomoco__JUN_HUMAN.H11MO.0.A	4.42	0.0731	JUN (directAnnotation).	ATF3; BACH2; BATF; EP300; FOS; FOSB; FOSL1; FOSL2; GATA2; JDP2; JUNB; JUND; MEF2A; MYC; NFE2; RCOR1; SMARCC1; STAT3; TCF12; TCF7L2; TRIM28 (inferredBy_MotifSimilarity).	75	2081	JUN (directAnnotation). ATF3; BACH2; BATF; EP300; FOS; FOSB; FOSL1; FOSL2; GATA2; JDP2; JUNB; JUND; MEF2A; MYC; NFE2; RCOR1; SMARCC1; STAT3; TCF12; TCF7L2; TRIM28 (inferredBy_MotifSimilarity).	human	humanonly
123	GMP	cisbp__M6511	4.41	0.073	RELA (directAnnotation).	BCL3; HIVEP1; NFKB1; NFKB2; REL; RELB (inferredBy_MotifSimilarity). POLD2 (inferredBy_MotifSimilarity_n_Orthology).	138	4958	RELA (directAnnotation). BCL3; HIVEP1; NFKB1; NFKB2; REL; RELB (inferredBy_MotifSimilarity). POLD2 (inferredBy_MotifSimilarity_n_Orthology).	human	humanmouse
124	GMP	taipale_cyt_meth__JUN_NATGACTCATN_FL_meth	4.4	0.0729	JUN (directAnnotation).	ATF3; EP300; FOS; FOSB; FOSL1; FOSL2; JDP2; JUNB; JUND; MEF2A; MYC; STAT3; TCF12; TCF7L2; TRIM28 (inferredBy_MotifSimilarity). BATF (inferredBy_MotifSimilarity_n_Orthology).	36	706	JUN (directAnnotation). ATF3; EP300; FOS; FOSB; FOSL1; FOSL2; JDP2; JUNB; JUND; MEF2A; MYC; STAT3; TCF12; TCF7L2; TRIM28 (inferredBy_MotifSimilarity). BATF (inferredBy_MotifSimilarity_n_Orthology).	human	humanonly
125	GMP	swissregulon__sacCer__GCN4	4.4	0.0729		ATF3; BACH1; BACH2; BATF; BCL3; FOS; FOSB; FOSL1; FOSL2; GATA2; JDP2; JUN; JUNB; JUND; MYC; NFATC1; NFE2; STAT3; TCF12; TCF7L2; TRIM28 (inferredBy_MotifSimilarity).	72	1965	ATF3; BACH1; BACH2; BATF; BCL3; FOS; FOSB; FOSL1; FOSL2; GATA2; JDP2; JUN; JUNB; JUND; MYC; NFATC1; NFE2; STAT3; TCF12; TCF7L2; TRIM28 (inferredBy_MotifSimilarity).	human	humanonly
126	GMP	transfac_pro__M08925	4.39	0.0728	JUNB (directAnnotation).	ATF3; BACH1; BACH2; CEBPB; EP300; FOS; FOSB; FOSL1; FOSL2; JDP2; JUN; JUND; MEF2A; MEF2C; MYC; RCOR1; SMARCC1; STAT3; TCF12; TCF7L2; TRIM28 (inferredBy_MotifSimilarity). BATF (inferredBy_MotifSimilarity_n_Orthology).	81	2406	JUNB (directAnnotation). ATF3; BACH1; BACH2; CEBPB; EP300; FOS; FOSB; FOSL1; FOSL2; JDP2; JUN; JUND; MEF2A; MEF2C; MYC; RCOR1; SMARCC1; STAT3; TCF12; TCF7L2; TRIM28 (inferredBy_MotifSimilarity). BATF (inferredBy_MotifSimilarity_n_Orthology).	human	humanonly
127	GMP	cisbp__M6170	4.38	0.0727	CEBPB (directAnnotation).	CEBPA; CEBPD; CEBPE; CEBPG; EP300; MYC (inferredBy_MotifSimilarity).	42	767	CEBPB (directAnnotation). CEBPA; CEBPD; CEBPE; CEBPG; EP300; MYC (inferredBy_MotifSimilarity).	human	humanmouse
128	GMP	transfac_pro__M07414	4.37	0.0726		ATF3; CEBPA; CEBPB; CEBPD; CEBPE; CEBPG; EP300; HLF; MYC (inferredBy_MotifSimilarity). NFIL3 (inferredBy_MotifSimilarity_n_Orthology).	40	854	ATF3; CEBPA; CEBPB; CEBPD; CEBPE; CEBPG; EP300; HLF; MYC (inferredBy_MotifSimilarity). NFIL3 (inferredBy_MotifSimilarity_n_Orthology).	human	humanmouse
129	GMP	cisbp__M5589	4.37	0.0726	JDP2 (directAnnotation).	ATF3; BACH1; BACH2; BATF; FOS; FOSB; FOSL1; FOSL2; FOXM1; JUN; JUNB; JUND; MYC; NFATC1; NFE2; NFIC; STAT3; TCF12 (inferredBy_MotifSimilarity).	79	2492	JDP2 (directAnnotation). ATF3; BACH1; BACH2; BATF; FOS; FOSB; FOSL1; FOSL2; FOXM1; JUN; JUNB; JUND; MYC; NFATC1; NFE2; NFIC; STAT3; TCF12 (inferredBy_MotifSimilarity).	human	humanonly
130	GMP	taipale_cyt_meth__ETV5_NRCMGGAAGTN_eDBD_meth	4.34	0.0723	ETV5 (directAnnotation).	BCLAF1; EGR1; ELF1; ELF2; ELF4; ELK1; ELK3; ELK4; ERF; ERG; ETS1; ETS2; ETV1; ETV2; ETV3; ETV4; ETV6; FEV; FLI1; GABPA; GABPB1; POLR2A; SRF (inferredBy_MotifSimilarity). ETV3L; ETV7 (inferredBy_MotifSimilarity_n_Orthology).	121	3862	ETV5 (directAnnotation). BCLAF1; EGR1; ELF1; ELF2; ELF4; ELK1; ELK3; ELK4; ERF; ERG; ETS1; ETS2; ETV1; ETV2; ETV3; ETV4; ETV6; FEV; FLI1; GABPA; GABPB1; POLR2A; SRF (inferredBy_MotifSimilarity). ETV3L; ETV7 (inferredBy_MotifSimilarity_n_Orthology).	human	humanonly
131	GMP	hocomoco__JUND_HUMAN.H11MO.0.A	4.34	0.0723	JUND (directAnnotation).	ATF3; BACH2; BATF; EP300; FOS; FOSB; FOSL1; FOSL2; JDP2; JUN; JUNB; MEF2A; MYC; NFE2; RCOR1; SMARCC1; TCF12; TCF7L2; TRIM28 (inferredBy_MotifSimilarity).	69	1915	JUND (directAnnotation). ATF3; BACH2; BATF; EP300; FOS; FOSB; FOSL1; FOSL2; JDP2; JUN; JUNB; MEF2A; MYC; NFE2; RCOR1; SMARCC1; TCF12; TCF7L2; TRIM28 (inferredBy_MotifSimilarity).	human	humanonly
132	GMP	flyfactorsurvey__kay_Jra_SANGER_5_FBgn0001291	4.33	0.0722	JUN; JUNB; JUND (inferredBy_Orthology).	ATF3; BACH2; EP300; FOS; FOSB; FOSL1; FOSL2; JDP2; MEF2C; MYC; NFE2; RCOR1; TCF7L2; TRIM28 (inferredBy_MotifSimilarity). BATF (inferredBy_MotifSimilarity_n_Orthology).	48	1153	ATF3; BACH2; EP300; FOS; FOSB; FOSL1; FOSL2; JDP2; MEF2C; MYC; NFE2; RCOR1; TCF7L2; TRIM28 (inferredBy_MotifSimilarity). BATF (inferredBy_MotifSimilarity_n_Orthology). JUN; JUNB; JUND (inferredBy_Orthology).	human	humanonly
133	GMP	dbcorrdb__GATA2__ENCSR000EVW_1__m2	4.32	0.0721	GATA2 (directAnnotation).	ELF1; ELF3; ELK1; ELK3; ERF; ERG; ETS1; ETS2; ETV2; ETV4; FEV; FLI1; GABPA (inferredBy_MotifSimilarity).	72	1741	GATA2 (directAnnotation). ELF1; ELF3; ELK1; ELK3; ERF; ERG; ETS1; ETS2; ETV2; ETV4; FEV; FLI1; GABPA (inferredBy_MotifSimilarity).	human	humanonly
134	GMP	taipale__JDP2_full_ATGASTCAT	4.31	0.0721	JDP2 (directAnnotation).	ATF3; BACH1; BACH2; BATF; FOS; FOSB; FOSL1; FOSL2; FOXM1; JUN; JUNB; JUND; MYC; NFATC1; NFE2; NFIC; STAT3; TCF12 (inferredBy_MotifSimilarity).	36	747	JDP2 (directAnnotation). ATF3; BACH1; BACH2; BATF; FOS; FOSB; FOSL1; FOSL2; FOXM1; JUN; JUNB; JUND; MYC; NFATC1; NFE2; NFIC; STAT3; TCF12 (inferredBy_MotifSimilarity).	human	humanonly
135	GMP	jaspar__MA0478.1	4.3	0.072	FOSL2 (directAnnotation).	ATF3; BATF; EP300; FOS; FOSB; FOSL1; JDP2; JUN; JUNB; JUND; MYC; RCOR1; SMARCC1; TCF7L2 (inferredBy_MotifSimilarity). MAFK (inferredBy_MotifSimilarity_n_Orthology).	90	2959	FOSL2 (directAnnotation). ATF3; BATF; EP300; FOS; FOSB; FOSL1; JDP2; JUN; JUNB; JUND; MYC; RCOR1; SMARCC1; TCF7L2 (inferredBy_MotifSimilarity). MAFK (inferredBy_MotifSimilarity_n_Orthology).	human	humanonly
136	GMP	homer__NTGGGTGTGGCC_EKLF	4.3	0.0719	KLF1 (inferredBy_Orthology).	KLF4; KLF5 (inferredBy_MotifSimilarity). KLF12; KLF3; KLF6; KLF7; KLF8 (inferredBy_MotifSimilarity_n_Orthology).	135	4777	KLF4; KLF5 (inferredBy_MotifSimilarity). KLF12; KLF3; KLF6; KLF7; KLF8 (inferredBy_MotifSimilarity_n_Orthology). KLF1 (inferredBy_Orthology).	human	humanmouse
137	GMP	taipale_cyt_meth__ETV1_NACMGGAWGTN_eDBD_meth	4.29	0.0718	ETV1 (directAnnotation).	BCLAF1; EGR1; ELF1; ELF2; ELF4; ELK1; ELK3; ELK4; ERF; ERG; ETS1; ETS2; ETV2; ETV3; ETV4; ETV5; ETV6; ETV7; FEV; FLI1; GABPA; GABPB1; POLR2A; PSMD12; RUNX1; SPI1; SPIB; SRF (inferredBy_MotifSimilarity). ETV3L (inferredBy_MotifSimilarity_n_Orthology).	118	3957	ETV1 (directAnnotation). BCLAF1; EGR1; ELF1; ELF2; ELF4; ELK1; ELK3; ELK4; ERF; ERG; ETS1; ETS2; ETV2; ETV3; ETV4; ETV5; ETV6; ETV7; FEV; FLI1; GABPA; GABPB1; POLR2A; PSMD12; RUNX1; SPI1; SPIB; SRF (inferredBy_MotifSimilarity). ETV3L (inferredBy_MotifSimilarity_n_Orthology).	human	humanonly
138	GMP	cisbp__M2294	4.28	0.0718	KLF1 (inferredBy_Orthology).	KLF12; KLF2; KLF4; KLF5 (inferredBy_MotifSimilarity). KLF3; KLF6; KLF7; KLF8 (inferredBy_MotifSimilarity_n_Orthology).	120	4295	KLF12; KLF2; KLF4; KLF5 (inferredBy_MotifSimilarity). KLF3; KLF6; KLF7; KLF8 (inferredBy_MotifSimilarity_n_Orthology). KLF1 (inferredBy_Orthology).	human	humanmouse
139	GMP	taipale_cyt_meth__SRF_CCWTGTWNGG_eDBD_repr	4.26	0.0715	SRF (directAnnotation).		45	998	SRF (directAnnotation).	human	humanonly
140	GMP	cisbp__M2292	4.25	0.0715	JUND (directAnnotation).	ATF3; EP300; FOS; FOSB; FOSL1; FOSL2; JDP2; JUN; JUNB; MEF2C; MYC; NFE2; RCOR1; SMARCC1; STAT3; TCF12; TCF7L2; TRIM28 (inferredBy_MotifSimilarity). BATF (inferredBy_MotifSimilarity_n_Orthology).	106	3738	JUND (directAnnotation). ATF3; EP300; FOS; FOSB; FOSL1; FOSL2; JDP2; JUN; JUNB; MEF2C; MYC; NFE2; RCOR1; SMARCC1; STAT3; TCF12; TCF7L2; TRIM28 (inferredBy_MotifSimilarity). BATF (inferredBy_MotifSimilarity_n_Orthology).	human	humanonly
141	GMP	yetfasco__YIL056W_2091	4.25	0.0715		ATF3; BACH2; BATF; FOS; FOSB; FOSL1; FOSL2; JDP2; JUN; JUNB; JUND; MYC; SMARCC1; TCF7L2; TRIM28 (inferredBy_MotifSimilarity).	81	2407	ATF3; BACH2; BATF; FOS; FOSB; FOSL1; FOSL2; JDP2; JUN; JUNB; JUND; MYC; SMARCC1; TCF7L2; TRIM28 (inferredBy_MotifSimilarity).	human	humanonly
142	GMP	transfac_pro__M07281	4.25	0.0715	KLF1 (directAnnotation).	KLF3; KLF4; KLF5 (inferredBy_MotifSimilarity). KLF8 (inferredBy_MotifSimilarity_n_Orthology).	69	1807	KLF1 (directAnnotation). KLF3; KLF4; KLF5 (inferredBy_MotifSimilarity). KLF8 (inferredBy_MotifSimilarity_n_Orthology).	human	humanonly
143	GMP	jaspar__MA0493.1	4.23	0.0713		KLF12; KLF2; KLF4; KLF5 (inferredBy_MotifSimilarity). KLF1; KLF3; KLF6; KLF7; KLF8 (inferredBy_MotifSimilarity_n_Orthology).	135	4957	KLF12; KLF2; KLF4; KLF5 (inferredBy_MotifSimilarity). KLF1; KLF3; KLF6; KLF7; KLF8 (inferredBy_MotifSimilarity_n_Orthology).	human	humanonly
144	GMP	taipale_cyt_meth__JDP2_NRTGASTCAYN_FL	4.22	0.0712	JDP2 (directAnnotation).	ATF3; BACH1; BACH2; FOS; FOSB; FOSL1; FOSL2; JUN; JUNB; JUND; MEF2C; NFE2; RCOR1; SIN3A (inferredBy_MotifSimilarity). BATF (inferredBy_MotifSimilarity_n_Orthology).	33	621	JDP2 (directAnnotation). ATF3; BACH1; BACH2; FOS; FOSB; FOSL1; FOSL2; JUN; JUNB; JUND; MEF2C; NFE2; RCOR1; SIN3A (inferredBy_MotifSimilarity). BATF (inferredBy_MotifSimilarity_n_Orthology).	human	humanonly
145	GMP	transfac_pro__M00771	4.19	0.071	ELF1; ELF2; ELK1; ELK4; ERF; ERG; ETS1; ETS2; ETV7; FLI1 (directAnnotation).	ELK3; ETV4 (inferredBy_MotifSimilarity).	139	4986	ELF1; ELF2; ELK1; ELK4; ERF; ERG; ETS1; ETS2; ETV7; FLI1 (directAnnotation). ELK3; ETV4 (inferredBy_MotifSimilarity).	human	humanonly
146	GMP	hocomoco__FOSL2_HUMAN.H11MO.0.A	4.19	0.0709	FOSL2 (directAnnotation).	ATF3; BATF; EP300; FOS; FOSB; FOSL1; JDP2; JUN; JUNB; JUND; MYC; RCOR1; SMARCC1; STAT3; TCF12; TCF7L2; TRIM28 (inferredBy_MotifSimilarity).	35	731	FOSL2 (directAnnotation). ATF3; BATF; EP300; FOS; FOSB; FOSL1; JDP2; JUN; JUNB; JUND; MYC; RCOR1; SMARCC1; STAT3; TCF12; TCF7L2; TRIM28 (inferredBy_MotifSimilarity).	human	humanonly
147	GMP	cisbp__M6204	4.17	0.0707	ELF2 (directAnnotation).	ELF1; ELK3; ETS1; ETS2; ETV2; ETV4 (inferredBy_MotifSimilarity).	80	2159	ELF2 (directAnnotation). ELF1; ELK3; ETS1; ETS2; ETV2; ETV4 (inferredBy_MotifSimilarity).	human	humanonly
148	GMP	hocomoco__FOSL1_HUMAN.H11MO.0.A	4.17	0.0707	FOSL1 (directAnnotation).	ATF3; BACH2; BATF; EP300; FOS; FOSB; FOSL2; JDP2; JUN; JUNB; JUND; MYC; RCOR1; SMARCC1; STAT3; TCF12; TCF7L2; TRIM28 (inferredBy_MotifSimilarity).	55	1448	FOSL1 (directAnnotation). ATF3; BACH2; BATF; EP300; FOS; FOSB; FOSL2; JDP2; JUN; JUNB; JUND; MYC; RCOR1; SMARCC1; STAT3; TCF12; TCF7L2; TRIM28 (inferredBy_MotifSimilarity).	human	humanonly
149	GMP	cisbp__M0320	4.16	0.0707	JUND (inferredBy_Orthology).	FOS; FOSL2; JUNB (inferredBy_MotifSimilarity). FOSL1 (inferredBy_MotifSimilarity_n_Orthology).	47	1138	FOS; FOSL2; JUNB (inferredBy_MotifSimilarity). FOSL1 (inferredBy_MotifSimilarity_n_Orthology). JUND (inferredBy_Orthology).	human	humanonly
150	GMP	hocomoco__NFKB2_HUMAN.H11MO.0.B	4.16	0.0706	NFKB2 (directAnnotation).	BCL3; CD59; NFKB1; REL; RELA; RELB (inferredBy_MotifSimilarity). POLD2 (inferredBy_MotifSimilarity_n_Orthology).	106	3746	NFKB2 (directAnnotation). BCL3; CD59; NFKB1; REL; RELA; RELB (inferredBy_MotifSimilarity). POLD2 (inferredBy_MotifSimilarity_n_Orthology).	human	humanonly
151	GMP	elemento__ACTTCCTC	4.14	0.0704		SPI1 (inferredBy_MotifSimilarity).	137	4396	SPI1 (inferredBy_MotifSimilarity).	human	humanonly
152	GMP	transfac_pro__M08936	4.13	0.0704	FOSB (directAnnotation).	ATF3; BACH2; BCL3; EP300; FOS; FOSL1; FOSL2; GATA2; JDP2; JUN; JUNB; JUND; MEF2A; MYC; RCOR1; STAT3; TCF12; TCF7L2; TRIM28 (inferredBy_MotifSimilarity). BATF (inferredBy_MotifSimilarity_n_Orthology).	43	974	FOSB (directAnnotation). ATF3; BACH2; BCL3; EP300; FOS; FOSL1; FOSL2; GATA2; JDP2; JUN; JUNB; JUND; MEF2A; MYC; RCOR1; STAT3; TCF12; TCF7L2; TRIM28 (inferredBy_MotifSimilarity). BATF (inferredBy_MotifSimilarity_n_Orthology).	human	humanonly
153	GMP	jaspar__MA0491.1	4.13	0.0703	JUND (directAnnotation).	ATF3; EP300; FOS; FOSB; FOSL1; FOSL2; JDP2; JUN; JUNB; MEF2C; MYC; NFE2; RCOR1; SMARCC1; STAT3; TCF12; TCF7L2; TRIM28 (inferredBy_MotifSimilarity). BATF (inferredBy_MotifSimilarity_n_Orthology).	100	3465	JUND (directAnnotation). ATF3; EP300; FOS; FOSB; FOSL1; FOSL2; JDP2; JUN; JUNB; MEF2C; MYC; NFE2; RCOR1; SMARCC1; STAT3; TCF12; TCF7L2; TRIM28 (inferredBy_MotifSimilarity). BATF (inferredBy_MotifSimilarity_n_Orthology).	human	humanonly
154	GMP	cisbp__M4506	4.12	0.0703	JUND (directAnnotation).	ATF3; BACH2; BATF; EP300; FOS; FOSB; FOSL1; FOSL2; JDP2; JUN; JUNB; MEF2C; MYC; NFE2; SMARCC1; TCF7L2; TRIM28 (inferredBy_MotifSimilarity).	34	723	JUND (directAnnotation). ATF3; BACH2; BATF; EP300; FOS; FOSB; FOSL1; FOSL2; JDP2; JUN; JUNB; MEF2C; MYC; NFE2; SMARCC1; TCF7L2; TRIM28 (inferredBy_MotifSimilarity).	human	humanonly
155	GMP	cisbp__M6122	4.11	0.0702	SPI1 (inferredBy_Orthology).	BCL11A; EP300; IKZF1; IRF4; IRF8; SPIB; SPIC; STAT3 (inferredBy_MotifSimilarity).	134	4363	BCL11A; EP300; IKZF1; IRF4; IRF8; SPIB; SPIC; STAT3 (inferredBy_MotifSimilarity). SPI1 (inferredBy_Orthology).	human	humanonly
156	GMP	transfac_pro__M01876	4.11	0.0702	GABPB1 (directAnnotation).	EGR1; ELF1; ELF2; ELK1; ELK3; ELK4; EP300; ERF; ERG; ETS1; ETS2; ETV1; ETV2; ETV3; ETV4; ETV5; ETV6; FEV; FLI1; GABPA; SRF (inferredBy_MotifSimilarity).	42	866	GABPB1 (directAnnotation). EGR1; ELF1; ELF2; ELK1; ELK3; ELK4; EP300; ERF; ERG; ETS1; ETS2; ETV1; ETV2; ETV3; ETV4; ETV5; ETV6; FEV; FLI1; GABPA; SRF (inferredBy_MotifSimilarity).	human	humanonly
157	GMP	hocomoco__FLI1_HUMAN.H11MO.1.A	4.11	0.0702	FLI1 (directAnnotation).	ELF1; ELF2; ELF4; ELF5; ELK1; ELK3; ELK4; ERF; ERG; ETS1; ETS2; ETV1; ETV2; ETV4; ETV5; ETV6; ETV7; FEV; GABPA; GABPB1; POLR2A; PSMD12; SPI1; SPIB; SRF (inferredBy_MotifSimilarity).	106	3149	FLI1 (directAnnotation). ELF1; ELF2; ELF4; ELF5; ELK1; ELK3; ELK4; ERF; ERG; ETS1; ETS2; ETV1; ETV2; ETV4; ETV5; ETV6; ETV7; FEV; GABPA; GABPB1; POLR2A; PSMD12; SPI1; SPIB; SRF (inferredBy_MotifSimilarity).	human	humanonly
158	GMP	transfac_pro__M00810	4.11	0.0702	SRF (directAnnotation).		25	378	SRF (directAnnotation).	human	humanonly
159	GMP	cisbp__M4619	4.11	0.0702	FOSL1 (directAnnotation).	ATF3; BATF; FOS; FOSB; FOSL2; JDP2; JUN; JUNB; JUND; MEF2C; MYC; RCOR1; SMARCC1; TCF7L2; TRIM28 (inferredBy_MotifSimilarity).	125	4433	FOSL1 (directAnnotation). ATF3; BATF; FOS; FOSB; FOSL2; JDP2; JUN; JUNB; JUND; MEF2C; MYC; RCOR1; SMARCC1; TCF7L2; TRIM28 (inferredBy_MotifSimilarity).	human	humanonly
160	GMP	transfac_public__M00054	4.1	0.0701	NFKB1; RELA (directAnnotation). REL (inferredBy_Orthology).	BCL3; NFKB2; RELB (inferredBy_MotifSimilarity). HIVEP1; HIVEP2; HIVEP3; POLD2; ZNF831 (inferredBy_MotifSimilarity_n_Orthology).	27	427	NFKB1; RELA (directAnnotation). BCL3; NFKB2; RELB (inferredBy_MotifSimilarity). HIVEP1; HIVEP2; HIVEP3; POLD2; ZNF831 (inferredBy_MotifSimilarity_n_Orthology). REL (inferredBy_Orthology).	human	humanonly
161	GMP	hocomoco__ELK4_MOUSE.H11MO.0.B	4.1	0.0701	ELK4 (inferredBy_Orthology).	BCLAF1; ELF1; ELF2; ELF4; ELF5; ELK1; ELK3; ERF; ERG; ETS1; ETS2; ETV1; ETV2; ETV3; ETV4; ETV5; FEV; FLI1; GABPA; GABPB1; HCFC1; NR2C2; PHF8; PML; POLR2A; SIN3A; SRF; TAF1 (inferredBy_MotifSimilarity). ETV3L; ETV6; ETV7 (inferredBy_MotifSimilarity_n_Orthology).	46	1043	BCLAF1; ELF1; ELF2; ELF4; ELF5; ELK1; ELK3; ERF; ERG; ETS1; ETS2; ETV1; ETV2; ETV3; ETV4; ETV5; FEV; FLI1; GABPA; GABPB1; HCFC1; NR2C2; PHF8; PML; POLR2A; SIN3A; SRF; TAF1 (inferredBy_MotifSimilarity). ETV3L; ETV6; ETV7 (inferredBy_MotifSimilarity_n_Orthology). ELK4 (inferredBy_Orthology).	human	humanonly
162	GMP	hocomoco__JUND_MOUSE.H11MO.0.A	4.1	0.0701	JUND (inferredBy_Orthology).	ATF3; BACH2; BATF; EP300; FOS; FOSB; FOSL1; FOSL2; JDP2; JUN; JUNB; MYC; RCOR1; SMARCA4; SMARCC1; STAT3; TCF12; TCF7L2 (inferredBy_MotifSimilarity).	90	2700	ATF3; BACH2; BATF; EP300; FOS; FOSB; FOSL1; FOSL2; JDP2; JUN; JUNB; MYC; RCOR1; SMARCA4; SMARCC1; STAT3; TCF12; TCF7L2 (inferredBy_MotifSimilarity). JUND (inferredBy_Orthology).	human	humanonly
163	GMP	taipale_cyt_meth__NFE2_NATGASTCATN_eDBD_meth_repr	4.09	0.07	NFE2 (directAnnotation).	ATF3; BACH1; BACH2; FOS; FOSL2; JDP2; JUN; JUNB; JUND; MEF2C (inferredBy_MotifSimilarity). FOSB; FOSL1 (inferredBy_MotifSimilarity_n_Orthology).	19	189	NFE2 (directAnnotation). ATF3; BACH1; BACH2; FOS; FOSL2; JDP2; JUN; JUNB; JUND; MEF2C (inferredBy_MotifSimilarity). FOSB; FOSL1 (inferredBy_MotifSimilarity_n_Orthology).	human	humanonly
164	GMP	cisbp__M2291	4.09	0.07	JUNB (directAnnotation).	ATF3; BATF; EP300; FOS; FOSB; FOSL1; FOSL2; JDP2; JUN; JUND; MEF2C; MYC; NFE2; RCOR1; SMARCC1; TCF7L2; TRIM28 (inferredBy_MotifSimilarity).	56	1537	JUNB (directAnnotation). ATF3; BATF; EP300; FOS; FOSB; FOSL1; FOSL2; JDP2; JUN; JUND; MEF2C; MYC; NFE2; RCOR1; SMARCC1; TCF7L2; TRIM28 (inferredBy_MotifSimilarity).	human	humanonly
165	GMP	taipale_cyt_meth__NFE2_NATGASTCATN_eDBD	4.09	0.07	NFE2 (directAnnotation).	ATF3; BACH1; BACH2; FOS; FOSL1; FOSL2; JDP2; JUN; JUNB; JUND; MEF2C (inferredBy_MotifSimilarity). FOSB (inferredBy_MotifSimilarity_n_Orthology).	125	4705	NFE2 (directAnnotation). ATF3; BACH1; BACH2; FOS; FOSL1; FOSL2; JDP2; JUN; JUNB; JUND; MEF2C (inferredBy_MotifSimilarity). FOSB (inferredBy_MotifSimilarity_n_Orthology).	human	humanonly
166	GMP	hocomoco__KLF5_HUMAN.H11MO.0.A	4.07	0.0698	KLF5 (directAnnotation).	KLF1; KLF3; KLF4; KLF6 (inferredBy_MotifSimilarity). KLF8 (inferredBy_MotifSimilarity_n_Orthology).	130	4893	KLF5 (directAnnotation). KLF1; KLF3; KLF4; KLF6 (inferredBy_MotifSimilarity). KLF8 (inferredBy_MotifSimilarity_n_Orthology).	human	humanonly
167	GMP	cisbp__M4570	4.07	0.0698	JUND (directAnnotation).	ATF3; BACH2; BATF; EP300; FOS; FOSB; FOSL1; FOSL2; GATA2; JDP2; JUN; JUNB; MEF2C; MYC; NFE2; RCOR1; SMARCA4; SMARCC1; STAT3; TCF7L2 (inferredBy_MotifSimilarity).	22	278	JUND (directAnnotation). ATF3; BACH2; BATF; EP300; FOS; FOSB; FOSL1; FOSL2; GATA2; JDP2; JUN; JUNB; MEF2C; MYC; NFE2; RCOR1; SMARCA4; SMARCC1; STAT3; TCF7L2 (inferredBy_MotifSimilarity).	human	humanonly
168	GMP	transfac_pro__M08922	4.06	0.0698	JUNB (directAnnotation).	ATF3; EP300; FOS; FOSB; FOSL1; FOSL2; JDP2; JUN; JUND; TCF12; TRIM28 (inferredBy_MotifSimilarity). BATF (inferredBy_MotifSimilarity_n_Orthology).	75	2215	JUNB (directAnnotation). ATF3; EP300; FOS; FOSB; FOSL1; FOSL2; JDP2; JUN; JUND; TCF12; TRIM28 (inferredBy_MotifSimilarity). BATF (inferredBy_MotifSimilarity_n_Orthology).	human	humanonly
169	GMP	transfac_pro__M08881	4.02	0.0694	ERF; ERG; ETS1; ETS2; ETV2; FEV; FLI1; GABPA (directAnnotation).	ELF1; ELF2; ELK1; ELK3; ELK4; ETV1; ETV3; ETV4; ETV5; ETV6; GABPB1; GATA2; RELA; SRF (inferredBy_MotifSimilarity).	51	1165	ERF; ERG; ETS1; ETS2; ETV2; FEV; FLI1; GABPA (directAnnotation). ELF1; ELF2; ELK1; ELK3; ELK4; ETV1; ETV3; ETV4; ETV5; ETV6; GABPB1; GATA2; RELA; SRF (inferredBy_MotifSimilarity).	human	humanonly
170	GMP	transfac_pro__M02041	4.01	0.0693	SPIB (inferredBy_Orthology).	SPI1; SPIC (inferredBy_MotifSimilarity).	129	4216	SPI1; SPIC (inferredBy_MotifSimilarity). SPIB (inferredBy_Orthology).	human	humanonly
171	GMP	transfac_pro__M07460	3.99	0.0691	KLF3 (directAnnotation).	KLF1; KLF10; KLF11; KLF12; KLF13; KLF15; KLF16; KLF17; KLF2; KLF4; KLF5; KLF6; KLF7; KLF8; KLF9; ZNF148 (inferredBy_MotifSimilarity).	71	1977	KLF3 (directAnnotation). KLF1; KLF10; KLF11; KLF12; KLF13; KLF15; KLF16; KLF17; KLF2; KLF4; KLF5; KLF6; KLF7; KLF8; KLF9; ZNF148 (inferredBy_MotifSimilarity).	human	humanonly
172	GMP	cisbp__M4444	3.99	0.0691	RELA (directAnnotation).	BCL3; HIVEP1; NFKB1; NFKB2; REL; RELB (inferredBy_MotifSimilarity). POLD2 (inferredBy_MotifSimilarity_n_Orthology).	41	914	RELA (directAnnotation). BCL3; HIVEP1; NFKB1; NFKB2; REL; RELB (inferredBy_MotifSimilarity). POLD2 (inferredBy_MotifSimilarity_n_Orthology).	human	humanmouse
173	GMP	taipale_cyt_meth__SRF_CCWTGTWNGG_eDBD_meth	3.98	0.069	SRF (directAnnotation).		75	1988	SRF (directAnnotation).	human	humanonly
174	GMP	transfac_pro__M08944	3.96	0.0688	JUNB (directAnnotation).	ATF3; BACH2; BCL3; FOS; FOSB; FOSL1; FOSL2; JDP2; JUN; JUND; MYC; RCOR1; STAT3 (inferredBy_MotifSimilarity). BATF (inferredBy_MotifSimilarity_n_Orthology).	53	1404	JUNB (directAnnotation). ATF3; BACH2; BCL3; FOS; FOSB; FOSL1; FOSL2; JDP2; JUN; JUND; MYC; RCOR1; STAT3 (inferredBy_MotifSimilarity). BATF (inferredBy_MotifSimilarity_n_Orthology).	human	humanonly
175	GMP	cisbp__M2280	3.95	0.0687	FOSL2 (directAnnotation).	ATF3; BATF; EP300; FOS; FOSB; FOSL1; JUN; JUNB; JUND; MYC; NFE2; RCOR1; SMARCC1; TCF7L2 (inferredBy_MotifSimilarity). JDP2; MAFK (inferredBy_MotifSimilarity_n_Orthology).	106	3547	FOSL2 (directAnnotation). ATF3; BATF; EP300; FOS; FOSB; FOSL1; JUN; JUNB; JUND; MYC; NFE2; RCOR1; SMARCC1; TCF7L2 (inferredBy_MotifSimilarity). JDP2; MAFK (inferredBy_MotifSimilarity_n_Orthology).	human	humanonly
176	GMP	taipale_cyt_meth__ELF5_NANNAGGAAGTN_FL_meth	3.95	0.0687	ELF5 (directAnnotation).	EHF; ELF1; ELF3; ELF4; SPI1 (inferredBy_MotifSimilarity).	114	3946	ELF5 (directAnnotation). EHF; ELF1; ELF3; ELF4; SPI1 (inferredBy_MotifSimilarity).	human	humanonly
177	GMP	transfac_pro__M02876	3.94	0.0686	JDP2 (inferredBy_Orthology).	ATF3; EP300; FOS; FOSB; FOSL1; FOSL2; JUN; JUNB; JUND; MAFA; MEF2C; TCF12 (inferredBy_MotifSimilarity). BATF (inferredBy_MotifSimilarity_n_Orthology).	77	2398	ATF3; EP300; FOS; FOSB; FOSL1; FOSL2; JUN; JUNB; JUND; MAFA; MEF2C; TCF12 (inferredBy_MotifSimilarity). BATF (inferredBy_MotifSimilarity_n_Orthology). JDP2 (inferredBy_Orthology).	human	humanonly
178	GMP	factorbook__NFKB1	3.94	0.0686	BCL3; NFKB1 (directAnnotation).	HIVEP1; NFKB2; REL; RELA; RELB (inferredBy_MotifSimilarity). POLD2 (inferredBy_MotifSimilarity_n_Orthology).	41	909	BCL3; NFKB1 (directAnnotation). HIVEP1; NFKB2; REL; RELA; RELB (inferredBy_MotifSimilarity). POLD2 (inferredBy_MotifSimilarity_n_Orthology).	human	humanmouse
179	GMP	transfac_pro__M02278	3.93	0.0685	SPI1 (directAnnotation).	EHF; ELF5; ETS2 (inferredBy_MotifSimilarity). ERG (inferredBy_MotifSimilarity_n_Orthology).	124	3940	SPI1 (directAnnotation). EHF; ELF5; ETS2 (inferredBy_MotifSimilarity). ERG (inferredBy_MotifSimilarity_n_Orthology).	human	humanonly
180	GMP	transfac_pro__M00971	3.92	0.0685	ELF1; ELF2; ELF4; ELK1; ELK3; ELK4; ERG; ETS1; ETS2; ETV4; ETV6; ETV7; FLI1; GABPA; GABPB1; PSMD12; SPI1; SPIB (directAnnotation).	EHF; ELF5; ETV1; RELA (inferredBy_MotifSimilarity). ELF3 (inferredBy_MotifSimilarity_n_Orthology).	29	532	ELF1; ELF2; ELF4; ELK1; ELK3; ELK4; ERG; ETS1; ETS2; ETV4; ETV6; ETV7; FLI1; GABPA; GABPB1; PSMD12; SPI1; SPIB (directAnnotation). EHF; ELF5; ETV1; RELA (inferredBy_MotifSimilarity). ELF3 (inferredBy_MotifSimilarity_n_Orthology).	human	humanonly
181	GMP	cisbp__M4565	3.92	0.0684	FOSL2 (directAnnotation).	ATF3; BATF; EP300; FOS; FOSB; FOSL1; GATA2; JDP2; JUN; JUNB; JUND; MEF2C; MYC; NFE2; RCOR1; SMARCA4; SMARCC1; STAT3; TCF12; TCF7L2 (inferredBy_MotifSimilarity). MAFK (inferredBy_MotifSimilarity_n_Orthology).	19	206	FOSL2 (directAnnotation). ATF3; BATF; EP300; FOS; FOSB; FOSL1; GATA2; JDP2; JUN; JUNB; JUND; MEF2C; MYC; NFE2; RCOR1; SMARCA4; SMARCC1; STAT3; TCF12; TCF7L2 (inferredBy_MotifSimilarity). MAFK (inferredBy_MotifSimilarity_n_Orthology).	human	humanonly
182	GMP	taipale__NFE2_DBD_NATGASTCATN	3.89	0.0682	NFE2 (directAnnotation).	ATF3; BACH1; BACH2; EP300; FOS; FOSB; FOSL2; JDP2; JUN; JUNB; JUND (inferredBy_MotifSimilarity). BATF; FOSL1 (inferredBy_MotifSimilarity_n_Orthology).	46	1204	NFE2 (directAnnotation). ATF3; BACH1; BACH2; EP300; FOS; FOSB; FOSL2; JDP2; JUN; JUNB; JUND (inferredBy_MotifSimilarity). BATF; FOSL1 (inferredBy_MotifSimilarity_n_Orthology).	human	humanonly
183	GMP	cisbp__M6318	3.89	0.0682	JUND (directAnnotation).	ATF3; BACH2; EP300; FOS; FOSB; FOSL1; FOSL2; JDP2; JUN; JUNB; MEF2A; MYC; NFE2; RCOR1; SMARCC1; STAT3; TCF12; TCF7L2; TRIM28 (inferredBy_MotifSimilarity). BATF (inferredBy_MotifSimilarity_n_Orthology).	80	2339	JUND (directAnnotation). ATF3; BACH2; EP300; FOS; FOSB; FOSL1; FOSL2; JDP2; JUN; JUNB; MEF2A; MYC; NFE2; RCOR1; SMARCC1; STAT3; TCF12; TCF7L2; TRIM28 (inferredBy_MotifSimilarity). BATF (inferredBy_MotifSimilarity_n_Orthology).	human	humanonly
184	GMP	transfac_pro__M03563	3.89	0.0681	RELA (directAnnotation).	BCL3; NFKB1; NFKB2; REL; RELB (inferredBy_MotifSimilarity). POLD2 (inferredBy_MotifSimilarity_n_Orthology).	36	766	RELA (directAnnotation). BCL3; NFKB1; NFKB2; REL; RELB (inferredBy_MotifSimilarity). POLD2 (inferredBy_MotifSimilarity_n_Orthology).	human	humanonly
185	GMP	dbcorrdb__EP300__ENCSR000BHB_1__m3	3.89	0.0681	EP300 (directAnnotation).	BCL11A; ELF1; ELF2; ELF4; ELK1; ELK4; ETV1; GABPA; GABPB1; IKZF1; IRF4; IRF8; MTA3; SPI1; STAT3; TBL1XR1 (inferredBy_MotifSimilarity). SPIB (inferredBy_MotifSimilarity_n_Orthology).	130	4519	EP300 (directAnnotation). BCL11A; ELF1; ELF2; ELF4; ELK1; ELK4; ETV1; GABPA; GABPB1; IKZF1; IRF4; IRF8; MTA3; SPI1; STAT3; TBL1XR1 (inferredBy_MotifSimilarity). SPIB (inferredBy_MotifSimilarity_n_Orthology).	human	humanonly
186	GMP	elemento__CACTTCC	3.88	0.0681		EGR1; ELF1; ELF2; ELK1; ETS1; GABPA; SPI1; SPIB (inferredBy_MotifSimilarity).	110	3807	EGR1; ELF1; ELF2; ELK1; ETS1; GABPA; SPI1; SPIB (inferredBy_MotifSimilarity).	human	humanonly
187	GMP	hocomoco__NFKB1_MOUSE.H11MO.0.A	3.87	0.0679	NFKB1 (inferredBy_Orthology).	BCL3; HIVEP1; NFKB2; REL; RELA; RELB (inferredBy_MotifSimilarity). POLD2 (inferredBy_MotifSimilarity_n_Orthology).	26	428	BCL3; HIVEP1; NFKB2; REL; RELA; RELB (inferredBy_MotifSimilarity). POLD2 (inferredBy_MotifSimilarity_n_Orthology). NFKB1 (inferredBy_Orthology).	human	humanonly
188	GMP	transfac_pro__M04680	3.85	0.0679	SRF (directAnnotation).		22	188	SRF (directAnnotation).	human	humanonly
189	GMP	jaspar__MA0476.1	3.85	0.0678	FOS (directAnnotation).	ATF3; BATF; EP300; FOSB; FOSL1; FOSL2; GATA2; JUN; JUNB; JUND; MEF2C; MYC; RCOR1; STAT3; TRIM28 (inferredBy_MotifSimilarity). JDP2 (inferredBy_MotifSimilarity_n_Orthology).	34	726	FOS (directAnnotation). ATF3; BATF; EP300; FOSB; FOSL1; FOSL2; GATA2; JUN; JUNB; JUND; MEF2C; MYC; RCOR1; STAT3; TRIM28 (inferredBy_MotifSimilarity). JDP2 (inferredBy_MotifSimilarity_n_Orthology).	human	humanonly
190	GMP	taipale_cyt_meth__ELF4_NATGCGGAAGTN_eDBD_meth	3.84	0.0677	ELF4 (directAnnotation).	EHF; ELF1; ELF2; ELF5; FLI1; SPIB (inferredBy_MotifSimilarity).	58	1316	ELF4 (directAnnotation). EHF; ELF1; ELF2; ELF5; FLI1; SPIB (inferredBy_MotifSimilarity).	human	humanonly
191	GMP	hocomoco__TF65_MOUSE.H11MO.0.A	3.84	0.0677	RELA (inferredBy_Orthology).	BCL3; HIVEP1; NFKB1; NFKB2; REL; RELB (inferredBy_MotifSimilarity). POLD2 (inferredBy_MotifSimilarity_n_Orthology).	128	4682	BCL3; HIVEP1; NFKB1; NFKB2; REL; RELB (inferredBy_MotifSimilarity). POLD2 (inferredBy_MotifSimilarity_n_Orthology). RELA (inferredBy_Orthology).	human	humanonly
192	GMP	transfac_pro__M04846	3.83	0.0677	MEF2C (directAnnotation).	ATF3; BACH2; BATF; CEBPB; FOS; FOSL1; FOSL2; FOXM1; JDP2; JUN; JUNB; JUND; MTA3; NFE2; NFIC; STAT5A (inferredBy_MotifSimilarity). FOSB (inferredBy_MotifSimilarity_n_Orthology).	34	716	MEF2C (directAnnotation). ATF3; BACH2; BATF; CEBPB; FOS; FOSL1; FOSL2; FOXM1; JDP2; JUN; JUNB; JUND; MTA3; NFE2; NFIC; STAT5A (inferredBy_MotifSimilarity). FOSB (inferredBy_MotifSimilarity_n_Orthology).	human	humanonly
193	GMP	dbcorrdb__JUN__ENCSR000EGH_1__m1	3.83	0.0676	JUN (directAnnotation).	ATF3; BACH2; BATF; FOS; FOSB; FOSL1; FOSL2; JDP2; JUNB; JUND; MYC; RCOR1; SMARCB1; SMARCC1; STAT3; TCF7L2 (inferredBy_MotifSimilarity).	35	790	JUN (directAnnotation). ATF3; BACH2; BATF; FOS; FOSB; FOSL1; FOSL2; JDP2; JUNB; JUND; MYC; RCOR1; SMARCB1; SMARCC1; STAT3; TCF7L2 (inferredBy_MotifSimilarity).	human	humanonly
194	GMP	taipale_cyt_meth__ELF1_NATGMGGAAGTN_eDBD_meth	3.83	0.0676	ELF1 (directAnnotation).	EGR1; ELF2; ELF4; ELF5; SPIB (inferredBy_MotifSimilarity).	70	1800	ELF1 (directAnnotation). EGR1; ELF2; ELF4; ELF5; SPIB (inferredBy_MotifSimilarity).	human	humanonly
195	GMP	taipale_cyt_meth__JUN_NATGACKCATN_FL	3.81	0.0674	JUN (directAnnotation).	ATF3; BACH2; EP300; FOS; FOSB; FOSL1; FOSL2; JDP2; JUNB; JUND; MEF2A; MYC; TCF7L2 (inferredBy_MotifSimilarity). BATF (inferredBy_MotifSimilarity_n_Orthology).	30	609	JUN (directAnnotation). ATF3; BACH2; EP300; FOS; FOSB; FOSL1; FOSL2; JDP2; JUNB; JUND; MEF2A; MYC; TCF7L2 (inferredBy_MotifSimilarity). BATF (inferredBy_MotifSimilarity_n_Orthology).	human	humanonly
196	GMP	hocomoco__CEBPA_MOUSE.H11MO.0.A	3.8	0.0673	CEBPA (inferredBy_Orthology).	CEBPB; CEBPD; EP300 (inferredBy_MotifSimilarity).	99	2901	CEBPB; CEBPD; EP300 (inferredBy_MotifSimilarity). CEBPA (inferredBy_Orthology).	human	humanonly
197	GMP	cisbp__M4491	3.8	0.0673	RELA (directAnnotation).	BCL3; HIVEP1; NFKB1; NFKB2; REL; RELB (inferredBy_MotifSimilarity). POLD2 (inferredBy_MotifSimilarity_n_Orthology).	43	891	RELA (directAnnotation). BCL3; HIVEP1; NFKB1; NFKB2; REL; RELB (inferredBy_MotifSimilarity). POLD2 (inferredBy_MotifSimilarity_n_Orthology).	human	humanmouse
198	GMP	jaspar__MA0477.1	3.8	0.0673	FOSL1 (directAnnotation).	ATF3; EP300; FOS; FOSB; FOSL2; JDP2; JUN; JUNB; JUND; SMARCC1 (inferredBy_MotifSimilarity). BATF (inferredBy_MotifSimilarity_n_Orthology).	109	3693	FOSL1 (directAnnotation). ATF3; EP300; FOS; FOSB; FOSL2; JDP2; JUN; JUNB; JUND; SMARCC1 (inferredBy_MotifSimilarity). BATF (inferredBy_MotifSimilarity_n_Orthology).	human	humanonly
199	GMP	cisbp__M2279	3.79	0.0673	FOSL1 (directAnnotation).	ATF3; EP300; FOS; FOSB; FOSL2; JDP2; JUN; JUNB; JUND; SMARCC1 (inferredBy_MotifSimilarity). BATF (inferredBy_MotifSimilarity_n_Orthology).	120	4201	FOSL1 (directAnnotation). ATF3; EP300; FOS; FOSB; FOSL2; JDP2; JUN; JUNB; JUND; SMARCC1 (inferredBy_MotifSimilarity). BATF (inferredBy_MotifSimilarity_n_Orthology).	human	humanonly
200	GMP	hocomoco__IRF4_MOUSE.H11MO.0.A	3.78	0.0671	IRF4 (inferredBy_Orthology).	BCL11A; EP300; IKZF1; IRF1; IRF2; IRF3; IRF8; MTA3; PAX5; SPI1; SPIB; STAT1; STAT2; STAT3; TBL1XR1 (inferredBy_MotifSimilarity).	109	3818	BCL11A; EP300; IKZF1; IRF1; IRF2; IRF3; IRF8; MTA3; PAX5; SPI1; SPIB; STAT1; STAT2; STAT3; TBL1XR1 (inferredBy_MotifSimilarity). IRF4 (inferredBy_Orthology).	human	humanonly
201	GMP	jaspar__MA0462.1	3.77	0.0671	JUN (directAnnotation).	ATF3; BATF; CEBPB; EP300; FOSL2; FOXM1; GATA2; JUND; MEF2C; MTA3; NFATC1; NFIC; STAT3; STAT5A (inferredBy_MotifSimilarity).	37	761	JUN (directAnnotation). ATF3; BATF; CEBPB; EP300; FOSL2; FOXM1; GATA2; JUND; MEF2C; MTA3; NFATC1; NFIC; STAT3; STAT5A (inferredBy_MotifSimilarity).	human	humanonly
202	GMP	hocomoco__ELF5_HUMAN.H11MO.0.A	3.77	0.0671	ELF5 (directAnnotation).	EHF; ELF1; ELF2; ELF3; ERG; ETV2; ETV5; FLI1; GABPA; POLR2A (inferredBy_MotifSimilarity). ETS1; SPI1 (inferredBy_MotifSimilarity_n_Orthology).	91	2619	ELF5 (directAnnotation). EHF; ELF1; ELF2; ELF3; ERG; ETV2; ETV5; FLI1; GABPA; POLR2A (inferredBy_MotifSimilarity). ETS1; SPI1 (inferredBy_MotifSimilarity_n_Orthology).	human	humanonly
203	GMP	cisbp__M0315	3.76	0.067	CEBPB (inferredBy_Orthology).	CEBPA; CEBPD; CEBPE; CEBPG; EP300; HLF; PPARGC1A (inferredBy_MotifSimilarity). NFIL3 (inferredBy_MotifSimilarity_n_Orthology).	83	2278	CEBPA; CEBPD; CEBPE; CEBPG; EP300; HLF; PPARGC1A (inferredBy_MotifSimilarity). NFIL3 (inferredBy_MotifSimilarity_n_Orthology). CEBPB (inferredBy_Orthology).	human	humanmouse
204	GMP	taipale_cyt_meth__JDP2_NRTGASTCAYN_FL_meth	3.75	0.0669	JDP2 (directAnnotation).	ATF3; BACH1; BACH2; FOS; FOSB; FOSL1; FOSL2; JUN; JUNB; JUND; MEF2C; NFE2 (inferredBy_MotifSimilarity).	88	2963	JDP2 (directAnnotation). ATF3; BACH1; BACH2; FOS; FOSB; FOSL1; FOSL2; JUN; JUNB; JUND; MEF2C; NFE2 (inferredBy_MotifSimilarity).	human	humanonly
205	GMP	cisbp__M0686	3.75	0.0669	SPI1 (inferredBy_Orthology).	BCL11A; EP300; IKZF1; IRF4; IRF8; SPIB; SPIC; TBL1XR1 (inferredBy_MotifSimilarity).	136	4506	BCL11A; EP300; IKZF1; IRF4; IRF8; SPIB; SPIC; TBL1XR1 (inferredBy_MotifSimilarity). SPI1 (inferredBy_Orthology).	human	humanonly
206	GMP	transfac_pro__M02043	3.74	0.0668	SPI1 (inferredBy_Orthology).	SPIB; SPIC (inferredBy_MotifSimilarity).	150	4992	SPIB; SPIC (inferredBy_MotifSimilarity). SPI1 (inferredBy_Orthology).	human	humanmouse
207	GMP	cisbp__M4498	3.74	0.0667	RELA (directAnnotation).	BCL3; NFKB1; REL; RELB (inferredBy_MotifSimilarity).	43	1012	RELA (directAnnotation). BCL3; NFKB1; REL; RELB (inferredBy_MotifSimilarity).	human	humanmouse
208	GMP	factorbook__AP1	3.73	0.0667	BATF; FOS; FOSL1; FOSL2; JUN; JUNB; JUND (directAnnotation).	ATF3; BACH2; EP300; FOSB; GATA2; JDP2; MEF2C; MYC; RCOR1; SMARCA4; SMARCC1; STAT3; TCF7L2 (inferredBy_MotifSimilarity).	25	406	BATF; FOS; FOSL1; FOSL2; JUN; JUNB; JUND (directAnnotation). ATF3; BACH2; EP300; FOSB; GATA2; JDP2; MEF2C; MYC; RCOR1; SMARCA4; SMARCC1; STAT3; TCF7L2 (inferredBy_MotifSimilarity).	human	humanonly
209	GMP	cisbp__M4494	3.72	0.0666	RELA (directAnnotation).	BCL3; HIVEP1; NFKB1; NFKB2; REL; RELB (inferredBy_MotifSimilarity). POLD2 (inferredBy_MotifSimilarity_n_Orthology).	40	936	RELA (directAnnotation). BCL3; HIVEP1; NFKB1; NFKB2; REL; RELB (inferredBy_MotifSimilarity). POLD2 (inferredBy_MotifSimilarity_n_Orthology).	human	humanmouse
210	GMP	dbcorrdb__JUN__ENCSR000EZX_1__m1	3.71	0.0666	JUN (directAnnotation).	ATF3; BACH2; BATF; FOS; FOSB; FOSL1; FOSL2; JDP2; JUNB; JUND; MEF2A; MYC; RCOR1; SMARCC1; STAT3; TCF7L2 (inferredBy_MotifSimilarity). MAFK (inferredBy_MotifSimilarity_n_Orthology).	23	353	JUN (directAnnotation). ATF3; BACH2; BATF; FOS; FOSB; FOSL1; FOSL2; JDP2; JUNB; JUND; MEF2A; MYC; RCOR1; SMARCC1; STAT3; TCF7L2 (inferredBy_MotifSimilarity). MAFK (inferredBy_MotifSimilarity_n_Orthology).	human	humanonly
211	GMP	cisbp__M4499	3.71	0.0665	RELA (directAnnotation).	BCL3; HIVEP1; NFKB1; REL; RELB (inferredBy_MotifSimilarity).	41	996	RELA (directAnnotation). BCL3; HIVEP1; NFKB1; REL; RELB (inferredBy_MotifSimilarity).	human	humanmouse
212	GMP	homer__ACAGGATGTGGT_ETS_RUNX	3.71	0.0665	RUNX1 (directAnnotation).	ETS1; ETV1; FLI1 (inferredBy_MotifSimilarity). ERG (inferredBy_MotifSimilarity_n_Orthology).	127	4538	RUNX1 (directAnnotation). ETS1; ETV1; FLI1 (inferredBy_MotifSimilarity). ERG (inferredBy_MotifSimilarity_n_Orthology).	human	humanonly
213	GMP	taipale_cyt_meth__JDP2_GATGASTCATC_eDBD	3.7	0.0665	JDP2 (directAnnotation).	ATF3; BACH1; BACH2; FOS; FOSB; FOSL1; FOSL2; JUN; JUNB; JUND; MEF2C; NFE2 (inferredBy_MotifSimilarity). BATF (inferredBy_MotifSimilarity_n_Orthology).	19	235	JDP2 (directAnnotation). ATF3; BACH1; BACH2; FOS; FOSB; FOSL1; FOSL2; JUN; JUNB; JUND; MEF2C; NFE2 (inferredBy_MotifSimilarity). BATF (inferredBy_MotifSimilarity_n_Orthology).	human	humanonly
214	GMP	cisbp__M2278	3.7	0.0664	FOS (directAnnotation).	ATF3; BATF; EP300; FOSB; FOSL1; FOSL2; GATA2; JUN; JUNB; JUND; MEF2C; MYC; RCOR1; STAT3; TRIM28 (inferredBy_MotifSimilarity). JDP2 (inferredBy_MotifSimilarity_n_Orthology).	70	2112	FOS (directAnnotation). ATF3; BATF; EP300; FOSB; FOSL1; FOSL2; GATA2; JUN; JUNB; JUND; MEF2C; MYC; RCOR1; STAT3; TRIM28 (inferredBy_MotifSimilarity). JDP2 (inferredBy_MotifSimilarity_n_Orthology).	human	humanonly
215	GMP	jaspar__MA0489.1	3.7	0.0664	JUN (directAnnotation).	ATF3; BATF; EP300; FOS; FOSB; FOSL1; FOSL2; GATA2; JDP2; JUNB; JUND; MEF2A; MEF2C; MYC; NFATC1; SMARCC1; STAT3; TRIM28 (inferredBy_MotifSimilarity).	28	509	JUN (directAnnotation). ATF3; BATF; EP300; FOS; FOSB; FOSL1; FOSL2; GATA2; JDP2; JUNB; JUND; MEF2A; MEF2C; MYC; NFATC1; SMARCC1; STAT3; TRIM28 (inferredBy_MotifSimilarity).	human	humanonly
216	GMP	flyfactorsurvey__CG12029_SANGER_10_FBgn0035454	3.7	0.0664	KLF5 (inferredBy_Orthology).	KLF14; KLF4; SP1; SP3 (inferredBy_MotifSimilarity). KLF10; KLF11; KLF12; KLF17; KLF18; KLF3; KLF6; KLF7; KLF8 (inferredBy_MotifSimilarity_n_Orthology).	41	1029	KLF14; KLF4; SP1; SP3 (inferredBy_MotifSimilarity). KLF10; KLF11; KLF12; KLF17; KLF18; KLF3; KLF6; KLF7; KLF8 (inferredBy_MotifSimilarity_n_Orthology). KLF5 (inferredBy_Orthology).	human	humanonly
217	GMP	hocomoco__EHF_HUMAN.H11MO.0.B	3.7	0.0664	EHF (directAnnotation).	ELF1; ELF2; ELF3; ELF4; ELF5; ELK3; ETS1; ETV2; ETV4; SPI1 (inferredBy_MotifSimilarity).	70	1669	EHF (directAnnotation). ELF1; ELF2; ELF3; ELF4; ELF5; ELK3; ETS1; ETV2; ETV4; SPI1 (inferredBy_MotifSimilarity).	human	humanonly
218	GMP	cisbp__M5659	3.69	0.0663	NFE2 (directAnnotation).	ATF3; BACH1; BACH2; EP300; FOS; FOSB; FOSL2; JDP2; JUN; JUNB; JUND (inferredBy_MotifSimilarity). BATF; FOSL1 (inferredBy_MotifSimilarity_n_Orthology).	34	740	NFE2 (directAnnotation). ATF3; BACH1; BACH2; EP300; FOS; FOSB; FOSL2; JDP2; JUN; JUNB; JUND (inferredBy_MotifSimilarity). BATF; FOSL1 (inferredBy_MotifSimilarity_n_Orthology).	human	humanonly
219	GMP	cisbp__M6322	3.68	0.0663	KLF1 (directAnnotation).	KLF3; KLF4; KLF5 (inferredBy_MotifSimilarity). KLF8 (inferredBy_MotifSimilarity_n_Orthology).	129	4905	KLF1 (directAnnotation). KLF3; KLF4; KLF5 (inferredBy_MotifSimilarity). KLF8 (inferredBy_MotifSimilarity_n_Orthology).	human	humanonly
220	GMP	cisbp__M4591	3.68	0.0663	JUN (directAnnotation).	ATF3; BATF; FOS; FOSB; FOSL1; FOSL2; JDP2; JUNB; JUND; MEF2A; MEF2C; MYC; NFATC1; NFE2; SMARCC1; STAT3 (inferredBy_MotifSimilarity).	22	279	JUN (directAnnotation). ATF3; BATF; FOS; FOSB; FOSL1; FOSL2; JDP2; JUNB; JUND; MEF2A; MEF2C; MYC; NFATC1; NFE2; SMARCC1; STAT3 (inferredBy_MotifSimilarity).	human	humanonly
221	GMP	transfac_pro__M07685	3.68	0.0662	FOS; FOSB; FOSL1; FOSL2 (inferredBy_Orthology).	ATF3; BACH2; EP300; JDP2; JUN; JUNB; JUND; MEF2C; NFE2; TCF12 (inferredBy_MotifSimilarity). BATF (inferredBy_MotifSimilarity_n_Orthology).	26	475	ATF3; BACH2; EP300; JDP2; JUN; JUNB; JUND; MEF2C; NFE2; TCF12 (inferredBy_MotifSimilarity). BATF (inferredBy_MotifSimilarity_n_Orthology). FOS; FOSB; FOSL1; FOSL2 (inferredBy_Orthology).	human	humanonly
222	GMP	homer__ACVAGGAAGT_ELF5	3.67	0.0661	ELF5 (directAnnotation).	EHF; ELF1; ELF2; ELF3; ELF4; ELK1; ELK3; ELK4; ERG; ETS1; ETS2; ETV4; ETV6; ETV7; FLI1; GABPA; GABPB1; PSMD12; SPI1; SPIB (inferredBy_MotifSimilarity).	125	3885	ELF5 (directAnnotation). EHF; ELF1; ELF2; ELF3; ELF4; ELK1; ELK3; ELK4; ERG; ETS1; ETS2; ETV4; ETV6; ETV7; FLI1; GABPA; GABPB1; PSMD12; SPI1; SPIB (inferredBy_MotifSimilarity).	human	humanonly
223	GMP	transfac_pro__M01224	3.66	0.0661	NFKB1; RELA (directAnnotation).		33	710	NFKB1; RELA (directAnnotation).	human	humanonly
224	GMP	taipale_cyt_meth__CEBPG_NRTTGCGYAAYN_eDBD	3.64	0.0658	CEBPG (directAnnotation).	CEBPA; CEBPB; CEBPD; CEBPE; DBP; EP300; HLF; PPARGC1A; TEF (inferredBy_MotifSimilarity).	38	939	CEBPG (directAnnotation). CEBPA; CEBPB; CEBPD; CEBPE; DBP; EP300; HLF; PPARGC1A; TEF (inferredBy_MotifSimilarity).	human	humanonly
225	GMP	yetfasco__YEL009C_1363	3.63	0.0658		ARID3A; ATF3; BACH1; BACH2; BATF; CEBPB; EP300; FOS; FOSB; FOSL1; FOSL2; JDP2; JUN; JUNB; JUND; MAF; MAFK; MEF2A; MYC; NFATC1; NFE2; NFE2L2; SMARCC1; STAT3; TCF12; TCF7L2 (inferredBy_MotifSimilarity).	59	1481	ARID3A; ATF3; BACH1; BACH2; BATF; CEBPB; EP300; FOS; FOSB; FOSL1; FOSL2; JDP2; JUN; JUNB; JUND; MAF; MAFK; MEF2A; MYC; NFATC1; NFE2; NFE2L2; SMARCC1; STAT3; TCF12; TCF7L2 (inferredBy_MotifSimilarity).	human	humanonly
226	GMP	dbcorrdb__RELA__ENCSR000EAQ_1__m1	3.63	0.0658	RELA (directAnnotation).	BCL3; HIVEP1; NFKB1; NFKB2; REL; RELB (inferredBy_MotifSimilarity).	40	881	RELA (directAnnotation). BCL3; HIVEP1; NFKB1; NFKB2; REL; RELB (inferredBy_MotifSimilarity).	human	humanonly
227	GMP	cisbp__M6230	3.61	0.0656	FOSL2 (directAnnotation).	ATF3; BACH2; BATF; EP300; FOS; FOSB; FOSL1; JDP2; JUN; JUNB; JUND; MYC; NFE2; RCOR1; SMARCC1; STAT3; TCF12; TCF7L2 (inferredBy_MotifSimilarity).	72	2207	FOSL2 (directAnnotation). ATF3; BACH2; BATF; EP300; FOS; FOSB; FOSL1; JDP2; JUN; JUNB; JUND; MYC; NFE2; RCOR1; SMARCC1; STAT3; TCF12; TCF7L2 (inferredBy_MotifSimilarity).	human	humanonly
228	GMP	dbcorrdb__POLR2AphosphoS5__ENCSR000BQC_1__m1	3.61	0.0656		ATF3; BCLAF1; E2F6; EGR1; ELF1; ELF2; ELF3; ELF4; ELK1; ELK3; ELK4; ERF; ERG; ETS1; ETS2; ETV1; ETV2; ETV3; ETV4; ETV5; ETV6; EZH2; FEV; FLI1; GABPA; GABPB1; GTF2F1; HCFC1; MAX; MXI1; MYC; NR2C2; PHF8; PML; POLR2A; RELA; SIN3A; TAF1; XRCC4; ZMIZ1; ZNF143 (inferredBy_MotifSimilarity). ETV3L; ETV7 (inferredBy_MotifSimilarity_n_Orthology).	93	2716	ATF3; BCLAF1; E2F6; EGR1; ELF1; ELF2; ELF3; ELF4; ELK1; ELK3; ELK4; ERF; ERG; ETS1; ETS2; ETV1; ETV2; ETV3; ETV4; ETV5; ETV6; EZH2; FEV; FLI1; GABPA; GABPB1; GTF2F1; HCFC1; MAX; MXI1; MYC; NR2C2; PHF8; PML; POLR2A; RELA; SIN3A; TAF1; XRCC4; ZMIZ1; ZNF143 (inferredBy_MotifSimilarity). ETV3L; ETV7 (inferredBy_MotifSimilarity_n_Orthology).	human	humanonly
229	GMP	hocomoco__IRF8_HUMAN.H11MO.0.B	3.61	0.0656	IRF8 (directAnnotation).	BCL11A; EP300; IKZF1; IRF1; IRF2; IRF3; IRF4; IRF5; IRF6; IRF7; IRF9; MTA3; PAX5; PRDM1; SPI1; SPIB; STAT1; STAT2; STAT3; TBL1XR1 (inferredBy_MotifSimilarity).	69	1815	IRF8 (directAnnotation). BCL11A; EP300; IKZF1; IRF1; IRF2; IRF3; IRF4; IRF5; IRF6; IRF7; IRF9; MTA3; PAX5; PRDM1; SPI1; SPIB; STAT1; STAT2; STAT3; TBL1XR1 (inferredBy_MotifSimilarity).	human	humanonly
230	GMP	taipale_cyt_meth__JUN_NATGASTCATN_FL_meth	3.6	0.0655	JUN (directAnnotation).	ATF3; FOS; FOSB; FOSL1; FOSL2; JDP2; JUNB; JUND; MEF2A; MEF2C; MYC; NFE2; TCF7L2; TRIM28 (inferredBy_MotifSimilarity). BATF (inferredBy_MotifSimilarity_n_Orthology).	77	2531	JUN (directAnnotation). ATF3; FOS; FOSB; FOSL1; FOSL2; JDP2; JUNB; JUND; MEF2A; MEF2C; MYC; NFE2; TCF7L2; TRIM28 (inferredBy_MotifSimilarity). BATF (inferredBy_MotifSimilarity_n_Orthology).	human	humanonly
231	GMP	transfac_pro__M07221	3.6	0.0655	NFKB1 (directAnnotation).	BCL3; HIVEP1; NFKB2; REL; RELA; RELB (inferredBy_MotifSimilarity). POLD2 (inferredBy_MotifSimilarity_n_Orthology).	131	4819	NFKB1 (directAnnotation). BCL3; HIVEP1; NFKB2; REL; RELA; RELB (inferredBy_MotifSimilarity). POLD2 (inferredBy_MotifSimilarity_n_Orthology).	human	humanonly
232	GMP	transfac_pro__M00774	3.6	0.0655	NFKB1; NFKB2; RELA (directAnnotation). POLD2; REL (inferredBy_Orthology).	BCL3; RELB (inferredBy_MotifSimilarity).	35	728	NFKB1; NFKB2; RELA (directAnnotation). BCL3; RELB (inferredBy_MotifSimilarity). POLD2; REL (inferredBy_Orthology).	human	humanonly
233	GMP	transfac_pro__M03553	3.6	0.0655	KLF3 (directAnnotation).	KLF4 (inferredBy_MotifSimilarity).	79	2197	KLF3 (directAnnotation). KLF4 (inferredBy_MotifSimilarity).	human	humanonly
234	GMP	transfac_pro__M07379	3.58	0.0653	ETS2 (directAnnotation).	ELF1; ELK1; ERF; ERG; ETS1; ETV1; ETV2; ETV4; FEV; FLI1; GABPA; GATA2; RELA; SPI1; SRF (inferredBy_MotifSimilarity).	43	1057	ETS2 (directAnnotation). ELF1; ELK1; ERF; ERG; ETS1; ETV1; ETV2; ETV4; FEV; FLI1; GABPA; GATA2; RELA; SPI1; SRF (inferredBy_MotifSimilarity).	human	humanonly
235	GMP	hocomoco__TF65_HUMAN.H11MO.0.A	3.58	0.0653	RELA (directAnnotation).	BCL3; NFKB1; REL; RELB (inferredBy_MotifSimilarity).	119	4331	RELA (directAnnotation). BCL3; NFKB1; REL; RELB (inferredBy_MotifSimilarity).	human	humanonly
236	GMP	cisbp__M4890	3.57	0.0652	KLF12; KLF3; KLF8 (inferredBy_Orthology).	KLF1; KLF14; KLF16; KLF2; KLF4; KLF5; KLF6; KLF9; SP1; SP3; SP4; SP8; SP9 (inferredBy_MotifSimilarity). KLF10; KLF11; KLF17; KLF18; KLF7; SP2; SP6; SP7 (inferredBy_MotifSimilarity_n_Orthology).	94	3236	KLF1; KLF14; KLF16; KLF2; KLF4; KLF5; KLF6; KLF9; SP1; SP3; SP4; SP8; SP9 (inferredBy_MotifSimilarity). KLF10; KLF11; KLF17; KLF18; KLF7; SP2; SP6; SP7 (inferredBy_MotifSimilarity_n_Orthology). KLF12; KLF3; KLF8 (inferredBy_Orthology).	human	humanonly
237	GMP	flyfactorsurvey__CG9895_SOLEXA_5_FBgn0034810	3.56	0.0652	KLF12; KLF3; KLF8 (inferredBy_Orthology).	KLF14; KLF16; KLF2; KLF4; KLF5; KLF6; KLF9; SP1; SP3; SP4; SP8; SP9 (inferredBy_MotifSimilarity). KLF1; KLF10; KLF11; KLF17; KLF18; KLF7; SP2; SP6; SP7 (inferredBy_MotifSimilarity_n_Orthology).	100	3470	KLF14; KLF16; KLF2; KLF4; KLF5; KLF6; KLF9; SP1; SP3; SP4; SP8; SP9 (inferredBy_MotifSimilarity). KLF1; KLF10; KLF11; KLF17; KLF18; KLF7; SP2; SP6; SP7 (inferredBy_MotifSimilarity_n_Orthology). KLF12; KLF3; KLF8 (inferredBy_Orthology).	human	humanonly
238	GMP	transfac_public__M00052	3.56	0.0652	RELA (directAnnotation).	BCL3; NFKB1; NFKB2; REL; RELB (inferredBy_MotifSimilarity). POLD2 (inferredBy_MotifSimilarity_n_Orthology).	115	3998	RELA (directAnnotation). BCL3; NFKB1; NFKB2; REL; RELB (inferredBy_MotifSimilarity). POLD2 (inferredBy_MotifSimilarity_n_Orthology).	human	humanonly
239	GMP	cisbp__M2290	3.55	0.0651	JUN (directAnnotation).	ATF3; BATF; EP300; FOS; FOSB; FOSL1; FOSL2; GATA2; JDP2; JUNB; JUND; MEF2A; MEF2C; MYC; NFATC1; SMARCC1; STAT3; TRIM28 (inferredBy_MotifSimilarity).	24	396	JUN (directAnnotation). ATF3; BATF; EP300; FOS; FOSB; FOSL1; FOSL2; GATA2; JDP2; JUNB; JUND; MEF2A; MEF2C; MYC; NFATC1; SMARCC1; STAT3; TRIM28 (inferredBy_MotifSimilarity).	human	humanonly
240	GMP	transfac_pro__M07417	3.55	0.065	ELF1 (directAnnotation).	EHF; ELF2; ELF5; ELK1; ELK3; ELK4; ERF; ERG; ETS1; ETS2; ETV1; ETV2; ETV4; ETV5; ETV7; FEV; FLI1; GABPA; GABPB1; POLR2A; SRF (inferredBy_MotifSimilarity).	67	1785	ELF1 (directAnnotation). EHF; ELF2; ELF5; ELK1; ELK3; ELK4; ERF; ERG; ETS1; ETS2; ETV1; ETV2; ETV4; ETV5; ETV7; FEV; FLI1; GABPA; GABPB1; POLR2A; SRF (inferredBy_MotifSimilarity).	human	humanonly
241	GMP	swissregulon__hs__ETS1_2.p2	3.55	0.065	ETS1; ETS2 (directAnnotation).	ELF1; ELF2; ELK1; ELK3; ELK4; ERF; ERG; ETV1; ETV2; ETV4; ETV5; FEV; FLI1; GABPA; GATA2 (inferredBy_MotifSimilarity).	118	4035	ETS1; ETS2 (directAnnotation). ELF1; ELF2; ELK1; ELK3; ELK4; ERF; ERG; ETV1; ETV2; ETV4; ETV5; FEV; FLI1; GABPA; GATA2 (inferredBy_MotifSimilarity).	human	humanmouse
242	GMP	hocomoco__FOSL2_MOUSE.H11MO.0.A	3.54	0.065	FOSL2 (inferredBy_Orthology).	ATF3; BACH2; BATF; EP300; FOS; FOSB; FOSL1; JDP2; JUN; JUNB; JUND; MEF2A; MYC; NFE2; RCOR1; SMARCB1; SMARCC1; TCF12; TCF7L2; TRIM28 (inferredBy_MotifSimilarity).	45	1133	ATF3; BACH2; BATF; EP300; FOS; FOSB; FOSL1; JDP2; JUN; JUNB; JUND; MEF2A; MYC; NFE2; RCOR1; SMARCB1; SMARCC1; TCF12; TCF7L2; TRIM28 (inferredBy_MotifSimilarity). FOSL2 (inferredBy_Orthology).	human	humanonly
243	GMP	homer__DATGASTCATHN_Atf3	3.53	0.0649	ATF3 (directAnnotation).	ARID3A; BATF; CEBPB; EP300; FOS; FOSB; FOSL1; FOSL2; FOXM1; GATA2; JDP2; JUN; JUNB; JUND; MEF2A; MEF2C; MYC; NFIC; RCOR1; SMARCA4; SMARCB1; SMARCC1; STAT3; TCF12; TCF7L2; TRIM28 (inferredBy_MotifSimilarity).	53	1440	ATF3 (directAnnotation). ARID3A; BATF; CEBPB; EP300; FOS; FOSB; FOSL1; FOSL2; FOXM1; GATA2; JDP2; JUN; JUNB; JUND; MEF2A; MEF2C; MYC; NFIC; RCOR1; SMARCA4; SMARCB1; SMARCC1; STAT3; TCF12; TCF7L2; TRIM28 (inferredBy_MotifSimilarity).	human	humanonly
244	GMP	cisbp__M4530	3.53	0.0649	FOS (directAnnotation).	ATF3; FOSL2; JUN; JUNB; JUND; MEF2C (inferredBy_MotifSimilarity). BATF (inferredBy_MotifSimilarity_n_Orthology).	132	4973	FOS (directAnnotation). ATF3; FOSL2; JUN; JUNB; JUND; MEF2C (inferredBy_MotifSimilarity). BATF (inferredBy_MotifSimilarity_n_Orthology).	human	humanonly
245	GMP	cisbp__M0705	3.53	0.0648	ETV6 (inferredBy_Orthology).	BCLAF1; ELF1; ELF2; ELF4; ELF5; ELK1; ELK3; ELK4; ERF; ERG; ETS1; ETS2; ETV1; ETV2; ETV3; ETV4; ETV5; FEV; FLI1; GABPA; GABPB1; SRF (inferredBy_MotifSimilarity). EHF; ELF3; ETV3L; ETV7; SPDEF; SPIC (inferredBy_MotifSimilarity_n_Orthology).	136	4992	BCLAF1; ELF1; ELF2; ELF4; ELF5; ELK1; ELK3; ELK4; ERF; ERG; ETS1; ETS2; ETV1; ETV2; ETV3; ETV4; ETV5; FEV; FLI1; GABPA; GABPB1; SRF (inferredBy_MotifSimilarity). EHF; ELF3; ETV3L; ETV7; SPDEF; SPIC (inferredBy_MotifSimilarity_n_Orthology). ETV6 (inferredBy_Orthology).	human	humanonly
246	GMP	transfac_pro__M07252	3.52	0.0648	ELK1 (directAnnotation).	EHF; ELF1; ELF2; ELF4; ERF; ERG; ETS1; ETS2; ETV1; ETV2; ETV4; ETV5; ETV7; FEV; FLI1; GABPA (inferredBy_MotifSimilarity).	28	526	ELK1 (directAnnotation). EHF; ELF1; ELF2; ELF4; ERF; ERG; ETS1; ETS2; ETV1; ETV2; ETV4; ETV5; ETV7; FEV; FLI1; GABPA (inferredBy_MotifSimilarity).	human	humanonly
247	GMP	transfac_pro__M01588	3.52	0.0648	KLF4 (directAnnotation).	KLF1; KLF10; KLF11; KLF12; KLF13; KLF14; KLF15; KLF16; KLF17; KLF2; KLF3; KLF5; KLF6; KLF7; KLF8; KLF9; SP1; SP3; SP8; SP9 (inferredBy_MotifSimilarity). SP6; SP7 (inferredBy_MotifSimilarity_n_Orthology).	119	3905	KLF4 (directAnnotation). KLF1; KLF10; KLF11; KLF12; KLF13; KLF14; KLF15; KLF16; KLF17; KLF2; KLF3; KLF5; KLF6; KLF7; KLF8; KLF9; SP1; SP3; SP8; SP9 (inferredBy_MotifSimilarity). SP6; SP7 (inferredBy_MotifSimilarity_n_Orthology).	human	humanmouse
248	GMP	hocomoco__CEBPA_HUMAN.H11MO.0.A	3.5	0.0646	CEBPA (directAnnotation).	CEBPB; CEBPD; EP300 (inferredBy_MotifSimilarity). CEBPG (inferredBy_MotifSimilarity_n_Orthology).	94	3061	CEBPA (directAnnotation). CEBPB; CEBPD; EP300 (inferredBy_MotifSimilarity). CEBPG (inferredBy_MotifSimilarity_n_Orthology).	human	humanonly
249	GMP	taipale_cyt_meth__CEBPG_NRTTGCGYAAYN_FL_meth	3.49	0.0645	CEBPG (directAnnotation).	ATF4; CEBPA; CEBPB; CEBPD; CEBPE; DBP; EP300; HLF; PPARGC1A; TEF (inferredBy_MotifSimilarity).	42	981	CEBPG (directAnnotation). ATF4; CEBPA; CEBPB; CEBPD; CEBPE; DBP; EP300; HLF; PPARGC1A; TEF (inferredBy_MotifSimilarity).	human	humanonly
250	GMP	dbcorrdb__MYC__ENCSR000DOM_1__m2	3.48	0.0644	MYC (directAnnotation).	ATF2; ATF3; BACH2; BATF; CEBPB; EP300; FOS; FOSB; FOSL1; FOSL2; GATA2; JDP2; JUN; JUNB; JUND; MEF2A; RCOR1; SMARCC1; STAT3; TCF12; TCF7L2 (inferredBy_MotifSimilarity).	38	941	MYC (directAnnotation). ATF2; ATF3; BACH2; BATF; CEBPB; EP300; FOS; FOSB; FOSL1; FOSL2; GATA2; JDP2; JUN; JUNB; JUND; MEF2A; RCOR1; SMARCC1; STAT3; TCF12; TCF7L2 (inferredBy_MotifSimilarity).	human	humanonly
251	GMP	hocomoco__JUN_MOUSE.H11MO.0.A	3.47	0.0643	JUN (inferredBy_Orthology).	ATF3; BACH2; BATF; EP300; FOS; FOSB; FOSL1; FOSL2; JDP2; JUNB; JUND; MEF2A; MYC; SMARCA4; SMARCC1; TCF12; TCF7L2 (inferredBy_MotifSimilarity).	90	3117	ATF3; BACH2; BATF; EP300; FOS; FOSB; FOSL1; FOSL2; JDP2; JUNB; JUND; MEF2A; MYC; SMARCA4; SMARCC1; TCF12; TCF7L2 (inferredBy_MotifSimilarity). JUN (inferredBy_Orthology).	human	humanonly
252	GMP	cisbp__M1928	3.46	0.0642	NFKB1 (directAnnotation).	BCL3; HIVEP1; NFKB2; REL; RELA; RELB (inferredBy_MotifSimilarity). POLD2 (inferredBy_MotifSimilarity_n_Orthology).	105	3567	NFKB1 (directAnnotation). BCL3; HIVEP1; NFKB2; REL; RELA; RELB (inferredBy_MotifSimilarity). POLD2 (inferredBy_MotifSimilarity_n_Orthology).	human	humanonly
253	GMP	homer__DGGGYGKGGC_KLF5	3.45	0.0641	KLF5 (directAnnotation).	KLF1; KLF10; KLF11; KLF12; KLF14; KLF15; KLF16; KLF17; KLF2; KLF3; KLF4; KLF6; SP1; SP3 (inferredBy_MotifSimilarity). KLF7; KLF8; SP4; SP6; SP7; SP8; SP9 (inferredBy_MotifSimilarity_n_Orthology).	75	2089	KLF5 (directAnnotation). KLF1; KLF10; KLF11; KLF12; KLF14; KLF15; KLF16; KLF17; KLF2; KLF3; KLF4; KLF6; SP1; SP3 (inferredBy_MotifSimilarity). KLF7; KLF8; SP4; SP6; SP7; SP8; SP9 (inferredBy_MotifSimilarity_n_Orthology).	human	humanmouse
254	GMP	transfac_pro__M08946	3.44	0.0641	FOS (directAnnotation).	ATF3; FOSB; FOSL1; FOSL2; JDP2; JUN; JUNB; JUND; MEF2A; TCF7L2; TRIM28 (inferredBy_MotifSimilarity). BATF (inferredBy_MotifSimilarity_n_Orthology).	74	2306	FOS (directAnnotation). ATF3; FOSB; FOSL1; FOSL2; JDP2; JUN; JUNB; JUND; MEF2A; TCF7L2; TRIM28 (inferredBy_MotifSimilarity). BATF (inferredBy_MotifSimilarity_n_Orthology).	human	humanonly
255	GMP	transfac_pro__M03557	3.43	0.064	NFKB1 (directAnnotation). POLD2 (inferredBy_Orthology).	NFKB2; REL; RELA (inferredBy_MotifSimilarity).	18	232	NFKB1 (directAnnotation). NFKB2; REL; RELA (inferredBy_MotifSimilarity). POLD2 (inferredBy_Orthology).	human	humanonly
256	GMP	taipale_cyt_meth__FOSL1_NATGASTCAYN_FL_meth	3.43	0.064	FOSL1 (directAnnotation).	ATF3; BACH2; FOS; FOSB; FOSL2; JDP2; JUN; JUNB; JUND; MEF2C; NFE2; RCOR1; SMARCC1; TCF7L2; TRIM28 (inferredBy_MotifSimilarity). BATF (inferredBy_MotifSimilarity_n_Orthology).	21	320	FOSL1 (directAnnotation). ATF3; BACH2; FOS; FOSB; FOSL2; JDP2; JUN; JUNB; JUND; MEF2C; NFE2; RCOR1; SMARCC1; TCF7L2; TRIM28 (inferredBy_MotifSimilarity). BATF (inferredBy_MotifSimilarity_n_Orthology).	human	humanonly
257	GMP	cisbp__M0344	3.43	0.0639		ATF3; BACH1; BATF; BCL3; EP300; FOS; FOSB; FOSL1; FOSL2; JDP2; JUN; JUNB; JUND; MYC; NFATC1; NFE2; RCOR1; STAT3; TCF12 (inferredBy_MotifSimilarity).	30	634	ATF3; BACH1; BATF; BCL3; EP300; FOS; FOSB; FOSL1; FOSL2; JDP2; JUN; JUNB; JUND; MYC; NFATC1; NFE2; RCOR1; STAT3; TCF12 (inferredBy_MotifSimilarity).	human	humanonly
258	GMP	transfac_pro__M07087	3.42	0.0639	ELF1 (directAnnotation).	EGR1; EHF; ELF2; ELF3; ELF4; ELF5; ELK1; ELK3; ERF; ERG; ETS1; ETS2; ETV2; ETV4; FEV; FLI1; GABPA; IKZF1; POLR2A; RELA; SRF (inferredBy_MotifSimilarity). SPI1 (inferredBy_MotifSimilarity_n_Orthology).	130	4664	ELF1 (directAnnotation). EGR1; EHF; ELF2; ELF3; ELF4; ELF5; ELK1; ELK3; ERF; ERG; ETS1; ETS2; ETV2; ETV4; FEV; FLI1; GABPA; IKZF1; POLR2A; RELA; SRF (inferredBy_MotifSimilarity). SPI1 (inferredBy_MotifSimilarity_n_Orthology).	human	humanonly
259	GMP	swissregulon__hs__FOS_FOS_B_L1__JUN_B_D_.p2	3.42	0.0638	FOS; FOSB; FOSL1; JUNB; JUND (directAnnotation).	ATF3; BACH2; BATF; FOSL2; JDP2; JUN; RCOR1; SMARCC1 (inferredBy_MotifSimilarity).	20	250	FOS; FOSB; FOSL1; JUNB; JUND (directAnnotation). ATF3; BACH2; BATF; FOSL2; JDP2; JUN; RCOR1; SMARCC1 (inferredBy_MotifSimilarity).	human	humanonly
260	GMP	cisbp__M4497	3.42	0.0638	RELA (directAnnotation).	BCL3; HIVEP1; NFKB1; NFKB2; REL; RELB (inferredBy_MotifSimilarity). POLD2 (inferredBy_MotifSimilarity_n_Orthology).	105	3470	RELA (directAnnotation). BCL3; HIVEP1; NFKB1; NFKB2; REL; RELB (inferredBy_MotifSimilarity). POLD2 (inferredBy_MotifSimilarity_n_Orthology).	human	humanmouse
261	GMP	homer__GATGACTCATCN_Jun-AP1	3.41	0.0638	JUN (directAnnotation).	ATF3; BATF; EP300; FOS; FOSB; FOSL1; FOSL2; GATA2; JDP2; JUNB; JUND; MEF2A; MEF2C; MYC; NFE2; RCOR1; SMARCC1; STAT3; TCF12; TCF7L2; TRIM28 (inferredBy_MotifSimilarity).	71	2327	JUN (directAnnotation). ATF3; BATF; EP300; FOS; FOSB; FOSL1; FOSL2; GATA2; JDP2; JUNB; JUND; MEF2A; MEF2C; MYC; NFE2; RCOR1; SMARCC1; STAT3; TCF12; TCF7L2; TRIM28 (inferredBy_MotifSimilarity).	human	humanonly
262	GMP	transfac_pro__M01113	3.41	0.0637		KLF10; KLF14; KLF2; KLF4; KLF5 (inferredBy_MotifSimilarity). KLF11; KLF12; KLF3; KLF6; KLF7; KLF8 (inferredBy_MotifSimilarity_n_Orthology).	108	3742	KLF10; KLF14; KLF2; KLF4; KLF5 (inferredBy_MotifSimilarity). KLF11; KLF12; KLF3; KLF6; KLF7; KLF8 (inferredBy_MotifSimilarity_n_Orthology).	human	humanonly
263	GMP	taipale_cyt_meth__JUNB_NATGASTCAYN_eDBD_meth	3.41	0.0637	JUNB (directAnnotation).	ATF3; BACH1; BACH2; FOS; FOSB; FOSL1; FOSL2; JDP2; JUN; JUND; MEF2C; NFE2; TRIM28 (inferredBy_MotifSimilarity). BATF (inferredBy_MotifSimilarity_n_Orthology).	129	4999	JUNB (directAnnotation). ATF3; BACH1; BACH2; FOS; FOSB; FOSL1; FOSL2; JDP2; JUN; JUND; MEF2C; NFE2; TRIM28 (inferredBy_MotifSimilarity). BATF (inferredBy_MotifSimilarity_n_Orthology).	human	humanonly
264	GMP	cisbp__M6220	3.4	0.0636	ETS1 (directAnnotation).	ELF1; ELF2; ELK1; ELK3; ELK4; ERF; ERG; ETS2; ETV1; ETV2; ETV3; ETV4; ETV5; FEV; FLI1; GABPA; RELA; SRF (inferredBy_MotifSimilarity). ELF4; ETV6 (inferredBy_MotifSimilarity_n_Orthology).	133	4904	ETS1 (directAnnotation). ELF1; ELF2; ELK1; ELK3; ELK4; ERF; ERG; ETS2; ETV1; ETV2; ETV3; ETV4; ETV5; FEV; FLI1; GABPA; RELA; SRF (inferredBy_MotifSimilarity). ELF4; ETV6 (inferredBy_MotifSimilarity_n_Orthology).	human	humanonly
265	GMP	dbcorrdb__JUN__ENCSR000FAH_1__m1	3.4	0.0636	JUN (directAnnotation).	ATF1; ATF3; BACH2; BATF; CREB1; FOS; FOSB; FOSL1; FOSL2; JDP2; JUNB; JUND; MYC; RCOR1; SMARCB1; SMARCC1; TCF7L2 (inferredBy_MotifSimilarity).	37	960	JUN (directAnnotation). ATF1; ATF3; BACH2; BATF; CREB1; FOS; FOSB; FOSL1; FOSL2; JDP2; JUNB; JUND; MYC; RCOR1; SMARCB1; SMARCC1; TCF7L2 (inferredBy_MotifSimilarity).	human	humanonly
266	GMP	hocomoco__FOSB_HUMAN.H11MO.0.A	3.39	0.0636	FOSB (directAnnotation).	ATF3; BACH1; BACH2; BATF; BCL3; EP300; FOS; FOSL1; FOSL2; GATA2; JDP2; JUN; JUNB; JUND; MEF2A; MYC; NFATC1; NFE2; RCOR1; SMARCC1; STAT3; TCF12; TCF7L2 (inferredBy_MotifSimilarity).	106	3771	FOSB (directAnnotation). ATF3; BACH1; BACH2; BATF; BCL3; EP300; FOS; FOSL1; FOSL2; GATA2; JDP2; JUN; JUNB; JUND; MEF2A; MYC; NFATC1; NFE2; RCOR1; SMARCC1; STAT3; TCF12; TCF7L2 (inferredBy_MotifSimilarity).	human	humanonly
267	GMP	transfac_pro__M05665	3.39	0.0636	SP3 (inferredBy_Orthology).	SP2 (inferredBy_MotifSimilarity). SP6 (inferredBy_MotifSimilarity_n_Orthology).	25	403	SP2 (inferredBy_MotifSimilarity). SP6 (inferredBy_MotifSimilarity_n_Orthology). SP3 (inferredBy_Orthology).	human	humanonly
268	GMP	dbcorrdb__RFX5__ENCSR000EFD_1__m1	3.39	0.0636	RFX5 (directAnnotation).	RFX1; RFX2 (inferredBy_MotifSimilarity). RFX6; RFX7 (inferredBy_MotifSimilarity_n_Orthology).	19	250	RFX5 (directAnnotation). RFX1; RFX2 (inferredBy_MotifSimilarity). RFX6; RFX7 (inferredBy_MotifSimilarity_n_Orthology).	human	humanonly
269	GMP	dbcorrdb__FOS__ENCSR000EZE_1__m1	3.39	0.0636	FOS (directAnnotation).	ATF3; BACH2; BATF; FOSB; FOSL1; FOSL2; JDP2; JUN; JUNB; JUND; MEF2C; MYC; RCOR1; SMARCB1; SMARCC1; STAT3; TCF7L2 (inferredBy_MotifSimilarity).	114	4004	FOS (directAnnotation). ATF3; BACH2; BATF; FOSB; FOSL1; FOSL2; JDP2; JUN; JUNB; JUND; MEF2C; MYC; RCOR1; SMARCB1; SMARCC1; STAT3; TCF7L2 (inferredBy_MotifSimilarity).	human	humanonly
270	GMP	cisbp__M4625	3.39	0.0635	JUND (directAnnotation).	ARID3A; ATF3; BACH1; BACH2; BATF; EP300; FOS; FOSB; FOSL1; FOSL2; JDP2; JUN; JUNB; MEF2A; MEF2C; MYC; RCOR1; SMARCC1; STAT3; TCF12; TCF7L2; TRIM28 (inferredBy_MotifSimilarity). MAFK (inferredBy_MotifSimilarity_n_Orthology).	92	3022	JUND (directAnnotation). ARID3A; ATF3; BACH1; BACH2; BATF; EP300; FOS; FOSB; FOSL1; FOSL2; JDP2; JUN; JUNB; MEF2A; MEF2C; MYC; RCOR1; SMARCC1; STAT3; TCF12; TCF7L2; TRIM28 (inferredBy_MotifSimilarity). MAFK (inferredBy_MotifSimilarity_n_Orthology).	human	humanonly
271	GMP	taipale_cyt_meth__ELK1_NACCGGAAGTN_eDBD_meth	3.39	0.0635	ELK1 (directAnnotation).	BCLAF1; EGR1; ELF1; ELF2; ELF4; ELF5; ELK3; ELK4; EP300; ERF; ERG; ETS1; ETS2; ETV1; ETV2; ETV3; ETV4; ETV5; ETV6; FEV; FLI1; GABPA; GABPB1; GATA2; POLR2A; RELA; SPDEF; SRF (inferredBy_MotifSimilarity). ETV3L; ETV7 (inferredBy_MotifSimilarity_n_Orthology).	140	4844	ELK1 (directAnnotation). BCLAF1; EGR1; ELF1; ELF2; ELF4; ELF5; ELK3; ELK4; EP300; ERF; ERG; ETS1; ETS2; ETV1; ETV2; ETV3; ETV4; ETV5; ETV6; FEV; FLI1; GABPA; GABPB1; GATA2; POLR2A; RELA; SPDEF; SRF (inferredBy_MotifSimilarity). ETV3L; ETV7 (inferredBy_MotifSimilarity_n_Orthology).	human	humanonly
272	GMP	homer__DATGASTCAT_BATF	3.38	0.0634	BATF (inferredBy_Orthology).	ATF3; BCL3; CEBPB; EP300; FOS; FOSB; FOSL1; FOSL2; FOXM1; GATA2; JDP2; JUN; JUNB; JUND; MEF2A; MEF2C; MTA3; MYC; NFATC1; NFE2; NFIC; SMARCC1; STAT3; STAT5A; TCF12; TRIM28 (inferredBy_MotifSimilarity).	127	4811	ATF3; BCL3; CEBPB; EP300; FOS; FOSB; FOSL1; FOSL2; FOXM1; GATA2; JDP2; JUN; JUNB; JUND; MEF2A; MEF2C; MTA3; MYC; NFATC1; NFE2; NFIC; SMARCC1; STAT3; STAT5A; TCF12; TRIM28 (inferredBy_MotifSimilarity). BATF (inferredBy_Orthology).	human	humanonly
273	GMP	cisbp__M4496	3.36	0.0633	RELA (directAnnotation).	BCL3; NFKB1; REL; RELB (inferredBy_MotifSimilarity).	21	320	RELA (directAnnotation). BCL3; NFKB1; REL; RELB (inferredBy_MotifSimilarity).	human	humanonly
274	GMP	hocomoco__ETV2_HUMAN.H11MO.0.B	3.36	0.0633	ETV2 (directAnnotation).	EHF; ELF1; ELF2; ELF3; ELF5; ELK1; ELK3; ELK4; ERG; ETS1; ETV1; ETV4; ETV5; FEV; FLI1; GABPA; SPI1 (inferredBy_MotifSimilarity).	26	516	ETV2 (directAnnotation). EHF; ELF1; ELF2; ELF3; ELF5; ELK1; ELK3; ELK4; ERG; ETS1; ETV1; ETV4; ETV5; FEV; FLI1; GABPA; SPI1 (inferredBy_MotifSimilarity).	human	humanonly
275	GMP	cisbp__M4623	3.36	0.0633	JUNB (directAnnotation).	ATF3; BACH1; BACH2; BATF; EP300; FOS; FOSB; FOSL1; FOSL2; JDP2; JUN; JUND; MEF2A; MEF2C; MYC; RCOR1; SMARCC1; STAT3; TCF12; TCF7L2 (inferredBy_MotifSimilarity).	137	4973	JUNB (directAnnotation). ATF3; BACH1; BACH2; BATF; EP300; FOS; FOSB; FOSL1; FOSL2; JDP2; JUN; JUND; MEF2A; MEF2C; MYC; RCOR1; SMARCC1; STAT3; TCF12; TCF7L2 (inferredBy_MotifSimilarity).	human	humanonly
276	GMP	hocomoco__JUNB_MOUSE.H11MO.0.A	3.34	0.0632	JUNB (inferredBy_Orthology).	ATF3; BACH2; BATF; BCL3; EP300; FOS; FOSB; FOSL1; FOSL2; GATA2; JDP2; JUN; JUND; MEF2A; MYC; NFATC1; RCOR1; SMARCC1; STAT3; TCF12; TCF7L2 (inferredBy_MotifSimilarity).	118	4006	ATF3; BACH2; BATF; BCL3; EP300; FOS; FOSB; FOSL1; FOSL2; GATA2; JDP2; JUN; JUND; MEF2A; MYC; NFATC1; RCOR1; SMARCC1; STAT3; TCF12; TCF7L2 (inferredBy_MotifSimilarity). JUNB (inferredBy_Orthology).	human	humanonly
277	GMP	dbcorrdb__RELA__ENCSR000EBD_1__m1	3.33	0.0631	RELA (directAnnotation).	BCL3; HIVEP1; NFKB1; NFKB2; REL; RELB (inferredBy_MotifSimilarity).	119	4523	RELA (directAnnotation). BCL3; HIVEP1; NFKB1; NFKB2; REL; RELB (inferredBy_MotifSimilarity).	human	humanonly
278	GMP	cisbp__M2275	3.33	0.063	ELF1 (directAnnotation).	EGR1; EHF; ELF2; ELF3; ELF4; ELF5; ELK1; ELK3; ERF; ERG; ETS1; ETS2; ETV2; ETV4; FEV; FLI1; GABPA; IKZF1; POLR2A; RELA; SRF (inferredBy_MotifSimilarity).	132	4630	ELF1 (directAnnotation). EGR1; EHF; ELF2; ELF3; ELF4; ELF5; ELK1; ELK3; ERF; ERG; ETS1; ETS2; ETV2; ETV4; FEV; FLI1; GABPA; IKZF1; POLR2A; RELA; SRF (inferredBy_MotifSimilarity).	human	humanonly
279	GMP	cisbp__M2390	3.33	0.063	EHF (directAnnotation).		102	3117	EHF (directAnnotation).	human	humanonly
280	GMP	cisbp__M4811	3.33	0.063	KLF5 (inferredBy_Orthology).	KLF14; KLF4; SP1; SP3 (inferredBy_MotifSimilarity). KLF10; KLF11; KLF12; KLF17; KLF18; KLF3; KLF6; KLF7; KLF8 (inferredBy_MotifSimilarity_n_Orthology).	96	3399	KLF14; KLF4; SP1; SP3 (inferredBy_MotifSimilarity). KLF10; KLF11; KLF12; KLF17; KLF18; KLF3; KLF6; KLF7; KLF8 (inferredBy_MotifSimilarity_n_Orthology). KLF5 (inferredBy_Orthology).	human	humanonly
281	GMP	jaspar__MA0107.1	3.32	0.063	RELA (directAnnotation).	BCL3; NFKB1; NFKB2; REL; RELB (inferredBy_MotifSimilarity). POLD2 (inferredBy_MotifSimilarity_n_Orthology).	103	3465	RELA (directAnnotation). BCL3; NFKB1; NFKB2; REL; RELB (inferredBy_MotifSimilarity). POLD2 (inferredBy_MotifSimilarity_n_Orthology).	human	humanonly
282	GMP	transfac_pro__M08929	3.31	0.0629	FOSL1 (directAnnotation).	ATF3; BACH2; BCL3; EP300; FOS; FOSB; FOSL2; GATA2; JDP2; JUN; JUNB; JUND; MEF2A; MYC; NFE2; RCOR1; STAT3; TCF12; TCF7L2 (inferredBy_MotifSimilarity). BATF (inferredBy_MotifSimilarity_n_Orthology).	67	2045	FOSL1 (directAnnotation). ATF3; BACH2; BCL3; EP300; FOS; FOSB; FOSL2; GATA2; JDP2; JUN; JUNB; JUND; MEF2A; MYC; NFE2; RCOR1; STAT3; TCF12; TCF7L2 (inferredBy_MotifSimilarity). BATF (inferredBy_MotifSimilarity_n_Orthology).	human	humanonly
283	GMP	stark__GAGGAAGC	3.31	0.0628	ETV2 (inferredBy_Orthology).		32	692	ETV2 (inferredBy_Orthology).	human	humanonly
284	GMP	taipale_cyt_meth__KLF2_NRCCACRCCCN_eDBD	3.31	0.0628	KLF2 (directAnnotation).	KLF12; KLF13; KLF14; KLF16; KLF3; KLF4; KLF5; KLF6; SP1; SP3; SP8; SP9 (inferredBy_MotifSimilarity). KLF1; KLF10; KLF11; KLF17; KLF18; KLF7; KLF8; SP6; SP7 (inferredBy_MotifSimilarity_n_Orthology).	43	1085	KLF2 (directAnnotation). KLF12; KLF13; KLF14; KLF16; KLF3; KLF4; KLF5; KLF6; SP1; SP3; SP8; SP9 (inferredBy_MotifSimilarity). KLF1; KLF10; KLF11; KLF17; KLF18; KLF7; KLF8; SP6; SP7 (inferredBy_MotifSimilarity_n_Orthology).	human	humanonly
285	GMP	cisbp__M4485	3.29	0.0627	RELA (directAnnotation).	BCL3; HIVEP1; NFKB1; NFKB2; REL; RELB (inferredBy_MotifSimilarity). POLD2 (inferredBy_MotifSimilarity_n_Orthology).	54	1511	RELA (directAnnotation). BCL3; HIVEP1; NFKB1; NFKB2; REL; RELB (inferredBy_MotifSimilarity). POLD2 (inferredBy_MotifSimilarity_n_Orthology).	human	humanonly
286	GMP	tfdimers__MD00012	3.28	0.0626	ETS1; YY1 (directAnnotation).		107	3410	ETS1; YY1 (directAnnotation).	human	humanmouse
287	GMP	yetfasco__YBL103C_1445	3.28	0.0626		ATF3; EP300; FOS; FOSB; FOSL1; FOSL2; JDP2; JUN; JUNB; JUND; MEF2A; MYC; STAT3; TCF7L2 (inferredBy_MotifSimilarity). BATF (inferredBy_MotifSimilarity_n_Orthology).	45	1169	ATF3; EP300; FOS; FOSB; FOSL1; FOSL2; JDP2; JUN; JUNB; JUND; MEF2A; MYC; STAT3; TCF7L2 (inferredBy_MotifSimilarity). BATF (inferredBy_MotifSimilarity_n_Orthology).	human	humanonly
288	GMP	dbcorrdb__FOS__ENCSR000EVU_1__m1	3.28	0.0626	FOS (directAnnotation).	ATF3; BATF; BCL3; CEBPB; EP300; FOSB; FOSL1; FOSL2; GATA2; JDP2; JUN; JUNB; JUND; MEF2A; MEF2C; MYC; NFE2; STAT3; TCF12 (inferredBy_MotifSimilarity).	71	2216	FOS (directAnnotation). ATF3; BATF; BCL3; CEBPB; EP300; FOSB; FOSL1; FOSL2; GATA2; JDP2; JUN; JUNB; JUND; MEF2A; MEF2C; MYC; NFE2; STAT3; TCF12 (inferredBy_MotifSimilarity).	human	humanonly
289	GMP	transfac_pro__M08926	3.27	0.0625	JUNB (directAnnotation).	ARID3A; ATF3; BACH1; BACH2; BATF; CEBPB; EP300; FOS; FOSB; FOSL1; FOSL2; JDP2; JUN; JUND; MEF2A; MYC; NFE2; NFE2L2; SMARCC1; STAT3; TCF12; TCF7L2; TRIM28 (inferredBy_MotifSimilarity). MAFK (inferredBy_MotifSimilarity_n_Orthology).	27	494	JUNB (directAnnotation). ARID3A; ATF3; BACH1; BACH2; BATF; CEBPB; EP300; FOS; FOSB; FOSL1; FOSL2; JDP2; JUN; JUND; MEF2A; MYC; NFE2; NFE2L2; SMARCC1; STAT3; TCF12; TCF7L2; TRIM28 (inferredBy_MotifSimilarity). MAFK (inferredBy_MotifSimilarity_n_Orthology).	human	humanonly
290	GMP	homer__NWAACCACADNN_RUNX2	3.27	0.0625	RUNX2 (directAnnotation).	BCL11A; CBFB; CEBPB; IKZF1; MTA3; NFATC1; RUNX1; RUNX3; TBL1XR1 (inferredBy_MotifSimilarity).	32	739	RUNX2 (directAnnotation). BCL11A; CBFB; CEBPB; IKZF1; MTA3; NFATC1; RUNX1; RUNX3; TBL1XR1 (inferredBy_MotifSimilarity).	human	humanonly
291	GMP	dbcorrdb__JUN__ENCSR000EFS_1__m1	3.27	0.0625	JUN (directAnnotation).	ATF1; ATF3; BACH2; FOS; FOSB; FOSL1; FOSL2; JDP2; JUNB; JUND; MYC; RCOR1; SMARCB1; SMARCC1; TCF7L2 (inferredBy_MotifSimilarity). MAFK (inferredBy_MotifSimilarity_n_Orthology).	20	335	JUN (directAnnotation). ATF1; ATF3; BACH2; FOS; FOSB; FOSL1; FOSL2; JDP2; JUNB; JUND; MYC; RCOR1; SMARCB1; SMARCC1; TCF7L2 (inferredBy_MotifSimilarity). MAFK (inferredBy_MotifSimilarity_n_Orthology).	human	humanonly
292	GMP	cisbp__M0696	3.27	0.0625	EHF (inferredBy_Orthology).	ELF1; ELF2; ELF3; ELF4; ELF5; FLI1 (inferredBy_MotifSimilarity). ERF; ETS1; ETV3; ETV3L; ETV6; SPDEF (inferredBy_MotifSimilarity_n_Orthology).	73	2085	ELF1; ELF2; ELF3; ELF4; ELF5; FLI1 (inferredBy_MotifSimilarity). ERF; ETS1; ETV3; ETV3L; ETV6; SPDEF (inferredBy_MotifSimilarity_n_Orthology). EHF (inferredBy_Orthology).	human	humanonly
293	GMP	cisbp__M6222	3.26	0.0624	ETV4 (directAnnotation).	EHF; ELF1; ELF2; ELF3; ELF4; ELK1; ELK3; ELK4; ERF; ERG; ETS1; ETS2; ETV1; ETV2; ETV5; ETV6; ETV7; FEV; FLI1; GABPA; GABPB1; PSMD12; SPI1; SPIB (inferredBy_MotifSimilarity). ELF5 (inferredBy_MotifSimilarity_n_Orthology).	32	642	ETV4 (directAnnotation). EHF; ELF1; ELF2; ELF3; ELF4; ELK1; ELK3; ELK4; ERF; ERG; ETS1; ETS2; ETV1; ETV2; ETV5; ETV6; ETV7; FEV; FLI1; GABPA; GABPB1; PSMD12; SPI1; SPIB (inferredBy_MotifSimilarity). ELF5 (inferredBy_MotifSimilarity_n_Orthology).	human	humanonly
294	GMP	transfac_pro__M01870	3.25	0.0623	ETS1 (directAnnotation).	EHF; ELF1; ELF2; ELF4; ELF5; ERF; ERG; ETS2; ETV2; ETV4; FEV; FLI1; GABPA (inferredBy_MotifSimilarity).	82	2501	ETS1 (directAnnotation). EHF; ELF1; ELF2; ELF4; ELF5; ERF; ERG; ETS2; ETV2; ETV4; FEV; FLI1; GABPA (inferredBy_MotifSimilarity).	human	humanonly
295	GMP	scertf__macisaac.RTG3	3.24	0.0622		BACH2; EP300; FOS; FOSB; FOSL1; FOSL2; JUN; JUNB; JUND; MAFG; NFE2L1 (inferredBy_MotifSimilarity).	75	2444	BACH2; EP300; FOS; FOSB; FOSL1; FOSL2; JUN; JUNB; JUND; MAFG; NFE2L1 (inferredBy_MotifSimilarity).	human	humanonly
296	GMP	cisbp__M4468	3.24	0.0622	RELA (directAnnotation).	BCL3; HIVEP1; NFKB1; REL; RELB (inferredBy_MotifSimilarity).	39	998	RELA (directAnnotation). BCL3; HIVEP1; NFKB1; REL; RELB (inferredBy_MotifSimilarity).	human	humanmouse
297	GMP	taipale_cyt_meth__CEBPG_NRTTGCGYAAYN_FL	3.23	0.0621	CEBPG (directAnnotation).	CEBPB; CEBPD; CEBPE; DBP; HLF; TEF (inferredBy_MotifSimilarity). CEBPA (inferredBy_MotifSimilarity_n_Orthology).	41	1071	CEBPG (directAnnotation). CEBPB; CEBPD; CEBPE; DBP; HLF; TEF (inferredBy_MotifSimilarity). CEBPA (inferredBy_MotifSimilarity_n_Orthology).	human	humanonly
298	GMP	cisbp__M4541	3.23	0.0621	JUND (directAnnotation).	ARID3A; ATF3; BATF; EP300; FOS; FOSB; FOSL1; FOSL2; JDP2; JUN; JUNB; MEF2C; MYC; NFE2; STAT3; TCF12 (inferredBy_MotifSimilarity).	85	2865	JUND (directAnnotation). ARID3A; ATF3; BATF; EP300; FOS; FOSB; FOSL1; FOSL2; JDP2; JUN; JUNB; MEF2C; MYC; NFE2; STAT3; TCF12 (inferredBy_MotifSimilarity).	human	humanonly
299	GMP	dbcorrdb__eGFP-FOS__ENCSR000DKB_1__m1	3.23	0.0621		ATF3; BACH1; BACH2; BATF; EP300; FOS; FOSB; FOSL1; FOSL2; GATA2; JDP2; JUN; JUNB; JUND; MEF2A; MYC; RCOR1; SMARCC1; STAT3; TCF12; TCF7L2 (inferredBy_MotifSimilarity). MAFK (inferredBy_MotifSimilarity_n_Orthology).	128	4904	ATF3; BACH1; BACH2; BATF; EP300; FOS; FOSB; FOSL1; FOSL2; GATA2; JDP2; JUN; JUNB; JUND; MEF2A; MYC; RCOR1; SMARCC1; STAT3; TCF12; TCF7L2 (inferredBy_MotifSimilarity). MAFK (inferredBy_MotifSimilarity_n_Orthology).	human	humanonly
300	GMP	cisbp__M1930	3.23	0.0621	RELA (directAnnotation).	BCL3; NFKB1; NFKB2; REL; RELB (inferredBy_MotifSimilarity). POLD2 (inferredBy_MotifSimilarity_n_Orthology).	94	3061	RELA (directAnnotation). BCL3; NFKB1; NFKB2; REL; RELB (inferredBy_MotifSimilarity). POLD2 (inferredBy_MotifSimilarity_n_Orthology).	human	humanonly
301	GMP	transfac_pro__M07382	3.22	0.062	FLI1 (directAnnotation).	ELF5; ELK1; ETV1; ETV5 (inferredBy_MotifSimilarity). ETS1 (inferredBy_MotifSimilarity_n_Orthology).	88	2942	FLI1 (directAnnotation). ELF5; ELK1; ETV1; ETV5 (inferredBy_MotifSimilarity). ETS1 (inferredBy_MotifSimilarity_n_Orthology).	human	humanonly
302	GMP	flyfactorsurvey__dl_NBT_FBgn0000462	3.2	0.0619	REL; RELA; RELB (inferredBy_Orthology).		66	2125	REL; RELA; RELB (inferredBy_Orthology).	human	humanonly
303	GMP	cisbp__M6449	3.2	0.0619	REL (directAnnotation).	BCL3; HIVEP1; NFKB1; NFKB2; RELA; RELB (inferredBy_MotifSimilarity).	126	4634	REL (directAnnotation). BCL3; HIVEP1; NFKB1; NFKB2; RELA; RELB (inferredBy_MotifSimilarity).	human	humanonly
304	GMP	cisbp__M3624	3.2	0.0618	NFKB1 (directAnnotation).	NFKB2; RELA; RELB (inferredBy_MotifSimilarity). POLD2; REL (inferredBy_MotifSimilarity_n_Orthology).	86	2500	NFKB1 (directAnnotation). NFKB2; RELA; RELB (inferredBy_MotifSimilarity). POLD2; REL (inferredBy_MotifSimilarity_n_Orthology).	human	humanonly
305	GMP	transfac_public__M00208	3.19	0.0618	NFKB1 (directAnnotation). REL (inferredBy_Orthology).	NFKB2; RELA; RELB (inferredBy_MotifSimilarity). POLD2 (inferredBy_MotifSimilarity_n_Orthology).	111	3871	NFKB1 (directAnnotation). NFKB2; RELA; RELB (inferredBy_MotifSimilarity). POLD2 (inferredBy_MotifSimilarity_n_Orthology). REL (inferredBy_Orthology).	human	humanmouse
306	GMP	elemento__AGGGCGG	3.18	0.0616			27	489		human	humanonly
307	GMP	dbcorrdb__RELA__ENCSR000EBI_1__m1	3.17	0.0616	RELA (directAnnotation).	BCL3; HIVEP1; NFKB1; NFKB2; REL; RELB (inferredBy_MotifSimilarity).	48	1242	RELA (directAnnotation). BCL3; HIVEP1; NFKB1; NFKB2; REL; RELB (inferredBy_MotifSimilarity).	human	humanonly
308	GMP	dbcorrdb__ATF3__ENCSR000BNU_1__m1	3.17	0.0616	ATF3 (directAnnotation).	ATF1; ATF2; CEBPD; FOS; JUN; JUND; MYC; NFE2; RCOR1; SMARCB1; SMARCC1; SREBF1; TCF7L2; USF1; USF2 (inferredBy_MotifSimilarity).	15	151	ATF3 (directAnnotation). ATF1; ATF2; CEBPD; FOS; JUN; JUND; MYC; NFE2; RCOR1; SMARCB1; SMARCC1; SREBF1; TCF7L2; USF1; USF2 (inferredBy_MotifSimilarity).	human	humanonly
309	GMP	transfac_pro__M05319	3.17	0.0616	KLF7 (directAnnotation).	KLF6; KLF8 (inferredBy_MotifSimilarity). KLF2 (inferredBy_MotifSimilarity_n_Orthology).	63	1736	KLF7 (directAnnotation). KLF6; KLF8 (inferredBy_MotifSimilarity). KLF2 (inferredBy_MotifSimilarity_n_Orthology).	human	humanonly
310	GMP	hocomoco__ELF2_MOUSE.H11MO.0.C	3.17	0.0615	ELF2 (inferredBy_Orthology).	ELF1; ELK3; ETS1; ETS2; ETV2; ETV4 (inferredBy_MotifSimilarity).	102	3266	ELF1; ELK3; ETS1; ETS2; ETV2; ETV4 (inferredBy_MotifSimilarity). ELF2 (inferredBy_Orthology).	human	humanonly
311	GMP	taipale_cyt_meth__JDP2_NATGASTCAYN_eDBD_meth	3.16	0.0615	JDP2 (directAnnotation).	ATF3; BACH1; BACH2; EP300; FOS; FOSB; FOSL1; FOSL2; JUN; JUNB; JUND; MEF2C; MYC; NFE2; TCF7L2; TRIM28 (inferredBy_MotifSimilarity). BATF (inferredBy_MotifSimilarity_n_Orthology).	14	155	JDP2 (directAnnotation). ATF3; BACH1; BACH2; EP300; FOS; FOSB; FOSL1; FOSL2; JUN; JUNB; JUND; MEF2C; MYC; NFE2; TCF7L2; TRIM28 (inferredBy_MotifSimilarity). BATF (inferredBy_MotifSimilarity_n_Orthology).	human	humanonly
312	GMP	cisbp__M4607	3.16	0.0614	FOS (directAnnotation).	ATF3; BACH1; BACH2; BATF; EP300; FOSB; FOSL1; FOSL2; JDP2; JUN; JUNB; JUND; MEF2A; MEF2C; MYC; NFE2; RCOR1; SMARCA4; SMARCC1; STAT3; TCF12; TCF7L2 (inferredBy_MotifSimilarity). MAFK (inferredBy_MotifSimilarity_n_Orthology).	118	4312	FOS (directAnnotation). ATF3; BACH1; BACH2; BATF; EP300; FOSB; FOSL1; FOSL2; JDP2; JUN; JUNB; JUND; MEF2A; MEF2C; MYC; NFE2; RCOR1; SMARCA4; SMARCC1; STAT3; TCF12; TCF7L2 (inferredBy_MotifSimilarity). MAFK (inferredBy_MotifSimilarity_n_Orthology).	human	humanonly
313	GMP	transfac_pro__M05437	3.15	0.0614	KLF7 (inferredBy_Orthology).	KLF6; KLF8 (inferredBy_MotifSimilarity). KLF2 (inferredBy_MotifSimilarity_n_Orthology).	60	1541	KLF6; KLF8 (inferredBy_MotifSimilarity). KLF2 (inferredBy_MotifSimilarity_n_Orthology). KLF7 (inferredBy_Orthology).	human	humanonly
314	GMP	dbcorrdb__RELA__ENCSR000EBM_1__m1	3.14	0.0613	RELA (directAnnotation).	BCL3; HIVEP1; NFKB1; NFKB2; REL; RELB (inferredBy_MotifSimilarity). POLD2 (inferredBy_MotifSimilarity_n_Orthology).	40	1029	RELA (directAnnotation). BCL3; HIVEP1; NFKB1; NFKB2; REL; RELB (inferredBy_MotifSimilarity). POLD2 (inferredBy_MotifSimilarity_n_Orthology).	human	humanonly
315	GMP	dbcorrdb__JUND__ENCSR000EBZ_1__m1	3.14	0.0613	JUND (directAnnotation).	ATF3; CREB1; FOS; JUN; SMARCB1; SMARCC1 (inferredBy_MotifSimilarity). FOSL2 (inferredBy_MotifSimilarity_n_Orthology).	117	4274	JUND (directAnnotation). ATF3; CREB1; FOS; JUN; SMARCB1; SMARCC1 (inferredBy_MotifSimilarity). FOSL2 (inferredBy_MotifSimilarity_n_Orthology).	human	humanonly
316	GMP	cisbp__M6319	3.14	0.0613	JUN (directAnnotation).	ATF3; BACH1; BACH2; BATF; BCL3; EP300; FOS; FOSB; FOSL1; FOSL2; GATA2; JDP2; JUNB; JUND; MEF2A; MYC; NFATC1; NFE2; RCOR1; SMARCC1; STAT3; TCF12; TCF7L2 (inferredBy_MotifSimilarity).	108	3784	JUN (directAnnotation). ATF3; BACH1; BACH2; BATF; BCL3; EP300; FOS; FOSB; FOSL1; FOSL2; GATA2; JDP2; JUNB; JUND; MEF2A; MYC; NFATC1; NFE2; RCOR1; SMARCC1; STAT3; TCF12; TCF7L2 (inferredBy_MotifSimilarity).	human	humanonly
317	GMP	dbcorrdb__TCF7L2__ENCSR000EUV_1__m2	3.14	0.0613	TCF7L2 (directAnnotation).	ATF3; BACH2; BATF; CEBPB; FOS; FOSB; FOSL1; FOSL2; JDP2; JUN; JUNB; JUND; MEF2A; MYC; RCOR1; SMARCB1; SMARCC1 (inferredBy_MotifSimilarity).	22	397	TCF7L2 (directAnnotation). ATF3; BACH2; BATF; CEBPB; FOS; FOSB; FOSL1; FOSL2; JDP2; JUN; JUNB; JUND; MEF2A; MYC; RCOR1; SMARCB1; SMARCC1 (inferredBy_MotifSimilarity).	human	humanonly
318	GMP	transfac_pro__M05332	3.13	0.0612	SP2 (directAnnotation).	KLF10; KLF11; KLF6; SP5; SP6; SP7; SP8; SP9 (inferredBy_MotifSimilarity). KLF13; KLF14; KLF2; SP3 (inferredBy_MotifSimilarity_n_Orthology).	23	395	SP2 (directAnnotation). KLF10; KLF11; KLF6; SP5; SP6; SP7; SP8; SP9 (inferredBy_MotifSimilarity). KLF13; KLF14; KLF2; SP3 (inferredBy_MotifSimilarity_n_Orthology).	human	humanmouse
319	GMP	taipale_cyt_meth__KLF17_NGCCACRCCCWN_eDBD_meth	3.13	0.0612	KLF17 (directAnnotation).	KLF4; KLF5 (inferredBy_MotifSimilarity). KLF12; KLF7; KLF8 (inferredBy_MotifSimilarity_n_Orthology).	123	4439	KLF17 (directAnnotation). KLF4; KLF5 (inferredBy_MotifSimilarity). KLF12; KLF7; KLF8 (inferredBy_MotifSimilarity_n_Orthology).	human	humanonly
320	GMP	cisbp__M4590	3.13	0.0612	FOS (directAnnotation).	ATF3; BATF; FOSB; FOSL1; FOSL2; JUN; JUNB; JUND; MYC; SMARCC1 (inferredBy_MotifSimilarity).	21	308	FOS (directAnnotation). ATF3; BATF; FOSB; FOSL1; FOSL2; JUN; JUNB; JUND; MYC; SMARCC1 (inferredBy_MotifSimilarity).	human	humanonly
321	GMP	hocomoco__ELF1_MOUSE.H11MO.0.A	3.12	0.0611	ELF1 (inferredBy_Orthology).	BCLAF1; EGR1; EHF; ELF2; ELF3; ELF4; ELF5; ELK3; ELK4; ETV6; GABPA; HCFC1; NR2C2; PHF8; POLR2A; SIN3A (inferredBy_MotifSimilarity). ETS1; FLI1 (inferredBy_MotifSimilarity_n_Orthology).	120	4082	BCLAF1; EGR1; EHF; ELF2; ELF3; ELF4; ELF5; ELK3; ELK4; ETV6; GABPA; HCFC1; NR2C2; PHF8; POLR2A; SIN3A (inferredBy_MotifSimilarity). ETS1; FLI1 (inferredBy_MotifSimilarity_n_Orthology). ELF1 (inferredBy_Orthology).	human	humanonly
322	GMP	dbcorrdb__JUN__ENCSR000EZT_1__m1	3.12	0.0611	JUN (directAnnotation).	ATF3; BACH2; BATF; CEBPB; EP300; FOS; FOSB; FOSL1; FOSL2; JDP2; JUNB; JUND; MEF2A; MYC; RCOR1; SMARCC1; STAT3; TCF7L2 (inferredBy_MotifSimilarity).	119	4430	JUN (directAnnotation). ATF3; BACH2; BATF; CEBPB; EP300; FOS; FOSB; FOSL1; FOSL2; JDP2; JUNB; JUND; MEF2A; MYC; RCOR1; SMARCC1; STAT3; TCF7L2 (inferredBy_MotifSimilarity).	human	humanonly
323	GMP	transfac_pro__M01172	3.12	0.0611	SPI1 (directAnnotation).	BCL11A; ELF1; EP300; IKZF1; IRF1; IRF4; IRF8; PAX5; SPIB; SPIC; STAT3; TBL1XR1 (inferredBy_MotifSimilarity).	130	4183	SPI1 (directAnnotation). BCL11A; ELF1; EP300; IKZF1; IRF1; IRF4; IRF8; PAX5; SPIB; SPIC; STAT3; TBL1XR1 (inferredBy_MotifSimilarity).	human	humanonly
324	GMP	homer__ATGACTCATC_AP-1	3.12	0.0611	JUN (inferredBy_Orthology).	ARID3A; ATF3; BACH1; BACH2; BATF; EP300; FOS; FOSB; FOSL1; FOSL2; FOXM1; JDP2; JUNB; JUND; MAF; MAFB; MAFG; MAFK; MEF2A; MEF2C; MYC; NFE2; NFE2L1; NFE2L2; NRF1; RCOR1; SMARCC1; STAT3; TCF12; TCF7L2; TRIM28 (inferredBy_MotifSimilarity).	50	1427	ARID3A; ATF3; BACH1; BACH2; BATF; EP300; FOS; FOSB; FOSL1; FOSL2; FOXM1; JDP2; JUNB; JUND; MAF; MAFB; MAFG; MAFK; MEF2A; MEF2C; MYC; NFE2; NFE2L1; NFE2L2; NRF1; RCOR1; SMARCC1; STAT3; TCF12; TCF7L2; TRIM28 (inferredBy_MotifSimilarity). JUN (inferredBy_Orthology).	human	humanonly
325	GMP	taipale_cyt_meth__ELF2_NATGCGGAAGTN_eDBD_meth	3.11	0.061	ELF2 (directAnnotation).	ELF1; ELF4; ELF5; SPIB (inferredBy_MotifSimilarity).	113	3889	ELF2 (directAnnotation). ELF1; ELF4; ELF5; SPIB (inferredBy_MotifSimilarity).	human	humanonly
326	GMP	tfdimers__MD00204	3.11	0.061	GABPA; NKX2-1 (directAnnotation).		85	2893	GABPA; NKX2-1 (directAnnotation).	human	humanonly
327	GMP	hocomoco__FOS_HUMAN.H11MO.0.A	3.1	0.061	FOS (directAnnotation).	ATF3; BACH2; BATF; BCL3; FOSB; FOSL1; FOSL2; GATA2; JDP2; JUN; JUNB; JUND; MYC; SMARCC1; TCF7L2 (inferredBy_MotifSimilarity).	123	4494	FOS (directAnnotation). ATF3; BACH2; BATF; BCL3; FOSB; FOSL1; FOSL2; GATA2; JDP2; JUN; JUNB; JUND; MYC; SMARCC1; TCF7L2 (inferredBy_MotifSimilarity).	human	humanonly
328	GMP	taipale_tf_pairs__TEAD4_SPIB_RGAATGCGGAAGTN_CAP_2	3.09	0.0608	SPIB; TEAD4 (directAnnotation).		143	4807	SPIB; TEAD4 (directAnnotation).	human	humanonly
329	GMP	jaspar__MA0599.1	3.09	0.0608	KLF5 (directAnnotation).	IRF1; KLF1; KLF10; KLF11; KLF12; KLF13; KLF15; KLF16; KLF17; KLF2; KLF3; KLF4; KLF6; KLF7; KLF8; KLF9; SP1; SP2; SP3; SP4 (inferredBy_MotifSimilarity). SP6; SP7; SP8; SP9 (inferredBy_MotifSimilarity_n_Orthology).	57	1567	KLF5 (directAnnotation). IRF1; KLF1; KLF10; KLF11; KLF12; KLF13; KLF15; KLF16; KLF17; KLF2; KLF3; KLF4; KLF6; KLF7; KLF8; KLF9; SP1; SP2; SP3; SP4 (inferredBy_MotifSimilarity). SP6; SP7; SP8; SP9 (inferredBy_MotifSimilarity_n_Orthology).	human	humanonly
330	GMP	dbcorrdb__RELA__ENCSR000EAN_1__m1	3.07	0.0607	RELA (directAnnotation).	BCL3; HIVEP1; NFKB1; NFKB2; REL; RELB (inferredBy_MotifSimilarity). POLD2 (inferredBy_MotifSimilarity_n_Orthology).	41	1080	RELA (directAnnotation). BCL3; HIVEP1; NFKB1; NFKB2; REL; RELB (inferredBy_MotifSimilarity). POLD2 (inferredBy_MotifSimilarity_n_Orthology).	human	humanonly
331	GMP	swissregulon__hs__TBP.p2	3.07	0.0606	TBP (directAnnotation).	GTF2B; GTF2F1; POLR2A; TAF1 (inferredBy_MotifSimilarity). TBPL2 (inferredBy_MotifSimilarity_n_Orthology).	106	3895	TBP (directAnnotation). GTF2B; GTF2F1; POLR2A; TAF1 (inferredBy_MotifSimilarity). TBPL2 (inferredBy_MotifSimilarity_n_Orthology).	human	humanmouse
332	GMP	dbcorrdb__RELA__ENCSR000EAW_1__m1	3.07	0.0606	RELA (directAnnotation).	BCL3; HIVEP1; NFKB1; NFKB2; REL; RELB (inferredBy_MotifSimilarity).	101	3672	RELA (directAnnotation). BCL3; HIVEP1; NFKB1; NFKB2; REL; RELB (inferredBy_MotifSimilarity).	human	humanonly
333	GMP	cisbp__M4495	3.06	0.0606	RELA (directAnnotation).	BCL3; HIVEP1; NFKB1; NFKB2; REL; RELB (inferredBy_MotifSimilarity).	47	1163	RELA (directAnnotation). BCL3; HIVEP1; NFKB1; NFKB2; REL; RELB (inferredBy_MotifSimilarity).	human	humanonly
334	GMP	transfac_pro__M01874	3.06	0.0606	KLF1 (directAnnotation).	KLF3; KLF4 (inferredBy_MotifSimilarity).	128	4850	KLF1 (directAnnotation). KLF3; KLF4 (inferredBy_MotifSimilarity).	human	humanonly
335	GMP	transfac_public__M00007	3.06	0.0605	ELK1 (directAnnotation).	BCLAF1; ELF1; ELF2; ELK3; ELK4; ERG; ETS1; ETV1; ETV2; FLI1; GABPA; GABPB1; SPIB (inferredBy_MotifSimilarity). ETV3; ETV4; ETV5; ETV6; ETV7 (inferredBy_MotifSimilarity_n_Orthology).	93	2403	ELK1 (directAnnotation). BCLAF1; ELF1; ELF2; ELK3; ELK4; ERG; ETS1; ETV1; ETV2; FLI1; GABPA; GABPB1; SPIB (inferredBy_MotifSimilarity). ETV3; ETV4; ETV5; ETV6; ETV7 (inferredBy_MotifSimilarity_n_Orthology).	human	humanonly
336	GMP	dbcorrdb__JUN__ENCSR000EZW_1__m1	3.05	0.0605	JUN (directAnnotation).	ATF3; BATF; EP300; FOS; FOSB; FOSL1; FOSL2; GATA2; JDP2; JUNB; JUND; MEF2A; MYC; RCOR1; STAT3; TCF12; TCF7L2 (inferredBy_MotifSimilarity).	21	294	JUN (directAnnotation). ATF3; BATF; EP300; FOS; FOSB; FOSL1; FOSL2; GATA2; JDP2; JUNB; JUND; MEF2A; MYC; RCOR1; STAT3; TCF12; TCF7L2 (inferredBy_MotifSimilarity).	human	humanonly
337	GMP	transfac_pro__M05318	3.05	0.0605	KLF8 (directAnnotation).	KLF6; KLF7 (inferredBy_MotifSimilarity). KLF2 (inferredBy_MotifSimilarity_n_Orthology).	58	1505	KLF8 (directAnnotation). KLF6; KLF7 (inferredBy_MotifSimilarity). KLF2 (inferredBy_MotifSimilarity_n_Orthology).	human	humanonly
338	GMP	tfdimers__MD00252	3.05	0.0604	FLI1; VDR (directAnnotation).		130	4793	FLI1; VDR (directAnnotation).	human	humanonly
339	GMP	transfac_pro__M08829	3.04	0.0604	SMAD5 (directAnnotation).		46	1144	SMAD5 (directAnnotation).	human	humanmouse
340	GMP	dbcorrdb__RCOR1__ENCSR000ECM_1__m1	3.04	0.0604	RCOR1 (directAnnotation).	ATF1; ATF3; BACH2; BATF; CEBPB; FOS; FOSB; FOSL1; FOSL2; JDP2; JUN; JUNB; JUND; MEF2A; MYC; SMARCC1; STAT3; TCF7L2 (inferredBy_MotifSimilarity).	22	408	RCOR1 (directAnnotation). ATF1; ATF3; BACH2; BATF; CEBPB; FOS; FOSB; FOSL1; FOSL2; JDP2; JUN; JUNB; JUND; MEF2A; MYC; SMARCC1; STAT3; TCF7L2 (inferredBy_MotifSimilarity).	human	humanonly
341	GMP	taipale_cyt_meth__KLF5_NMCACGCCCN_eDBD	3.04	0.0604	KLF5 (directAnnotation).	KLF1; KLF10; KLF11; KLF12; KLF13; KLF14; KLF15; KLF16; KLF2; KLF3; KLF4; KLF6; KLF9; SP1; SP3; SP4; SP8; SP9 (inferredBy_MotifSimilarity). KLF17; KLF18; KLF7; KLF8 (inferredBy_MotifSimilarity_n_Orthology).	64	1659	KLF5 (directAnnotation). KLF1; KLF10; KLF11; KLF12; KLF13; KLF14; KLF15; KLF16; KLF2; KLF3; KLF4; KLF6; KLF9; SP1; SP3; SP4; SP8; SP9 (inferredBy_MotifSimilarity). KLF17; KLF18; KLF7; KLF8 (inferredBy_MotifSimilarity_n_Orthology).	human	humanonly
342	GMP	transfac_pro__M01223	3.04	0.0603	NFKB1 (directAnnotation). POLD2 (inferredBy_Orthology).	REL; RELA (inferredBy_MotifSimilarity). HIVEP1; HIVEP2; HIVEP3; ZNF831 (inferredBy_MotifSimilarity_n_Orthology).	95	3271	NFKB1 (directAnnotation). REL; RELA (inferredBy_MotifSimilarity). HIVEP1; HIVEP2; HIVEP3; ZNF831 (inferredBy_MotifSimilarity_n_Orthology). POLD2 (inferredBy_Orthology).	human	humanonly
343	GMP	cisbp__M0697	3.04	0.0603	EHF (inferredBy_Orthology).	ELF1; ELF2; ELF3; ELF4; ELF5; ETV6; FLI1 (inferredBy_MotifSimilarity). ERF; ETV3; ETV3L; SPDEF (inferredBy_MotifSimilarity_n_Orthology).	70	1967	ELF1; ELF2; ELF3; ELF4; ELF5; ETV6; FLI1 (inferredBy_MotifSimilarity). ERF; ETV3; ETV3L; SPDEF (inferredBy_MotifSimilarity_n_Orthology). EHF (inferredBy_Orthology).	human	humanonly
344	GMP	cisbp__M0296	3.02	0.0602	FOSL1 (inferredBy_Orthology).	JUN; JUND (inferredBy_MotifSimilarity). JDP2 (inferredBy_MotifSimilarity_n_Orthology).	48	1404	JUN; JUND (inferredBy_MotifSimilarity). JDP2 (inferredBy_MotifSimilarity_n_Orthology). FOSL1 (inferredBy_Orthology).	human	humanonly
345	GMP	dbcorrdb__RELA__ENCSR000DYM_1__m1	3.02	0.0602	RELA (directAnnotation).	BCL3; HIVEP1; NFKB1; NFKB2; REL; RELB (inferredBy_MotifSimilarity).	32	761	RELA (directAnnotation). BCL3; HIVEP1; NFKB1; NFKB2; REL; RELB (inferredBy_MotifSimilarity).	human	humanonly
346	GMP	transfac_pro__M05455	3.02	0.0602	SP6 (inferredBy_Orthology).	KLF10; KLF11; SP2; SP5; SP7; SP8; SP9 (inferredBy_MotifSimilarity). KLF14; SP3 (inferredBy_MotifSimilarity_n_Orthology).	22	407	KLF10; KLF11; SP2; SP5; SP7; SP8; SP9 (inferredBy_MotifSimilarity). KLF14; SP3 (inferredBy_MotifSimilarity_n_Orthology). SP6 (inferredBy_Orthology).	human	humanmouse
347	GMP	cisbp__M6227	3.02	0.0601	FLI1 (directAnnotation).	ELF1; ELK1; ELK3; ELK4; ETS1; ETV1; ETV4; ETV7; GABPA; GABPB1 (inferredBy_MotifSimilarity). ERG; ETS2; ETV5 (inferredBy_MotifSimilarity_n_Orthology).	99	3129	FLI1 (directAnnotation). ELF1; ELK1; ELK3; ELK4; ETS1; ETV1; ETV4; ETV7; GABPA; GABPB1 (inferredBy_MotifSimilarity). ERG; ETS2; ETV5 (inferredBy_MotifSimilarity_n_Orthology).	human	humanonly
348	GMP	cisbp__M2980	3.01	0.0601	BACH2 (directAnnotation).	ATF3; FOS; FOSB; FOSL1; FOSL2; JDP2; JUN; JUNB; JUND; NFE2 (inferredBy_MotifSimilarity).	88	3117	BACH2 (directAnnotation). ATF3; FOS; FOSB; FOSL1; FOSL2; JDP2; JUN; JUNB; JUND; NFE2 (inferredBy_MotifSimilarity).	human	humanonly
349	GMP	cisbp__M0314	3.01	0.0601	CEBPB (inferredBy_Orthology).	ATF3; ATF4; CEBPA; CEBPD; CEBPE; CEBPG; DBP; EP300; HLF; MYC; NFIL3; PPARGC1A; TEF (inferredBy_MotifSimilarity). DDIT3 (inferredBy_MotifSimilarity_n_Orthology).	104	3469	ATF3; ATF4; CEBPA; CEBPD; CEBPE; CEBPG; DBP; EP300; HLF; MYC; NFIL3; PPARGC1A; TEF (inferredBy_MotifSimilarity). DDIT3 (inferredBy_MotifSimilarity_n_Orthology). CEBPB (inferredBy_Orthology).	human	humanmouse
350	GMP	neph__UW.Motif.0001	3.01	0.0601		ARID3A; ATF3; BACH2; BATF; EP300; FOS; FOSB; FOSL1; FOSL2; JDP2; JUN; JUNB; JUND; MEF2A; MYC; NFE2; STAT3; TCF12; TCF7L2; TRIM28 (inferredBy_MotifSimilarity).	19	298	ARID3A; ATF3; BACH2; BATF; EP300; FOS; FOSB; FOSL1; FOSL2; JDP2; JUN; JUNB; JUND; MEF2A; MYC; NFE2; STAT3; TCF12; TCF7L2; TRIM28 (inferredBy_MotifSimilarity).	human	humanonly
351	GMP	cisbp__M2108	3.01	0.0601		ATF3; FOS; FOSB; FOSL1; FOSL2; JDP2; JUN; JUNB; JUND; MEF2C; MYC; STAT3 (inferredBy_MotifSimilarity). BATF (inferredBy_MotifSimilarity_n_Orthology).	52	1411	ATF3; FOS; FOSB; FOSL1; FOSL2; JDP2; JUN; JUNB; JUND; MEF2C; MYC; STAT3 (inferredBy_MotifSimilarity). BATF (inferredBy_MotifSimilarity_n_Orthology).	human	humanonly
352	GMP	cisbp__M2979	3.01	0.0601	BACH1 (directAnnotation).	ATF3; BACH2; FOSB; JDP2; JUN; JUNB; JUND; NFE2 (inferredBy_MotifSimilarity).	109	3975	BACH1 (directAnnotation). ATF3; BACH2; FOSB; JDP2; JUN; JUNB; JUND; NFE2 (inferredBy_MotifSimilarity).	human	humanonly
1	HSC	dbcorrdb__POLR2A__ENCSR000ALH_1__m1	4.63	0.0796	POLR2A (directAnnotation).	GTF2B; GTF2F1; TAF1; TBP (inferredBy_MotifSimilarity).	80	4465	POLR2A (directAnnotation). GTF2B; GTF2F1; TAF1; TBP (inferredBy_MotifSimilarity).	human	humanonly
2	HSC	transfac_pro__M05077	4.28	0.076			20	462		human	humanonly
3	HSC	cisbp__M2330	4.15	0.0747	GATA1; GATA2; GATA3 (inferredBy_Orthology).		30	1011	GATA1; GATA2; GATA3 (inferredBy_Orthology).	human	humanonly
4	HSC	jaspar__MA0536.1	4.06	0.0738		GATA1; GATA2; GATA3 (inferredBy_MotifSimilarity_n_Orthology).	20	526	GATA1; GATA2; GATA3 (inferredBy_MotifSimilarity_n_Orthology).	human	humanonly
5	HSC	homer__AVYTATCGATAD_DREF	4.03	0.0735		GATA1; GATA2; GATA3 (inferredBy_MotifSimilarity_n_Orthology).	27	878	GATA1; GATA2; GATA3 (inferredBy_MotifSimilarity_n_Orthology).	human	humanonly
6	HSC	transfac_pro__M06104	4.02	0.0734	ZNF16 (directAnnotation).		20	578	ZNF16 (directAnnotation).	human	humanonly
7	HSC	taipale_tf_pairs__ETV2_TEF_RSCGGAWNTTRCGYAAN_CAP	3.96	0.0728	ETV2; TEF (directAnnotation).		29	1005	ETV2; TEF (directAnnotation).	human	humanonly
8	HSC	cisbp__M5317	3.95	0.0727	CEBPE (directAnnotation).	CEBPA; CEBPB; CEBPD; CEBPG; EP300; PPARGC1A (inferredBy_MotifSimilarity).	19	425	CEBPE (directAnnotation). CEBPA; CEBPB; CEBPD; CEBPG; EP300; PPARGC1A (inferredBy_MotifSimilarity).	human	humanonly
9	HSC	transfac_pro__M07038	3.9	0.0722	DBP (directAnnotation).	NFIL3; TEF (inferredBy_MotifSimilarity).	25	770	DBP (directAnnotation). NFIL3; TEF (inferredBy_MotifSimilarity).	human	humanonly
10	HSC	factorbook__TBP	3.78	0.0709	POLR2A; TAF1; TBP (directAnnotation).	GTF2B; GTF2F1; NELFE (inferredBy_MotifSimilarity). TBPL2 (inferredBy_MotifSimilarity_n_Orthology).	67	3233	POLR2A; TAF1; TBP (directAnnotation). GTF2B; GTF2F1; NELFE (inferredBy_MotifSimilarity). TBPL2 (inferredBy_MotifSimilarity_n_Orthology).	human	humanmouse
11	HSC	homer__CCCCGCGC_SUT1_	3.75	0.0707			88	4980		human	humanmouse
12	HSC	taipale_tf_pairs__ETV5_CEBPD_NSCGGANNTTRCGYAAN_CAP	3.73	0.0704	CEBPD; ETV5 (directAnnotation).		28	959	CEBPD; ETV5 (directAnnotation).	human	humanonly
13	HSC	taipale__CEBPB_DBD_NTTRCGCAAY	3.72	0.0703	CEBPB (directAnnotation).	CEBPA; CEBPD; CEBPE; CEBPG; EP300; PPARGC1A (inferredBy_MotifSimilarity).	17	392	CEBPB (directAnnotation). CEBPA; CEBPD; CEBPE; CEBPG; EP300; PPARGC1A (inferredBy_MotifSimilarity).	human	humanonly
14	HSC	cisbp__M5314	3.71	0.0702	CEBPB (directAnnotation).	CEBPA; CEBPD; CEBPE; CEBPG; EP300; PPARGC1A (inferredBy_MotifSimilarity).	17	396	CEBPB (directAnnotation). CEBPA; CEBPD; CEBPE; CEBPG; EP300; PPARGC1A (inferredBy_MotifSimilarity).	human	humanonly
15	HSC	fantom__motif47_CGAGTN	3.69	0.07			27	848		human	humanonly
16	HSC	dbcorrdb__TAF1__ENCSR000BPF_1__m3	3.68	0.07	TAF1 (directAnnotation).		58	2740	TAF1 (directAnnotation).	human	humanonly
17	HSC	cisbp__M1714	3.68	0.07			42	1874		human	humanonly
18	HSC	cisbp__M5316	3.63	0.0695	CEBPD (directAnnotation).	CEBPA; CEBPB; CEBPE; CEBPG; EP300; PPARGC1A (inferredBy_MotifSimilarity).	23	775	CEBPD (directAnnotation). CEBPA; CEBPB; CEBPE; CEBPG; EP300; PPARGC1A (inferredBy_MotifSimilarity).	human	humanonly
19	HSC	homer__CTATAAAAGCSV_TATA-box	3.63	0.0695		POLR2A; TAF1; TBP (inferredBy_MotifSimilarity). TBPL2 (inferredBy_MotifSimilarity_n_Orthology).	54	2476	POLR2A; TAF1; TBP (inferredBy_MotifSimilarity). TBPL2 (inferredBy_MotifSimilarity_n_Orthology).	human	humanmouse
20	HSC	dbcorrdb__POLR2A__ENCSR000EFK_1__m2	3.6	0.0692	POLR2A (directAnnotation).		84	4894	POLR2A (directAnnotation).	human	humanonly
21	HSC	transfac_public__M00117	3.57	0.0689	CEBPB (directAnnotation).	CEBPA; CEBPD; CEBPE; CEBPG (inferredBy_MotifSimilarity).	31	1073	CEBPB (directAnnotation). CEBPA; CEBPD; CEBPE; CEBPG (inferredBy_MotifSimilarity).	human	humanmouse
22	HSC	taipale_cyt_meth__CEBPB_NRTTGCGYAAYN_eDBD_meth	3.55	0.0686	CEBPB (directAnnotation).	CEBPA; CEBPD; CEBPE; CEBPG; DBP; EP300; HLF; NFIL3; TEF (inferredBy_MotifSimilarity).	24	792	CEBPB (directAnnotation). CEBPA; CEBPD; CEBPE; CEBPG; DBP; EP300; HLF; NFIL3; TEF (inferredBy_MotifSimilarity).	human	humanonly
23	HSC	taipale_cyt_meth__CEBPD_NRTTGCGYAAYN_eDBD_meth	3.55	0.0686	CEBPD (directAnnotation).	CEBPA; CEBPB; CEBPE; CEBPG; DBP; EP300; NFIL3; TEF (inferredBy_MotifSimilarity). HLF (inferredBy_MotifSimilarity_n_Orthology).	24	746	CEBPD (directAnnotation). CEBPA; CEBPB; CEBPE; CEBPG; DBP; EP300; NFIL3; TEF (inferredBy_MotifSimilarity). HLF (inferredBy_MotifSimilarity_n_Orthology).	human	humanonly
24	HSC	taipale_cyt_meth__PRDM1_NRGNGAAAGTGN_eDBD_meth	3.53	0.0684	PRDM1 (directAnnotation).	IRF1; IRF2; IRF3; IRF4; IRF5; IRF6; IRF7; IRF8 (inferredBy_MotifSimilarity).	17	417	PRDM1 (directAnnotation). IRF1; IRF2; IRF3; IRF4; IRF5; IRF6; IRF7; IRF8 (inferredBy_MotifSimilarity).	human	humanonly
25	HSC	taipale__CEBPE_DBD_NTTRCGCAAY	3.52	0.0683	CEBPE (directAnnotation).	CEBPA; CEBPB; CEBPD; CEBPG; EP300; PPARGC1A (inferredBy_MotifSimilarity).	18	434	CEBPE (directAnnotation). CEBPA; CEBPB; CEBPD; CEBPG; EP300; PPARGC1A (inferredBy_MotifSimilarity).	human	humanonly
26	HSC	tfdimers__MD00041	3.51	0.0682	CRX; HMBOX1 (directAnnotation).		22	700	CRX; HMBOX1 (directAnnotation).	human	humanonly
27	HSC	flyfactorsurvey__Hsf_FlyReg_FBgn0001222	3.5	0.0681	HSF1; HSF2; HSF4 (inferredBy_Orthology).		20	590	HSF1; HSF2; HSF4 (inferredBy_Orthology).	human	humanonly
28	HSC	taipale__CEBPD_DBD_NTTRCGCAAY	3.49	0.068	CEBPD (directAnnotation).	CEBPA; CEBPB; CEBPE; CEBPG; EP300; PPARGC1A (inferredBy_MotifSimilarity).	19	565	CEBPD (directAnnotation). CEBPA; CEBPB; CEBPE; CEBPG; EP300; PPARGC1A (inferredBy_MotifSimilarity).	human	humanonly
29	HSC	tiffin__TIFDMEM0000005	3.48	0.068			29	1076		human	humanonly
30	HSC	taipale_cyt_meth__CEBPG_NRTTGCGYAAYN_eDBD_meth	3.46	0.0677	CEBPG (directAnnotation).	CEBPA; CEBPB; CEBPD; CEBPE; DBP; EP300; HLF; NFIL3; TEF (inferredBy_MotifSimilarity).	29	977	CEBPG (directAnnotation). CEBPA; CEBPB; CEBPD; CEBPE; DBP; EP300; HLF; NFIL3; TEF (inferredBy_MotifSimilarity).	human	humanonly
31	HSC	tiffin__TIFDMEM0000074	3.45	0.0677			25	921		human	humanonly
32	HSC	dbcorrdb__ZBTB33__ENCSR000BPZ_1__m1	3.44	0.0676	ZBTB33 (directAnnotation).	BRCA1; CHD2; MXI1 (inferredBy_MotifSimilarity).	46	2186	ZBTB33 (directAnnotation). BRCA1; CHD2; MXI1 (inferredBy_MotifSimilarity).	human	humanonly
33	HSC	dbcorrdb__CHD2__ENCSR000EED_1__m1	3.44	0.0675	CHD2 (directAnnotation).	BRCA1; ETS1; NR3C1; RCOR1; ZBTB33 (inferredBy_MotifSimilarity).	38	1605	CHD2 (directAnnotation). BRCA1; ETS1; NR3C1; RCOR1; ZBTB33 (inferredBy_MotifSimilarity).	human	humanonly
34	HSC	dbcorrdb__CHD2__ENCSR000EHD_1__m1	3.4	0.0671	CHD2 (directAnnotation).	BRCA1; ETS1; NR3C1; RCOR1; ZBTB33 (inferredBy_MotifSimilarity).	21	656	CHD2 (directAnnotation). BRCA1; ETS1; NR3C1; RCOR1; ZBTB33 (inferredBy_MotifSimilarity).	human	humanonly
35	HSC	cisbp__M5955	3.36	0.0667	YY2 (directAnnotation).		23	766	YY2 (directAnnotation).	human	humanonly
36	HSC	taipale_cyt_meth__CEBPB_NRTTGCGYAAYN_eDBD	3.36	0.0667	CEBPB (directAnnotation).	CEBPA; CEBPD; CEBPE; CEBPG; DBP; EP300; HLF; PPARGC1A; TEF (inferredBy_MotifSimilarity).	20	585	CEBPB (directAnnotation). CEBPA; CEBPD; CEBPE; CEBPG; DBP; EP300; HLF; PPARGC1A; TEF (inferredBy_MotifSimilarity).	human	humanonly
37	HSC	elemento__GCCGCCC	3.35	0.0667			35	1336		human	humanonly
38	HSC	taipale_tf_pairs__ELK1_TEF_NSCGGAWNTTACGTAAN_CAP	3.31	0.0663	ELK1; TEF (directAnnotation).		60	3082	ELK1; TEF (directAnnotation).	human	humanonly
39	HSC	dbcorrdb__GTF2F1__ENCSR000EBP_1__m1	3.31	0.0662	GTF2F1 (directAnnotation).	GTF2B; POLR2A; TAF1; TBP (inferredBy_MotifSimilarity). TBPL2 (inferredBy_MotifSimilarity_n_Orthology).	63	3318	GTF2F1 (directAnnotation). GTF2B; POLR2A; TAF1; TBP (inferredBy_MotifSimilarity). TBPL2 (inferredBy_MotifSimilarity_n_Orthology).	human	humanonly
40	HSC	cisbp__M5995	3.31	0.0662	CEBPB (inferredBy_Orthology).	CEBPA; CEBPD; CEBPE; CEBPG; EP300; PPARGC1A (inferredBy_MotifSimilarity).	36	1494	CEBPA; CEBPD; CEBPE; CEBPG; EP300; PPARGC1A (inferredBy_MotifSimilarity). CEBPB (inferredBy_Orthology).	human	humanonly
41	HSC	dbcorrdb__GTF2B__ENCSR000DOE_1__m1	3.3	0.0661	GTF2B (directAnnotation).	GTF2F1; NELFE; POLR2A; TAF1; TBP (inferredBy_MotifSimilarity). TBPL2 (inferredBy_MotifSimilarity_n_Orthology).	69	3635	GTF2B (directAnnotation). GTF2F1; NELFE; POLR2A; TAF1; TBP (inferredBy_MotifSimilarity). TBPL2 (inferredBy_MotifSimilarity_n_Orthology).	human	humanonly
42	HSC	dbcorrdb__POLR2A__ENCSR000BHN_1__m1	3.3	0.0661	POLR2A (directAnnotation).	ATF3; ELK1; MYC; TAF1; YY1 (inferredBy_MotifSimilarity).	60	3204	POLR2A (directAnnotation). ATF3; ELK1; MYC; TAF1; YY1 (inferredBy_MotifSimilarity).	human	humanonly
43	HSC	dbcorrdb__CHD1__ENCSR000AQD_1__m1	3.29	0.066	CHD1 (directAnnotation).		11	223	CHD1 (directAnnotation).	human	humanonly
44	HSC	taipale_cyt_meth__YY2_NKCSGCCATTTTGN_FL_meth	3.29	0.066	YY2 (directAnnotation).	POLR2A; YY1; ZFP42; ZNF597 (inferredBy_MotifSimilarity).	24	775	YY2 (directAnnotation). POLR2A; YY1; ZFP42; ZNF597 (inferredBy_MotifSimilarity).	human	humanonly
45	HSC	dbcorrdb__ZBTB33__ENCSR000BKF_1__m1	3.29	0.066	ZBTB33 (directAnnotation).	BRCA1; CHD2; ETS1; MXI1; NR3C1; RCOR1 (inferredBy_MotifSimilarity).	29	1110	ZBTB33 (directAnnotation). BRCA1; CHD2; ETS1; MXI1; NR3C1; RCOR1 (inferredBy_MotifSimilarity).	human	humanonly
46	HSC	dbcorrdb__ZBTB33__ENCSR000BHR_1__m1	3.29	0.066	ZBTB33 (directAnnotation).	BRCA1; CHD2; ETS1; NR3C1; RCOR1 (inferredBy_MotifSimilarity).	33	1217	ZBTB33 (directAnnotation). BRCA1; CHD2; ETS1; NR3C1; RCOR1 (inferredBy_MotifSimilarity).	human	humanonly
47	HSC	cisbp__M6528	3.29	0.066	YY1 (directAnnotation).	KDM5A; NR3C1; TAF1; TAF7; THAP1; YY2; ZFP42; ZNF597 (inferredBy_MotifSimilarity). TAF1L (inferredBy_MotifSimilarity_n_Orthology).	18	472	YY1 (directAnnotation). KDM5A; NR3C1; TAF1; TAF7; THAP1; YY2; ZFP42; ZNF597 (inferredBy_MotifSimilarity). TAF1L (inferredBy_MotifSimilarity_n_Orthology).	human	humanonly
48	HSC	dbcorrdb__ZBTB33__ENCSR000BHC_1__m1	3.28	0.0659	ZBTB33 (directAnnotation).	BRCA1; CHD2; ETS1; NR3C1; RCOR1 (inferredBy_MotifSimilarity).	23	768	ZBTB33 (directAnnotation). BRCA1; CHD2; ETS1; NR3C1; RCOR1 (inferredBy_MotifSimilarity).	human	humanonly
49	HSC	taipale__Cebpb_DBD_NTTRCGCAAY_repr	3.28	0.0659	CEBPB (inferredBy_Orthology).	CEBPA; CEBPD; CEBPE; CEBPG; EP300 (inferredBy_MotifSimilarity).	35	1429	CEBPA; CEBPD; CEBPE; CEBPG; EP300 (inferredBy_MotifSimilarity). CEBPB (inferredBy_Orthology).	human	humanonly
50	HSC	cisbp__M3088	3.25	0.0656	ATF2 (directAnnotation).	ATF1; ATF3; ATF4; ATF5; ATF6; ATF7; CREB1; CREM (inferredBy_MotifSimilarity).	24	790	ATF2 (directAnnotation). ATF1; ATF3; ATF4; ATF5; ATF6; ATF7; CREB1; CREM (inferredBy_MotifSimilarity).	human	humanonly
51	HSC	dbcorrdb__POLR2A__ENCSR000EFB_1__m2	3.22	0.0652	POLR2A (directAnnotation).	GTF2B; GTF2F1; NELFE; TAF1; TBP; YY1 (inferredBy_MotifSimilarity). TBPL2 (inferredBy_MotifSimilarity_n_Orthology).	67	3216	POLR2A (directAnnotation). GTF2B; GTF2F1; NELFE; TAF1; TBP; YY1 (inferredBy_MotifSimilarity). TBPL2 (inferredBy_MotifSimilarity_n_Orthology).	human	humanonly
52	HSC	swissregulon__sacCer__DAL80	3.2	0.0651	GATA1; GATA2; GATA3; GATA4; GATA5; GATA6; TRPS1 (inferredBy_Orthology).		26	1001	GATA1; GATA2; GATA3; GATA4; GATA5; GATA6; TRPS1 (inferredBy_Orthology).	human	humanmouse
53	HSC	dbcorrdb__ZBTB33__ENCSR000BNY_1__m1	3.2	0.0651	ZBTB33 (directAnnotation).	BRCA1; CHD2; ETS1; NR3C1; RCOR1 (inferredBy_MotifSimilarity).	81	4876	ZBTB33 (directAnnotation). BRCA1; CHD2; ETS1; NR3C1; RCOR1 (inferredBy_MotifSimilarity).	human	humanonly
54	HSC	taipale_tf_pairs__HOXB2_ETV1_ACCGGAAATGA_CAP	3.19	0.0649	ETV1; HOXB2 (directAnnotation).		27	963	ETV1; HOXB2 (directAnnotation).	human	humanonly
55	HSC	dbcorrdb__SMARCA4__ENCSR000EHO_1__m1	3.18	0.0649	SMARCA4 (directAnnotation).	ARID3A; BCL3; CCNT2; EP300; GATA1; GATA2; GATA3; GATA4; GATA5; GATA6; HDAC2; JUN; NR2F2; PML; POLR2A; RCOR1; SIRT6; SMARCB1; STAT5A; TAL1; TBL1XR1; TEAD4 (inferredBy_MotifSimilarity).	21	729	SMARCA4 (directAnnotation). ARID3A; BCL3; CCNT2; EP300; GATA1; GATA2; GATA3; GATA4; GATA5; GATA6; HDAC2; JUN; NR2F2; PML; POLR2A; RCOR1; SIRT6; SMARCB1; STAT5A; TAL1; TBL1XR1; TEAD4 (inferredBy_MotifSimilarity).	human	humanonly
56	HSC	transfac_pro__M00912	3.18	0.0649	CEBPA; CEBPB; CEBPD; CEBPE; CEBPG (directAnnotation).	EP300 (inferredBy_MotifSimilarity).	39	1532	CEBPA; CEBPB; CEBPD; CEBPE; CEBPG (directAnnotation). EP300 (inferredBy_MotifSimilarity).	human	humanonly
57	HSC	cisbp__M4454	3.18	0.0649	BRCA1 (directAnnotation).	CHD2; ETS1; NR3C1; RCOR1; ZBTB33 (inferredBy_MotifSimilarity).	45	2021	BRCA1 (directAnnotation). CHD2; ETS1; NR3C1; RCOR1; ZBTB33 (inferredBy_MotifSimilarity).	human	humanonly
58	HSC	transfac_pro__M08910	3.16	0.0647	CEBPB (directAnnotation).	CEBPA; CEBPD; CEBPE; CEBPG; EP300; PPARGC1A (inferredBy_MotifSimilarity). DBP; HLF; TEF (inferredBy_MotifSimilarity_n_Orthology).	36	1478	CEBPB (directAnnotation). CEBPA; CEBPD; CEBPE; CEBPG; EP300; PPARGC1A (inferredBy_MotifSimilarity). DBP; HLF; TEF (inferredBy_MotifSimilarity_n_Orthology).	human	humanonly
59	HSC	transfac_pro__M07254	3.16	0.0646	FOXC1 (directAnnotation).		56	2984	FOXC1 (directAnnotation).	human	humanonly
60	HSC	dbcorrdb__EZH2__ENCSR000ATC_1__m1	3.15	0.0646	EZH2 (directAnnotation).		19	567	EZH2 (directAnnotation).	human	humanonly
61	HSC	homer__ATTGCGCAAC_CEBP	3.15	0.0646	CEBPB (inferredBy_Orthology).	CEBPD; CEBPE; CEBPG (inferredBy_MotifSimilarity). CEBPA (inferredBy_MotifSimilarity_n_Orthology).	19	600	CEBPD; CEBPE; CEBPG (inferredBy_MotifSimilarity). CEBPA (inferredBy_MotifSimilarity_n_Orthology). CEBPB (inferredBy_Orthology).	human	humanmouse
62	HSC	taipale__CEBPG_DBD_NTTRCGCAAY	3.14	0.0645	CEBPG (directAnnotation).	CEBPA; CEBPB; CEBPD; CEBPE; EP300 (inferredBy_MotifSimilarity).	26	974	CEBPG (directAnnotation). CEBPA; CEBPB; CEBPD; CEBPE; EP300 (inferredBy_MotifSimilarity).	human	humanonly
63	HSC	transfac_pro__M08982	3.14	0.0645	YY1 (directAnnotation).	POLR2A; YY2; ZFP42; ZNF597 (inferredBy_MotifSimilarity).	64	3646	YY1 (directAnnotation). POLR2A; YY2; ZFP42; ZNF597 (inferredBy_MotifSimilarity).	human	humanonly
64	HSC	taipale__YY2_DBD_NNCCGCCATNW_repr	3.12	0.0643	YY2 (directAnnotation).		19	620	YY2 (directAnnotation).	human	humanonly
65	HSC	predrem__nrMotif1881	3.12	0.0643			21	712		human	humanonly
66	HSC	homer__ATTCTCGCGAGA_GFX	3.11	0.0642		BRCA1; CHD2; ETS1; NR3C1; RCOR1; ZBTB33 (inferredBy_MotifSimilarity).	39	1631	BRCA1; CHD2; ETS1; NR3C1; RCOR1; ZBTB33 (inferredBy_MotifSimilarity).	human	humanonly
67	HSC	transfac_pro__M05732	3.1	0.0641	ZIK1 (directAnnotation).		16	386	ZIK1 (directAnnotation).	human	humanonly
68	HSC	transfac_pro__M06660	3.1	0.064	ZNF670 (directAnnotation).		13	274	ZNF670 (directAnnotation).	human	humanonly
69	HSC	transfac_pro__M07689	3.08	0.0639		CEBPA; CEBPB; CEBPD; CEBPE; CEBPG; DBP; EP300; NFIL3; PPARGC1A; TEF (inferredBy_MotifSimilarity). HLF (inferredBy_MotifSimilarity_n_Orthology).	21	664	CEBPA; CEBPB; CEBPD; CEBPE; CEBPG; DBP; EP300; NFIL3; PPARGC1A; TEF (inferredBy_MotifSimilarity). HLF (inferredBy_MotifSimilarity_n_Orthology).	human	humanonly
70	HSC	cisbp__M1919	3.08	0.0639	YY1 (directAnnotation).	KDM5A; NR3C1; TAF1; THAP1; YY2; ZFP42; ZNF597 (inferredBy_MotifSimilarity). TAF1L (inferredBy_MotifSimilarity_n_Orthology).	19	634	YY1 (directAnnotation). KDM5A; NR3C1; TAF1; THAP1; YY2; ZFP42; ZNF597 (inferredBy_MotifSimilarity). TAF1L (inferredBy_MotifSimilarity_n_Orthology).	human	humanonly
71	HSC	jaspar__MA0300.1	3.06	0.0637	GATA1; GATA2; GATA3; GATA4; GATA5; GATA6; TRPS1 (inferredBy_Orthology).		61	3461	GATA1; GATA2; GATA3; GATA4; GATA5; GATA6; TRPS1 (inferredBy_Orthology).	human	humanmouse
72	HSC	homer__CTGTTTAC_Foxo1	3.06	0.0636	FOXO1 (inferredBy_Orthology).	FOXI1; FOXO4; FOXO6; FOXP2; SIN3A (inferredBy_MotifSimilarity).	29	1195	FOXI1; FOXO4; FOXO6; FOXP2; SIN3A (inferredBy_MotifSimilarity). FOXO1 (inferredBy_Orthology).	human	humanonly
73	HSC	transfac_pro__M04879	3.06	0.0636	JUN (directAnnotation).		29	1084	JUN (directAnnotation).	human	humanonly
74	HSC	taipale_cyt_meth__CEBPE_NRTTGCGYAAYN_eDBD_meth_repr	3.05	0.0636	CEBPE (directAnnotation).	CEBPA; CEBPB; CEBPD; CEBPG; DBP; EP300; HLF; NFIL3; PPARGC1A; TEF (inferredBy_MotifSimilarity).	23	879	CEBPE (directAnnotation). CEBPA; CEBPB; CEBPD; CEBPG; DBP; EP300; HLF; NFIL3; PPARGC1A; TEF (inferredBy_MotifSimilarity).	human	humanonly
75	HSC	cisbp__M5315	3.05	0.0636	CEBPB (directAnnotation).	CEBPA; CEBPD; CEBPE; CEBPG; EP300; PPARGC1A (inferredBy_MotifSimilarity).	33	1304	CEBPB (directAnnotation). CEBPA; CEBPD; CEBPE; CEBPG; EP300; PPARGC1A (inferredBy_MotifSimilarity).	human	humanonly
76	HSC	transfac_pro__M01910	3.04	0.0635	GATA1; GATA2; GATA3; GATA4; GATA5; GATA6; TRPS1 (inferredBy_Orthology).		15	402	GATA1; GATA2; GATA3; GATA4; GATA5; GATA6; TRPS1 (inferredBy_Orthology).	human	humanmouse
77	HSC	jaspar__MA0095.2	3.04	0.0635	YY1 (directAnnotation).	KDM5A; NR3C1; TAF1; THAP1; YY2; ZFP42; ZNF597 (inferredBy_MotifSimilarity). TAF1L (inferredBy_MotifSimilarity_n_Orthology).	19	613	YY1 (directAnnotation). KDM5A; NR3C1; TAF1; THAP1; YY2; ZFP42; ZNF597 (inferredBy_MotifSimilarity). TAF1L (inferredBy_MotifSimilarity_n_Orthology).	human	humanonly
78	HSC	dbcorrdb__GTF2F1__ENCSR000EHC_1__m1	3.03	0.0634	GTF2F1 (directAnnotation).	GTF2B; NELFE; POLR2A; TAF1; TBP (inferredBy_MotifSimilarity). TBPL2 (inferredBy_MotifSimilarity_n_Orthology).	80	4915	GTF2F1 (directAnnotation). GTF2B; NELFE; POLR2A; TAF1; TBP (inferredBy_MotifSimilarity). TBPL2 (inferredBy_MotifSimilarity_n_Orthology).	human	humanonly
79	HSC	tfdimers__MD00421	3.03	0.0634	ELF3; POU5F1 (directAnnotation).		19	640	ELF3; POU5F1 (directAnnotation).	human	humanonly
80	HSC	predrem__nrMotif1553	3.03	0.0634			18	573		human	humanonly
81	HSC	cisbp__M1810	3.03	0.0634			28	1005		human	humanonly
82	HSC	cisbp__M4625	3.02	0.0632	JUND (directAnnotation).	ARID3A; ATF3; BACH1; BACH2; BATF; EP300; FOS; FOSB; FOSL1; FOSL2; JDP2; JUN; JUNB; MEF2A; MEF2C; MYC; RCOR1; SMARCC1; STAT3; TCF12; TCF7L2; TRIM28 (inferredBy_MotifSimilarity). MAFK (inferredBy_MotifSimilarity_n_Orthology).	22	746	JUND (directAnnotation). ARID3A; ATF3; BACH1; BACH2; BATF; EP300; FOS; FOSB; FOSL1; FOSL2; JDP2; JUN; JUNB; MEF2A; MEF2C; MYC; RCOR1; SMARCC1; STAT3; TCF12; TCF7L2; TRIM28 (inferredBy_MotifSimilarity). MAFK (inferredBy_MotifSimilarity_n_Orthology).	human	humanonly
83	HSC	tfdimers__MD00392	3.01	0.0632	E2F1; NKX2-1 (directAnnotation).		22	757	E2F1; NKX2-1 (directAnnotation).	human	humanonly
84	HSC	transfac_pro__M09452	3.01	0.0632			29	1111		human	humanonly
85	HSC	transfac_pro__M09135	3.01	0.0631			15	368		human	humanonly
86	HSC	cisbp__M4320	3	0.0631	GATA1; GATA2; GATA3; GATA4; GATA5; GATA6; TRPS1 (inferredBy_Orthology).		19	667	GATA1; GATA2; GATA3; GATA4; GATA5; GATA6; TRPS1 (inferredBy_Orthology).	human	humanmouse
87	HSC	hocomoco__PRDM6_HUMAN.H11MO.0.C	3	0.0631	PRDM6 (directAnnotation).	HDAC2 (inferredBy_MotifSimilarity).	36	1396	PRDM6 (directAnnotation). HDAC2 (inferredBy_MotifSimilarity).	human	humanonly
88	HSC	taipale__SRF_DBD_MCCATATAWGGN_repr	3	0.0631	SRF (directAnnotation).		25	856	SRF (directAnnotation).	human	humanonly
1	ETP	dbcorrdb__SIN3A__ENCSR000DYX_1__m1	7.09	0.0854	SIN3A (directAnnotation).	E2F4; E2F6 (inferredBy_MotifSimilarity).	182	4090	SIN3A (directAnnotation). E2F4; E2F6 (inferredBy_MotifSimilarity).	human	humanonly
2	ETP	dbcorrdb__E2F4__ENCSR000DYY_1__m1	6.55	0.0812	E2F4 (directAnnotation).	E2F6; SIN3A; TFDP1; TFDP2 (inferredBy_MotifSimilarity).	184	3897	E2F4 (directAnnotation). E2F6; SIN3A; TFDP1; TFDP2 (inferredBy_MotifSimilarity).	human	humanonly
3	ETP	swissregulon__sacCer__HAP5	6.08	0.0777	NFYC; POLE4 (inferredBy_Orthology).	FOS; IRF3; NFYA; NFYB; PBX3; RFX5 (inferredBy_MotifSimilarity).	183	4568	FOS; IRF3; NFYA; NFYB; PBX3; RFX5 (inferredBy_MotifSimilarity). NFYC; POLE4 (inferredBy_Orthology).	human	humanonly
4	ETP	jaspar__MA0502.1	6.03	0.0773	NFYB (directAnnotation).	E2F4; IRF3; NFYA; NFYC; RFX5; SP1 (inferredBy_MotifSimilarity). POLE3 (inferredBy_MotifSimilarity_n_Orthology).	194	4765	NFYB (directAnnotation). E2F4; IRF3; NFYA; NFYC; RFX5; SP1 (inferredBy_MotifSimilarity). POLE3 (inferredBy_MotifSimilarity_n_Orthology).	human	humanonly
5	ETP	cisbp__M2301	5.97	0.0768	NFYB (directAnnotation).	E2F4; IRF3; NFYA; NFYC; RFX5; SP1 (inferredBy_MotifSimilarity). POLE3 (inferredBy_MotifSimilarity_n_Orthology).	198	4955	NFYB (directAnnotation). E2F4; IRF3; NFYA; NFYC; RFX5; SP1 (inferredBy_MotifSimilarity). POLE3 (inferredBy_MotifSimilarity_n_Orthology).	human	humanonly
6	ETP	dbcorrdb__IRF3__ENCSR000EEJ_1__m1	5.91	0.0764	IRF3 (directAnnotation).	CHD2; E2F4; FOS; FOXI1; NFYA; NFYB; NFYC; PBX3; RFX5; SP1; SP2; SREBF1; YBX1 (inferredBy_MotifSimilarity). PBX1; POLE3; POLE4 (inferredBy_MotifSimilarity_n_Orthology).	208	4892	IRF3 (directAnnotation). CHD2; E2F4; FOS; FOXI1; NFYA; NFYB; NFYC; PBX3; RFX5; SP1; SP2; SREBF1; YBX1 (inferredBy_MotifSimilarity). PBX1; POLE3; POLE4 (inferredBy_MotifSimilarity_n_Orthology).	human	humanonly
7	ETP	dbcorrdb__E2F4__ENCSR000EVL_1__m2	5.8	0.0755	E2F4 (directAnnotation).	FOS; NFYA; NFYB; NFYC; PBX3; RFX5; SP1; SREBF1 (inferredBy_MotifSimilarity). PBX1 (inferredBy_MotifSimilarity_n_Orthology).	187	3976	E2F4 (directAnnotation). FOS; NFYA; NFYB; NFYC; PBX3; RFX5; SP1; SREBF1 (inferredBy_MotifSimilarity). PBX1 (inferredBy_MotifSimilarity_n_Orthology).	human	humanonly
8	ETP	scertf__pachkov.HAP5	5.63	0.0743	NFYC; POLE4 (inferredBy_Orthology).	FOS; IRF3; NFYB; PBX3; RFX5 (inferredBy_MotifSimilarity).	166	3973	FOS; IRF3; NFYB; PBX3; RFX5 (inferredBy_MotifSimilarity). NFYC; POLE4 (inferredBy_Orthology).	human	humanonly
9	ETP	jaspar__MA0316.1	5.58	0.0739	NFYC; POLE4 (inferredBy_Orthology).	FOS; IRF3; NFYB; PBX3; RFX5 (inferredBy_MotifSimilarity).	142	3172	FOS; IRF3; NFYB; PBX3; RFX5 (inferredBy_MotifSimilarity). NFYC; POLE4 (inferredBy_Orthology).	human	humanmouse
10	ETP	cisbp__M2121	5.54	0.0736	NFYC; POLE4 (inferredBy_Orthology).	FOS; IRF3; NFYB; PBX3; RFX5 (inferredBy_MotifSimilarity).	113	2211	FOS; IRF3; NFYB; PBX3; RFX5 (inferredBy_MotifSimilarity). NFYC; POLE4 (inferredBy_Orthology).	human	humanonly
11	ETP	dbcorrdb__NFYB__ENCSR000EGQ_1__m1	5.33	0.072	NFYB (directAnnotation).	FOS; FOXI1; IRF3; NFYA; NFYC; PBX3; RFX5; SP1; YBX1 (inferredBy_MotifSimilarity). PBX1 (inferredBy_MotifSimilarity_n_Orthology).	200	4977	NFYB (directAnnotation). FOS; FOXI1; IRF3; NFYA; NFYC; PBX3; RFX5; SP1; YBX1 (inferredBy_MotifSimilarity). PBX1 (inferredBy_MotifSimilarity_n_Orthology).	human	humanonly
12	ETP	dbcorrdb__E2F4__ENCSR000DYY_1__m2	5.22	0.0711	E2F4 (directAnnotation).	CHD2; FOS; FOXI1; IRF3; NFYA; NFYB; NFYC; PBX3; POLR2A; RFX5; SP1; SP2; SREBF1 (inferredBy_MotifSimilarity). PBX1; POLE3 (inferredBy_MotifSimilarity_n_Orthology).	155	2894	E2F4 (directAnnotation). CHD2; FOS; FOXI1; IRF3; NFYA; NFYB; NFYC; PBX3; POLR2A; RFX5; SP1; SP2; SREBF1 (inferredBy_MotifSimilarity). PBX1; POLE3 (inferredBy_MotifSimilarity_n_Orthology).	human	humanonly
13	ETP	jaspar__MA0541.1	5.21	0.0711		TFDP1; TFDP2 (inferredBy_MotifSimilarity).	151	3598	TFDP1; TFDP2 (inferredBy_MotifSimilarity).	human	humanonly
14	ETP	taipale_cyt_meth__IRF9_NYGAAASYGAAACYN_FL	5.19	0.0709	IRF9 (directAnnotation).	IRF1; IRF2; IRF3; IRF4; IRF5; IRF7; IRF8 (inferredBy_MotifSimilarity).	111	2566	IRF9 (directAnnotation). IRF1; IRF2; IRF3; IRF4; IRF5; IRF7; IRF8 (inferredBy_MotifSimilarity).	human	humanonly
15	ETP	cisbp__M6371	5.13	0.0704	NFYA (directAnnotation).	CEBPZ; E2F4; FOS; FOXI1; IRF3; NFYB; NFYC; PBX3; RFX5; SP1; SREBF1; YBX1 (inferredBy_MotifSimilarity). PBX1; POLE3 (inferredBy_MotifSimilarity_n_Orthology).	202	4993	NFYA (directAnnotation). CEBPZ; E2F4; FOS; FOXI1; IRF3; NFYB; NFYC; PBX3; RFX5; SP1; SREBF1; YBX1 (inferredBy_MotifSimilarity). PBX1; POLE3 (inferredBy_MotifSimilarity_n_Orthology).	human	humanonly
16	ETP	transfac_public__M00288	5.12	0.0704	NFYA; NFYB; POLE3 (inferredBy_Orthology).	E2F4; FOXI1; IRF3; NFYC; PBX3; RFX5 (inferredBy_MotifSimilarity).	93	1721	E2F4; FOXI1; IRF3; NFYC; PBX3; RFX5 (inferredBy_MotifSimilarity). NFYA; NFYB; POLE3 (inferredBy_Orthology).	human	humanonly
17	ETP	dbcorrdb__E2F4__ENCSR000DOR_1__m2	5.11	0.0703	E2F4 (directAnnotation).	CHD2; FOS; FOXI1; IRF3; NFYA; NFYB; NFYC; PBX3; POLR2A; RFX5; SP1; SP2; SREBF1 (inferredBy_MotifSimilarity). PBX1 (inferredBy_MotifSimilarity_n_Orthology).	195	4458	E2F4 (directAnnotation). CHD2; FOS; FOXI1; IRF3; NFYA; NFYB; NFYC; PBX3; POLR2A; RFX5; SP1; SP2; SREBF1 (inferredBy_MotifSimilarity). PBX1 (inferredBy_MotifSimilarity_n_Orthology).	human	humanonly
18	ETP	cisbp__M2334	5.11	0.0703		TFDP1; TFDP2 (inferredBy_MotifSimilarity).	185	4919	TFDP1; TFDP2 (inferredBy_MotifSimilarity).	human	humanonly
19	ETP	dbcorrdb__NFYB__ENCSR000DNR_1__m1	5.1	0.0703	NFYB (directAnnotation).	E2F4; FOS; FOXI1; IRF3; NFYA; NFYC; PBX3; RFX5; SP1 (inferredBy_MotifSimilarity). PBX1; POLE4 (inferredBy_MotifSimilarity_n_Orthology).	208	4892	NFYB (directAnnotation). E2F4; FOS; FOXI1; IRF3; NFYA; NFYC; PBX3; RFX5; SP1 (inferredBy_MotifSimilarity). PBX1; POLE4 (inferredBy_MotifSimilarity_n_Orthology).	human	humanonly
20	ETP	transfac_public__M00287	4.99	0.0694	NFYB (directAnnotation).	CEBPZ; CHD2; E2F4; FOS; FOXI1; GTF2B; IRF3; NFYA; NFYC; PBX3; RFX5; SP1; SREBF1; YBX1 (inferredBy_MotifSimilarity). PBX1; POLE3; POLE4 (inferredBy_MotifSimilarity_n_Orthology).	177	3812	NFYB (directAnnotation). CEBPZ; CHD2; E2F4; FOS; FOXI1; GTF2B; IRF3; NFYA; NFYC; PBX3; RFX5; SP1; SREBF1; YBX1 (inferredBy_MotifSimilarity). PBX1; POLE3; POLE4 (inferredBy_MotifSimilarity_n_Orthology).	human	humanmouse
21	ETP	jaspar__MA0060.2	4.98	0.0693	NFYA (directAnnotation).	E2F4; FOS; IRF3; NFYB; NFYC; YBX1 (inferredBy_MotifSimilarity). POLE3 (inferredBy_MotifSimilarity_n_Orthology).	149	3275	NFYA (directAnnotation). E2F4; FOS; IRF3; NFYB; NFYC; YBX1 (inferredBy_MotifSimilarity). POLE3 (inferredBy_MotifSimilarity_n_Orthology).	human	humanonly
22	ETP	cisbp__M0590	4.98	0.0693			128	3084		human	humanonly
23	ETP	dbcorrdb__E2F4__ENCSR000EVL_1__m1	4.89	0.0687	E2F4 (directAnnotation).	E2F6; SIN3A; TFDP1 (inferredBy_MotifSimilarity).	159	3870	E2F4 (directAnnotation). E2F6; SIN3A; TFDP1 (inferredBy_MotifSimilarity).	human	humanonly
24	ETP	taipale_cyt_meth__IRF5_NYGAAACCGAAACY_FL	4.89	0.0687	IRF5 (directAnnotation).	IRF1; IRF2; IRF3; IRF4; IRF7; IRF8; IRF9 (inferredBy_MotifSimilarity).	86	1551	IRF5 (directAnnotation). IRF1; IRF2; IRF3; IRF4; IRF7; IRF8; IRF9 (inferredBy_MotifSimilarity).	human	humanonly
25	ETP	taipale_cyt_meth__IRF8_NYGAAASYGAAASYN_eDBD	4.89	0.0687	IRF8 (directAnnotation).	IRF1; IRF2; IRF3; IRF4; IRF5; IRF7; IRF9 (inferredBy_MotifSimilarity).	168	4414	IRF8 (directAnnotation). IRF1; IRF2; IRF3; IRF4; IRF5; IRF7; IRF9 (inferredBy_MotifSimilarity).	human	humanonly
26	ETP	taipale_cyt_meth__IRF8_NYGAAASYGAAASYN_FL	4.84	0.0683	IRF8 (directAnnotation).	IRF1; IRF2; IRF3; IRF4; IRF5; IRF7; IRF9 (inferredBy_MotifSimilarity).	133	2954	IRF8 (directAnnotation). IRF1; IRF2; IRF3; IRF4; IRF5; IRF7; IRF9 (inferredBy_MotifSimilarity).	human	humanonly
27	ETP	cisbp__M4707	4.84	0.0682	STAT1 (directAnnotation).	STAT2 (inferredBy_MotifSimilarity).	50	697	STAT1 (directAnnotation). STAT2 (inferredBy_MotifSimilarity).	human	humanmouse
28	ETP	swissregulon__hs__NFY_A_B_C_.p2	4.83	0.0682	NFYA; NFYB; NFYC (directAnnotation).	CEBPZ; CHD2; E2F4; FOS; FOXI1; IRF3; PBX3; RFX5; SP1; SP2; SREBF1 (inferredBy_MotifSimilarity). PBX1; POLE3 (inferredBy_MotifSimilarity_n_Orthology).	207	4921	NFYA; NFYB; NFYC (directAnnotation). CEBPZ; CHD2; E2F4; FOS; FOXI1; IRF3; PBX3; RFX5; SP1; SP2; SREBF1 (inferredBy_MotifSimilarity). PBX1; POLE3 (inferredBy_MotifSimilarity_n_Orthology).	human	humanmouse
29	ETP	hocomoco__NFYC_MOUSE.H11MO.0.B	4.8	0.068	NFYC (inferredBy_Orthology).	CEBPZ; E2F4; FOS; FOXI1; IRF3; NFYA; NFYB; PBX3; RFX5; SP1; SREBF1; YBX1 (inferredBy_MotifSimilarity). PBX1; POLE3 (inferredBy_MotifSimilarity_n_Orthology).	189	4572	CEBPZ; E2F4; FOS; FOXI1; IRF3; NFYA; NFYB; PBX3; RFX5; SP1; SREBF1; YBX1 (inferredBy_MotifSimilarity). PBX1; POLE3 (inferredBy_MotifSimilarity_n_Orthology). NFYC (inferredBy_Orthology).	human	humanonly
30	ETP	cisbp__M0594	4.8	0.068			76	1371		human	humanonly
31	ETP	dbcorrdb__NFYA__ENCSR000DNS_1__m1	4.8	0.0679	NFYA (directAnnotation).	CHD2; E2F4; FOS; FOXI1; IRF3; NFYB; NFYC; PBX3; POLR2A; RFX5; SP1; SP2; SREBF1; SRF (inferredBy_MotifSimilarity). PBX1; POLE3; POLE4 (inferredBy_MotifSimilarity_n_Orthology).	204	4495	NFYA (directAnnotation). CHD2; E2F4; FOS; FOXI1; IRF3; NFYB; NFYC; PBX3; POLR2A; RFX5; SP1; SP2; SREBF1; SRF (inferredBy_MotifSimilarity). PBX1; POLE3; POLE4 (inferredBy_MotifSimilarity_n_Orthology).	human	humanonly
32	ETP	cisbp__M1890	4.78	0.0678	NFYA (directAnnotation).	E2F4; FOS; IRF3; NFYB; NFYC; YBX1 (inferredBy_MotifSimilarity). POLE3 (inferredBy_MotifSimilarity_n_Orthology).	157	3502	NFYA (directAnnotation). E2F4; FOS; IRF3; NFYB; NFYC; YBX1 (inferredBy_MotifSimilarity). POLE3 (inferredBy_MotifSimilarity_n_Orthology).	human	humanonly
33	ETP	taipale_cyt_meth__IRF9_NYGAAASYGAAACYN_FL_meth	4.77	0.0678	IRF9 (directAnnotation).	IRF1; IRF2; IRF3; IRF4; IRF5; IRF6; IRF7; IRF8 (inferredBy_MotifSimilarity).	118	2705	IRF9 (directAnnotation). IRF1; IRF2; IRF3; IRF4; IRF5; IRF6; IRF7; IRF8 (inferredBy_MotifSimilarity).	human	humanonly
34	ETP	jaspar__MA0619.1	4.77	0.0678			87	1805		human	humanonly
35	ETP	hocomoco__SPI1_HUMAN.H11MO.0.A	4.75	0.0676	SPI1 (directAnnotation).	BCL11A; EP300; ETV5; IKZF1; IRF4; IRF8; MTA3; PAX5; RELA; SPIB; SPIC; STAT3; TBL1XR1 (inferredBy_MotifSimilarity).	58	904	SPI1 (directAnnotation). BCL11A; EP300; ETV5; IKZF1; IRF4; IRF8; MTA3; PAX5; RELA; SPIB; SPIC; STAT3; TBL1XR1 (inferredBy_MotifSimilarity).	human	humanonly
36	ETP	dbcorrdb__PBX3__ENCSR000BGR_1__m2	4.74	0.0675	PBX3 (directAnnotation).	CHD2; E2F4; FOS; FOXI1; IRF3; NFYA; NFYB; NFYC; POLR2A; RFX5; SP1; SP2; SREBF1; SRF (inferredBy_MotifSimilarity). PBX1; POLE3; POLE4 (inferredBy_MotifSimilarity_n_Orthology).	206	4893	PBX3 (directAnnotation). CHD2; E2F4; FOS; FOXI1; IRF3; NFYA; NFYB; NFYC; POLR2A; RFX5; SP1; SP2; SREBF1; SRF (inferredBy_MotifSimilarity). PBX1; POLE3; POLE4 (inferredBy_MotifSimilarity_n_Orthology).	human	humanonly
37	ETP	cisbp__M4537	4.74	0.0675	E2F4 (directAnnotation).	E2F6; SIN3A (inferredBy_MotifSimilarity).	180	4993	E2F4 (directAnnotation). E2F6; SIN3A (inferredBy_MotifSimilarity).	human	humanonly
38	ETP	transfac_pro__M04683	4.71	0.0673	NFYA (directAnnotation).	CEBPZ; E2F4; FOS; FOXI1; IRF3; NFYB; NFYC; PBX3; RFX5; SP1; SREBF1; YBX1 (inferredBy_MotifSimilarity). PBX1; POLE3 (inferredBy_MotifSimilarity_n_Orthology).	194	4673	NFYA (directAnnotation). CEBPZ; E2F4; FOS; FOXI1; IRF3; NFYB; NFYC; PBX3; RFX5; SP1; SREBF1; YBX1 (inferredBy_MotifSimilarity). PBX1; POLE3 (inferredBy_MotifSimilarity_n_Orthology).	human	humanonly
39	ETP	hocomoco__NFYA_HUMAN.H11MO.0.A	4.7	0.0672	NFYA (directAnnotation).	CEBPZ; E2F4; FOS; FOXI1; IRF3; NFYB; NFYC; PBX3; RFX5; SP1; SREBF1; YBX1 (inferredBy_MotifSimilarity). PBX1; POLE3 (inferredBy_MotifSimilarity_n_Orthology).	177	4041	NFYA (directAnnotation). CEBPZ; E2F4; FOS; FOXI1; IRF3; NFYB; NFYC; PBX3; RFX5; SP1; SREBF1; YBX1 (inferredBy_MotifSimilarity). PBX1; POLE3 (inferredBy_MotifSimilarity_n_Orthology).	human	humanonly
40	ETP	dbcorrdb__FOS__ENCSR000EYZ_1__m1	4.66	0.0669	FOS (directAnnotation).	CHD2; E2F4; FOXI1; IRF3; NFYA; NFYB; NFYC; PBX3; RFX5; SP1; SP2; SREBF1 (inferredBy_MotifSimilarity). PBX1; POLE4 (inferredBy_MotifSimilarity_n_Orthology).	197	4572	FOS (directAnnotation). CHD2; E2F4; FOXI1; IRF3; NFYA; NFYB; NFYC; PBX3; RFX5; SP1; SP2; SREBF1 (inferredBy_MotifSimilarity). PBX1; POLE4 (inferredBy_MotifSimilarity_n_Orthology).	human	humanonly
41	ETP	dbcorrdb__RFX5__ENCSR000DZW_1__m2	4.66	0.0669	RFX5 (directAnnotation).	CEBPZ; CHD2; E2F4; FOS; FOXI1; IRF3; NFYA; NFYB; NFYC; PBX3; SP1; SP2; SREBF1 (inferredBy_MotifSimilarity). PBX1; POLE3 (inferredBy_MotifSimilarity_n_Orthology).	189	4108	RFX5 (directAnnotation). CEBPZ; CHD2; E2F4; FOS; FOXI1; IRF3; NFYA; NFYB; NFYC; PBX3; SP1; SP2; SREBF1 (inferredBy_MotifSimilarity). PBX1; POLE3 (inferredBy_MotifSimilarity_n_Orthology).	human	humanonly
42	ETP	taipale_cyt_meth__IRF5_NYGAAACCGAAACY_eDBD	4.66	0.0669	IRF5 (directAnnotation).	IRF1; IRF2; IRF3; IRF4; IRF7; IRF8; IRF9 (inferredBy_MotifSimilarity).	107	2283	IRF5 (directAnnotation). IRF1; IRF2; IRF3; IRF4; IRF7; IRF8; IRF9 (inferredBy_MotifSimilarity).	human	humanonly
43	ETP	dbcorrdb__SP1__ENCSR000BHK_1__m1	4.65	0.0669	SP1 (directAnnotation).	CHD2; E2F4; FOS; FOXI1; IRF3; NFYA; NFYB; NFYC; PBX3; POLR2A; RFX5; SP2; SREBF1; SRF; ZNF274 (inferredBy_MotifSimilarity). PBX1; POLE3 (inferredBy_MotifSimilarity_n_Orthology).	207	4860	SP1 (directAnnotation). CHD2; E2F4; FOS; FOXI1; IRF3; NFYA; NFYB; NFYC; PBX3; POLR2A; RFX5; SP2; SREBF1; SRF; ZNF274 (inferredBy_MotifSimilarity). PBX1; POLE3 (inferredBy_MotifSimilarity_n_Orthology).	human	humanonly
44	ETP	transfac_pro__M07302	4.65	0.0668	NFYA; NFYB; NFYC (directAnnotation).	CEBPZ; E2F4; FOS; FOXI1; IRF3; PBX3; RFX5; SP1; SREBF1 (inferredBy_MotifSimilarity). PBX1; POLE3 (inferredBy_MotifSimilarity_n_Orthology).	129	2514	NFYA; NFYB; NFYC (directAnnotation). CEBPZ; E2F4; FOS; FOXI1; IRF3; PBX3; RFX5; SP1; SREBF1 (inferredBy_MotifSimilarity). PBX1; POLE3 (inferredBy_MotifSimilarity_n_Orthology).	human	humanonly
45	ETP	dbcorrdb__SP1__ENCSR000BIR_1__m1	4.64	0.0668	SP1 (directAnnotation).	CHD2; E2F4; FOS; FOXI1; IRF3; NFYA; NFYB; NFYC; PBX3; RFX5; SREBF1 (inferredBy_MotifSimilarity). PBX1; POLE3 (inferredBy_MotifSimilarity_n_Orthology).	174	3696	SP1 (directAnnotation). CHD2; E2F4; FOS; FOXI1; IRF3; NFYA; NFYB; NFYC; PBX3; RFX5; SREBF1 (inferredBy_MotifSimilarity). PBX1; POLE3 (inferredBy_MotifSimilarity_n_Orthology).	human	humanonly
46	ETP	cisbp__M4635	4.6	0.0665	STAT2 (directAnnotation).	IRF1; IRF2; IRF3; IRF4; IRF5; IRF6; IRF7; IRF8; MTA3; STAT1 (inferredBy_MotifSimilarity).	69	1198	STAT2 (directAnnotation). IRF1; IRF2; IRF3; IRF4; IRF5; IRF6; IRF7; IRF8; MTA3; STAT1 (inferredBy_MotifSimilarity).	human	humanmouse
47	ETP	taipale_cyt_meth__IRF5_NYGAAACCGAAACY_eDBD_meth	4.6	0.0664	IRF5 (directAnnotation).	IRF1; IRF2; IRF3; IRF4; IRF7; IRF8; IRF9 (inferredBy_MotifSimilarity).	47	721	IRF5 (directAnnotation). IRF1; IRF2; IRF3; IRF4; IRF7; IRF8; IRF9 (inferredBy_MotifSimilarity).	human	humanonly
48	ETP	homer__CGGTTTCAAA_CHR	4.58	0.0663			185	4962		human	humanonly
49	ETP	hocomoco__NFYB_HUMAN.H11MO.0.A	4.57	0.0663	NFYB (directAnnotation).	CEBPZ; E2F4; FOS; FOXI1; IRF3; NFYA; NFYC; PBX3; RFX5; SP1; SREBF1; YBX1 (inferredBy_MotifSimilarity). PBX1; POLE3 (inferredBy_MotifSimilarity_n_Orthology).	160	3465	NFYB (directAnnotation). CEBPZ; E2F4; FOS; FOXI1; IRF3; NFYA; NFYC; PBX3; RFX5; SP1; SREBF1; YBX1 (inferredBy_MotifSimilarity). PBX1; POLE3 (inferredBy_MotifSimilarity_n_Orthology).	human	humanonly
50	ETP	dbcorrdb__E2F6__ENCSR000EVK_1__m1	4.57	0.0662	E2F6 (directAnnotation).	BRF1; CEBPB; CTCF; E2F1; E2F4; EZH2; HDAC2; MAZ; NELFE; POLR2A; RAD21; RBBP5; SMARCA4; SREBF1; SREBF2; SUPT20H; TAF1; XRCC4; ZNF274 (inferredBy_MotifSimilarity). E2F3 (inferredBy_MotifSimilarity_n_Orthology).	115	2643	E2F6 (directAnnotation). BRF1; CEBPB; CTCF; E2F1; E2F4; EZH2; HDAC2; MAZ; NELFE; POLR2A; RAD21; RBBP5; SMARCA4; SREBF1; SREBF2; SUPT20H; TAF1; XRCC4; ZNF274 (inferredBy_MotifSimilarity). E2F3 (inferredBy_MotifSimilarity_n_Orthology).	human	humanonly
51	ETP	dbcorrdb__SP1__ENCSR000BKO_1__m1	4.57	0.0662	SP1 (directAnnotation).	E2F4; FOS; IRF3; NFYA; NFYB; NFYC; PBX3; RFX5; SREBF1 (inferredBy_MotifSimilarity). PBX1 (inferredBy_MotifSimilarity_n_Orthology).	142	2801	SP1 (directAnnotation). E2F4; FOS; IRF3; NFYA; NFYB; NFYC; PBX3; RFX5; SREBF1 (inferredBy_MotifSimilarity). PBX1 (inferredBy_MotifSimilarity_n_Orthology).	human	humanonly
52	ETP	transfac_pro__M02106	4.57	0.0662	NFYA (directAnnotation).	CEBPZ; CHD2; E2F4; FOS; FOXI1; IRF3; NFYB; NFYC; PBX3; RFX5; SP1; SREBF1; YBX1 (inferredBy_MotifSimilarity). PBX1; POLE3 (inferredBy_MotifSimilarity_n_Orthology).	168	3757	NFYA (directAnnotation). CEBPZ; CHD2; E2F4; FOS; FOXI1; IRF3; NFYB; NFYC; PBX3; RFX5; SP1; SREBF1; YBX1 (inferredBy_MotifSimilarity). PBX1; POLE3 (inferredBy_MotifSimilarity_n_Orthology).	human	humanonly
53	ETP	hocomoco__PBX3_MOUSE.H11MO.0.A	4.56	0.0662	PBX3 (inferredBy_Orthology).	E2F4; FOS; FOXI1; IRF3; NFYA; NFYB; NFYC; RFX5; SP1; YBX1 (inferredBy_MotifSimilarity). PBX1; POLE3 (inferredBy_MotifSimilarity_n_Orthology).	180	4558	E2F4; FOS; FOXI1; IRF3; NFYA; NFYB; NFYC; RFX5; SP1; YBX1 (inferredBy_MotifSimilarity). PBX1; POLE3 (inferredBy_MotifSimilarity_n_Orthology). PBX3 (inferredBy_Orthology).	human	humanonly
54	ETP	elemento__AATCAGCG	4.56	0.0662			119	2710		human	humanonly
55	ETP	hocomoco__ETV2_HUMAN.H11MO.0.B	4.56	0.0661	ETV2 (directAnnotation).	EHF; ELF1; ELF2; ELF3; ELF5; ELK1; ELK3; ELK4; ERG; ETS1; ETV1; ETV4; ETV5; FEV; FLI1; GABPA; SPI1 (inferredBy_MotifSimilarity).	51	841	ETV2 (directAnnotation). EHF; ELF1; ELF2; ELF3; ELF5; ELK1; ELK3; ELK4; ERG; ETS1; ETV1; ETV4; ETV5; FEV; FLI1; GABPA; SPI1 (inferredBy_MotifSimilarity).	human	humanonly
56	ETP	fantom__motif139_CGTTCGAATT	4.54	0.066			157	4085		human	humanonly
57	ETP	cisbp__M6372	4.53	0.066	NFYB (directAnnotation).	CEBPZ; E2F4; FOS; FOXI1; IRF3; NFYA; NFYC; PBX3; RFX5; SP1; SREBF1; YBX1 (inferredBy_MotifSimilarity). PBX1; POLE3 (inferredBy_MotifSimilarity_n_Orthology).	182	4242	NFYB (directAnnotation). CEBPZ; E2F4; FOS; FOXI1; IRF3; NFYA; NFYC; PBX3; RFX5; SP1; SREBF1; YBX1 (inferredBy_MotifSimilarity). PBX1; POLE3 (inferredBy_MotifSimilarity_n_Orthology).	human	humanonly
58	ETP	transfac_public__M00050	4.51	0.0658	E2F1; E2F2; E2F3; E2F4; E2F5 (directAnnotation).	RB1; TFDP1 (inferredBy_MotifSimilarity). EVX1; EVX2 (inferredBy_MotifSimilarity_n_Orthology).	163	4171	E2F1; E2F2; E2F3; E2F4; E2F5 (directAnnotation). RB1; TFDP1 (inferredBy_MotifSimilarity). EVX1; EVX2 (inferredBy_MotifSimilarity_n_Orthology).	human	humanonly
59	ETP	homer__ACAGGAAGTG_ETS1	4.5	0.0657	ETS1 (directAnnotation).	ELF1; ELK1; ELK3; ELK4; ERF; ERG; ETS2; ETV1; ETV2; ETV3; ETV4; ETV5; FEV; FLI1; GABPA; GABPB1; GATA2; RELA; SRF (inferredBy_MotifSimilarity).	79	1434	ETS1 (directAnnotation). ELF1; ELK1; ELK3; ELK4; ERF; ERG; ETS2; ETV1; ETV2; ETV3; ETV4; ETV5; FEV; FLI1; GABPA; GABPB1; GATA2; RELA; SRF (inferredBy_MotifSimilarity).	human	humanonly
60	ETP	factorbook__NFY	4.5	0.0657	NFYA; NFYB (directAnnotation).	CEBPZ; CHD2; E2F4; FOS; FOXI1; IRF3; NFYC; PBX3; RFX5; SP1; SREBF1; YBX1 (inferredBy_MotifSimilarity). PBX1; POLE3 (inferredBy_MotifSimilarity_n_Orthology).	169	3693	NFYA; NFYB (directAnnotation). CEBPZ; CHD2; E2F4; FOS; FOXI1; IRF3; NFYC; PBX3; RFX5; SP1; SREBF1; YBX1 (inferredBy_MotifSimilarity). PBX1; POLE3 (inferredBy_MotifSimilarity_n_Orthology).	human	humanonly
61	ETP	swissregulon__hs__E2F1..5.p2	4.49	0.0656	E2F1; E2F2; E2F3; E2F4; E2F5 (directAnnotation).	RB1; TFDP1 (inferredBy_MotifSimilarity).	171	4435	E2F1; E2F2; E2F3; E2F4; E2F5 (directAnnotation). RB1; TFDP1 (inferredBy_MotifSimilarity).	human	humanonly
62	ETP	hocomoco__NFYC_HUMAN.H11MO.0.A	4.48	0.0656	NFYC (directAnnotation).	CEBPZ; E2F4; FOS; FOXI1; IRF3; NFYA; NFYB; PBX3; RFX5; SP1; SREBF1; YBX1 (inferredBy_MotifSimilarity). PBX1; POLE3 (inferredBy_MotifSimilarity_n_Orthology).	156	3626	NFYC (directAnnotation). CEBPZ; E2F4; FOS; FOXI1; IRF3; NFYA; NFYB; PBX3; RFX5; SP1; SREBF1; YBX1 (inferredBy_MotifSimilarity). PBX1; POLE3 (inferredBy_MotifSimilarity_n_Orthology).	human	humanonly
63	ETP	taipale_cyt_meth__IRF8_NYGAAASYGAAASYN_eDBD_meth	4.47	0.0655	IRF8 (directAnnotation).	IRF1; IRF2; IRF3; IRF4; IRF5; IRF7; IRF9 (inferredBy_MotifSimilarity).	91	1857	IRF8 (directAnnotation). IRF1; IRF2; IRF3; IRF4; IRF5; IRF7; IRF9 (inferredBy_MotifSimilarity).	human	humanonly
64	ETP	dbcorrdb__SPI1__ENCSR000BGW_1__m1	4.47	0.0654	SPI1 (directAnnotation).	BCL11A; EP300; ETV2; ETV5; IKZF1; IRF4; IRF8; PAX5; SPIB; SPIC; STAT3 (inferredBy_MotifSimilarity). FLI1 (inferredBy_MotifSimilarity_n_Orthology).	60	959	SPI1 (directAnnotation). BCL11A; EP300; ETV2; ETV5; IKZF1; IRF4; IRF8; PAX5; SPIB; SPIC; STAT3 (inferredBy_MotifSimilarity). FLI1 (inferredBy_MotifSimilarity_n_Orthology).	human	humanonly
65	ETP	cisbp__M0593	4.46	0.0654			198	4860		human	humanonly
66	ETP	cisbp__M6414	4.44	0.0653	PBX3 (directAnnotation).	E2F4; FOS; FOXI1; IRF3; NFYA; NFYB; NFYC; RFX5; SP1; YBX1 (inferredBy_MotifSimilarity). PBX1; POLE3 (inferredBy_MotifSimilarity_n_Orthology).	181	4525	PBX3 (directAnnotation). E2F4; FOS; FOXI1; IRF3; NFYA; NFYB; NFYC; RFX5; SP1; YBX1 (inferredBy_MotifSimilarity). PBX1; POLE3 (inferredBy_MotifSimilarity_n_Orthology).	human	humanonly
67	ETP	dbcorrdb__NFYB__ENCSR000DNM_1__m1	4.44	0.0652	NFYB (directAnnotation).	CHD2; E2F4; FOS; FOXI1; IRF3; NFYA; NFYC; PBX3; RFX5; SP1; SP2; SREBF1 (inferredBy_MotifSimilarity). PBX1; POLE3; POLE4 (inferredBy_MotifSimilarity_n_Orthology).	172	3685	NFYB (directAnnotation). CHD2; E2F4; FOS; FOXI1; IRF3; NFYA; NFYC; PBX3; RFX5; SP1; SP2; SREBF1 (inferredBy_MotifSimilarity). PBX1; POLE3; POLE4 (inferredBy_MotifSimilarity_n_Orthology).	human	humanonly
68	ETP	cisbp__M1922	4.42	0.0651	ETS1 (inferredBy_Orthology).	BCLAF1; EHF; ELF1; ELF2; ELK1; ELK3; ELK4; ERF; ERG; ETS2; ETV1; ETV2; ETV4; ETV5; FEV; FLI1; GABPA; RUNX1 (inferredBy_MotifSimilarity).	95	2042	BCLAF1; EHF; ELF1; ELF2; ELK1; ELK3; ELK4; ERF; ERG; ETS2; ETV1; ETV2; ETV4; ETV5; FEV; FLI1; GABPA; RUNX1 (inferredBy_MotifSimilarity). ETS1 (inferredBy_Orthology).	human	humanmouse
69	ETP	taipale__IRF8_full_NCGAAACCGAAACT	4.42	0.0651	IRF8 (directAnnotation).	IRF2; IRF3; IRF4; IRF5; IRF7; IRF9 (inferredBy_MotifSimilarity).	47	766	IRF8 (directAnnotation). IRF2; IRF3; IRF4; IRF5; IRF7; IRF9 (inferredBy_MotifSimilarity).	human	humanonly
70	ETP	transfac_pro__M00425	4.41	0.065		E2F1; E2F2; E2F3; E2F4; E2F5; E2F6; E2F7; RB1; TFDP1 (inferredBy_MotifSimilarity). EVX1; EVX2 (inferredBy_MotifSimilarity_n_Orthology).	161	4063	E2F1; E2F2; E2F3; E2F4; E2F5; E2F6; E2F7; RB1; TFDP1 (inferredBy_MotifSimilarity). EVX1; EVX2 (inferredBy_MotifSimilarity_n_Orthology).	human	humanonly
71	ETP	transfac_pro__M07211	4.4	0.065	ETS1 (inferredBy_Orthology).	BCLAF1; EHF; ELF1; ELF2; ELK1; ELK3; ELK4; ERF; ERG; ETS2; ETV1; ETV2; ETV4; ETV5; FEV; FLI1; GABPA; RUNX1 (inferredBy_MotifSimilarity).	106	2352	BCLAF1; EHF; ELF1; ELF2; ELK1; ELK3; ELK4; ERF; ERG; ETS2; ETV1; ETV2; ETV4; ETV5; FEV; FLI1; GABPA; RUNX1 (inferredBy_MotifSimilarity). ETS1 (inferredBy_Orthology).	human	humanmouse
72	ETP	taipale_cyt_meth__E2F1_NWTTTGGCGCCAWWWN_FL	4.39	0.0649	E2F1 (directAnnotation).	E2F2; E2F3; E2F4 (inferredBy_MotifSimilarity). E2F6 (inferredBy_MotifSimilarity_n_Orthology).	159	3852	E2F1 (directAnnotation). E2F2; E2F3; E2F4 (inferredBy_MotifSimilarity). E2F6 (inferredBy_MotifSimilarity_n_Orthology).	human	humanonly
73	ETP	taipale_cyt_meth__IRF4_NYGAAASYGAAASYN_FL	4.39	0.0648	IRF4 (directAnnotation).	IRF1; IRF2; IRF3; IRF5; IRF7; IRF8; IRF9 (inferredBy_MotifSimilarity).	139	3172	IRF4 (directAnnotation). IRF1; IRF2; IRF3; IRF5; IRF7; IRF8; IRF9 (inferredBy_MotifSimilarity).	human	humanonly
74	ETP	dbcorrdb__IRF3__ENCSR000EDF_1__m1	4.38	0.0648	IRF3 (directAnnotation).	CEBPZ; CHD2; E2F4; FOS; FOXI1; NFYA; NFYB; NFYC; PBX3; RFX5; SP1; SREBF1; TBP; YBX1 (inferredBy_MotifSimilarity). PBX1; POLE3; POLE4 (inferredBy_MotifSimilarity_n_Orthology).	192	4568	IRF3 (directAnnotation). CEBPZ; CHD2; E2F4; FOS; FOXI1; NFYA; NFYB; NFYC; PBX3; RFX5; SP1; SREBF1; TBP; YBX1 (inferredBy_MotifSimilarity). PBX1; POLE3; POLE4 (inferredBy_MotifSimilarity_n_Orthology).	human	humanonly
75	ETP	hocomoco__ETS1_HUMAN.H11MO.0.A	4.38	0.0648	ETS1 (directAnnotation).	BCLAF1; ELF1; ELF2; ELK1; ELK3; ELK4; ERF; ERG; ETS2; ETV1; ETV2; ETV4; ETV5; FEV; FLI1; GABPA; GABPB1; POLR2A; RUNX1; SRF (inferredBy_MotifSimilarity).	91	1785	ETS1 (directAnnotation). BCLAF1; ELF1; ELF2; ELK1; ELK3; ELK4; ERF; ERG; ETS2; ETV1; ETV2; ETV4; ETV5; FEV; FLI1; GABPA; GABPB1; POLR2A; RUNX1; SRF (inferredBy_MotifSimilarity).	human	humanonly
76	ETP	cisbp__M0591	4.37	0.0647			168	4414		human	humanonly
77	ETP	cisbp__M0831	4.37	0.0647			99	2079		human	humanonly
78	ETP	hocomoco__ETS1_MOUSE.H11MO.0.A	4.36	0.0647	ETS1 (inferredBy_Orthology).	BCLAF1; EGR1; ELF1; ELF2; ELF5; ELK1; ELK3; ELK4; ERF; ERG; ETS2; ETV1; ETV2; ETV4; ETV5; ETV7; FEV; FLI1; GABPA; GABPB1; HCFC1; PHF8; PML; POLR2A; RELA; RUNX1; SIN3A; SRF; TAF1 (inferredBy_MotifSimilarity).	175	4557	BCLAF1; EGR1; ELF1; ELF2; ELF5; ELK1; ELK3; ELK4; ERF; ERG; ETS2; ETV1; ETV2; ETV4; ETV5; ETV7; FEV; FLI1; GABPA; GABPB1; HCFC1; PHF8; PML; POLR2A; RELA; RUNX1; SIN3A; SRF; TAF1 (inferredBy_MotifSimilarity). ETS1 (inferredBy_Orthology).	human	humanonly
79	ETP	dbcorrdb__FOS__ENCSR000FAI_1__m1	4.33	0.0644	FOS (directAnnotation).	CHD2; E2F4; FOXI1; IRF3; NFYA; NFYB; NFYC; PBX3; RFX5; SP1; SP2; SREBF1 (inferredBy_MotifSimilarity). PBX1; POLE3 (inferredBy_MotifSimilarity_n_Orthology).	190	4148	FOS (directAnnotation). CHD2; E2F4; FOXI1; IRF3; NFYA; NFYB; NFYC; PBX3; RFX5; SP1; SP2; SREBF1 (inferredBy_MotifSimilarity). PBX1; POLE3 (inferredBy_MotifSimilarity_n_Orthology).	human	humanonly
80	ETP	homer__AGCCAATCGG_NFY	4.32	0.0644		CEBPZ; E2F4; FOS; IRF3; NFYA; NFYB; NFYC; PBX3; RFX5; SP1; SREBF1 (inferredBy_MotifSimilarity). PBX1; POLE3 (inferredBy_MotifSimilarity_n_Orthology).	145	2848	CEBPZ; E2F4; FOS; IRF3; NFYA; NFYB; NFYC; PBX3; RFX5; SP1; SREBF1 (inferredBy_MotifSimilarity). PBX1; POLE3 (inferredBy_MotifSimilarity_n_Orthology).	human	humanonly
81	ETP	hocomoco__SPIB_HUMAN.H11MO.0.A	4.32	0.0643	SPIB (directAnnotation).	BCL11A; EP300; IKZF1; IRF2; IRF4; IRF8; MTA3; PAX5; RELA; SPI1; SPIC; STAT3; TBL1XR1 (inferredBy_MotifSimilarity). IRF1 (inferredBy_MotifSimilarity_n_Orthology).	68	1241	SPIB (directAnnotation). BCL11A; EP300; IKZF1; IRF2; IRF4; IRF8; MTA3; PAX5; RELA; SPI1; SPIC; STAT3; TBL1XR1 (inferredBy_MotifSimilarity). IRF1 (inferredBy_MotifSimilarity_n_Orthology).	human	humanonly
82	ETP	hocomoco__FOXI1_HUMAN.H11MO.0.B	4.32	0.0643	FOXI1 (directAnnotation).	E2F4; FOS; IRF3; NFYA; NFYB; NFYC; PBX3; RFX5; SP1 (inferredBy_MotifSimilarity). PBX1; POLE3 (inferredBy_MotifSimilarity_n_Orthology).	191	4697	FOXI1 (directAnnotation). E2F4; FOS; IRF3; NFYA; NFYB; NFYC; PBX3; RFX5; SP1 (inferredBy_MotifSimilarity). PBX1; POLE3 (inferredBy_MotifSimilarity_n_Orthology).	human	humanonly
83	ETP	dbcorrdb__RFX5__ENCSR000ECF_1__m2	4.31	0.0643	RFX5 (directAnnotation).	CEBPZ; CHD2; E2F4; ELK4; FOS; FOXI1; IRF3; NFYA; NFYB; NFYC; PBX3; SP1; SP2; SREBF1 (inferredBy_MotifSimilarity). PBX1; POLE3; POLE4 (inferredBy_MotifSimilarity_n_Orthology).	188	4568	RFX5 (directAnnotation). CEBPZ; CHD2; E2F4; ELK4; FOS; FOXI1; IRF3; NFYA; NFYB; NFYC; PBX3; SP1; SP2; SREBF1 (inferredBy_MotifSimilarity). PBX1; POLE3; POLE4 (inferredBy_MotifSimilarity_n_Orthology).	human	humanonly
84	ETP	homer__GAAAGTGAAAGT_IRF1	4.3	0.0642	IRF1 (directAnnotation).	IRF2; IRF3; IRF4; IRF5; IRF6; IRF7; IRF8; IRF9; PRDM1; RELA; STAT3; TBL1XR1 (inferredBy_MotifSimilarity).	180	4892	IRF1 (directAnnotation). IRF2; IRF3; IRF4; IRF5; IRF6; IRF7; IRF8; IRF9; PRDM1; RELA; STAT3; TBL1XR1 (inferredBy_MotifSimilarity).	human	humanmouse
85	ETP	cisbp__M3134	4.28	0.064	E2F1 (directAnnotation).	E2F2; E2F3; E2F4; E2F5; E2F7; E2F8; RB1; TFDP1 (inferredBy_MotifSimilarity).	139	3284	E2F1 (directAnnotation). E2F2; E2F3; E2F4; E2F5; E2F7; E2F8; RB1; TFDP1 (inferredBy_MotifSimilarity).	human	humanonly
86	ETP	cisbp__M6240	4.28	0.064	FOXI1 (directAnnotation).	E2F4; FOS; IRF3; NFYA; NFYB; NFYC; PBX3; RFX5; SP1 (inferredBy_MotifSimilarity). PBX1; POLE3 (inferredBy_MotifSimilarity_n_Orthology).	190	4769	FOXI1 (directAnnotation). E2F4; FOS; IRF3; NFYA; NFYB; NFYC; PBX3; RFX5; SP1 (inferredBy_MotifSimilarity). PBX1; POLE3 (inferredBy_MotifSimilarity_n_Orthology).	human	humanonly
87	ETP	dbcorrdb__NFYA__ENCSR000DNN_1__m1	4.26	0.0639	NFYA (directAnnotation).	CEBPZ; E2F4; FOS; FOXI1; IRF3; NFYB; NFYC; PBX3; RFX5; SP1; SREBF1 (inferredBy_MotifSimilarity). PBX1 (inferredBy_MotifSimilarity_n_Orthology).	186	4568	NFYA (directAnnotation). CEBPZ; E2F4; FOS; FOXI1; IRF3; NFYB; NFYC; PBX3; RFX5; SP1; SREBF1 (inferredBy_MotifSimilarity). PBX1 (inferredBy_MotifSimilarity_n_Orthology).	human	humanonly
88	ETP	transfac_pro__M00740	4.26	0.0639	RB1 (directAnnotation).	E2F1; E2F2; E2F3; E2F4; E2F5; TFDP1 (inferredBy_MotifSimilarity).	160	4037	RB1 (directAnnotation). E2F1; E2F2; E2F3; E2F4; E2F5; TFDP1 (inferredBy_MotifSimilarity).	human	humanonly
89	ETP	homer__ACAGGATGTGGT_ETS_RUNX	4.25	0.0638	RUNX1 (directAnnotation).	ETS1; ETV1; FLI1 (inferredBy_MotifSimilarity). ERG (inferredBy_MotifSimilarity_n_Orthology).	110	2181	RUNX1 (directAnnotation). ETS1; ETV1; FLI1 (inferredBy_MotifSimilarity). ERG (inferredBy_MotifSimilarity_n_Orthology).	human	humanonly
90	ETP	taipale_cyt_meth__E2F4_WTTTGGCGCCAWWW_eDBD	4.24	0.0638	E2F4 (directAnnotation).	E2F1; E2F2; E2F3 (inferredBy_MotifSimilarity).	101	2325	E2F4 (directAnnotation). E2F1; E2F2; E2F3 (inferredBy_MotifSimilarity).	human	humanonly
91	ETP	cisbp__M6308	4.23	0.0636	IRF2 (directAnnotation).	IRF1; IRF3; IRF4; IRF5; IRF6; IRF7; IRF8; IRF9; PRDM1; STAT2 (inferredBy_MotifSimilarity).	44	640	IRF2 (directAnnotation). IRF1; IRF3; IRF4; IRF5; IRF6; IRF7; IRF8; IRF9; PRDM1; STAT2 (inferredBy_MotifSimilarity).	human	humanonly
92	ETP	taipale_cyt_meth__IRF8_NYGAAASYGAAASYN_FL_meth	4.23	0.0636	IRF8 (directAnnotation).	IRF1; IRF2; IRF3; IRF4; IRF5; IRF6; IRF7; IRF9 (inferredBy_MotifSimilarity).	115	2677	IRF8 (directAnnotation). IRF1; IRF2; IRF3; IRF4; IRF5; IRF6; IRF7; IRF9 (inferredBy_MotifSimilarity).	human	humanonly
93	ETP	cisbp__M6193	4.22	0.0636	E2F4 (directAnnotation).	E2F1; E2F3; E2F7; E2F8; TFDP1 (inferredBy_MotifSimilarity).	145	3792	E2F4 (directAnnotation). E2F1; E2F3; E2F7; E2F8; TFDP1 (inferredBy_MotifSimilarity).	human	humanonly
94	ETP	transfac_pro__M07089	4.21	0.0635	FLI1 (directAnnotation).	BCLAF1; ELF1; ELF2; ELK1; ELK3; ELK4; ERF; ERG; ETS1; ETS2; ETV1; ETV2; ETV3; ETV4; ETV5; ETV7; FEV; GABPA; GABPB1; RELA; RUNX1; SRF (inferredBy_MotifSimilarity).	141	3425	FLI1 (directAnnotation). BCLAF1; ELF1; ELF2; ELK1; ELK3; ELK4; ERF; ERG; ETS1; ETS2; ETV1; ETV2; ETV3; ETV4; ETV5; ETV7; FEV; GABPA; GABPB1; RELA; RUNX1; SRF (inferredBy_MotifSimilarity).	human	humanmouse
95	ETP	cisbp__M6174	4.18	0.0632	CEBPZ (directAnnotation).	IRF3; NFYA; NFYB; NFYC; RFX5 (inferredBy_MotifSimilarity). PBX1; POLE3 (inferredBy_MotifSimilarity_n_Orthology).	101	1975	CEBPZ (directAnnotation). IRF3; NFYA; NFYB; NFYC; RFX5 (inferredBy_MotifSimilarity). PBX1; POLE3 (inferredBy_MotifSimilarity_n_Orthology).	human	humanonly
96	ETP	cisbp__M0665	4.17	0.0632		E2F1; E2F2 (inferredBy_MotifSimilarity).	183	4687	E2F1; E2F2 (inferredBy_MotifSimilarity).	human	humanonly
97	ETP	transfac_pro__M00738	4.16	0.0631	TFDP1 (directAnnotation).	E2F1; E2F2; E2F3; E2F4; E2F5; RB1 (inferredBy_MotifSimilarity).	168	4429	TFDP1 (directAnnotation). E2F1; E2F2; E2F3; E2F4; E2F5; RB1 (inferredBy_MotifSimilarity).	human	humanonly
98	ETP	transfac_public__M00516	4.15	0.063	E2F1 (directAnnotation).	E2F2; E2F3; E2F4; E2F5; E2F7; E2F8; RB1; TFDP1 (inferredBy_MotifSimilarity).	182	4985	E2F1 (directAnnotation). E2F2; E2F3; E2F4; E2F5; E2F7; E2F8; RB1; TFDP1 (inferredBy_MotifSimilarity).	human	humanonly
99	ETP	transfac_pro__M09193	4.15	0.063		E2F1; E2F2; E2F3; E2F4 (inferredBy_MotifSimilarity).	62	1045	E2F1; E2F2; E2F3; E2F4 (inferredBy_MotifSimilarity).	human	humanonly
100	ETP	hocomoco__IRF1_MOUSE.H11MO.0.A	4.15	0.063	IRF1 (inferredBy_Orthology).	BCL11A; EP300; IKZF1; IRF2; IRF3; IRF4; IRF5; IRF6; IRF7; IRF8; IRF9; MTA3; PRDM1; SPI1; SPIB; STAT1; STAT2; STAT3; TBL1XR1 (inferredBy_MotifSimilarity).	183	4960	BCL11A; EP300; IKZF1; IRF2; IRF3; IRF4; IRF5; IRF6; IRF7; IRF8; IRF9; MTA3; PRDM1; SPI1; SPIB; STAT1; STAT2; STAT3; TBL1XR1 (inferredBy_MotifSimilarity). IRF1 (inferredBy_Orthology).	human	humanonly
101	ETP	cisbp__M0675	4.14	0.063			178	4568		human	humanonly
102	ETP	cisbp__M6119	4.14	0.063	SPI1 (directAnnotation).	BCL11A; EP300; IKZF1; IRF4; IRF8; SPIB; SPIC (inferredBy_MotifSimilarity).	44	655	SPI1 (directAnnotation). BCL11A; EP300; IKZF1; IRF4; IRF8; SPIB; SPIC (inferredBy_MotifSimilarity).	human	humanmouse
103	ETP	transfac_pro__M08875	4.14	0.0629	E2F1; E2F2; E2F3; E2F4; E2F5; E2F6; E2F7 (directAnnotation).		193	4993	E2F1; E2F2; E2F3; E2F4; E2F5; E2F6; E2F7 (directAnnotation).	human	humanonly
104	ETP	flyfactorsurvey__jim_SANGER_2.5_FBgn0027339	4.13	0.0629	ZNF229; ZNF319 (inferredBy_Orthology).		177	4736	ZNF229; ZNF319 (inferredBy_Orthology).	human	humanonly
105	ETP	tfdimers__MD00066	4.13	0.0629	ELF1 (directAnnotation).		62	1195	ELF1 (directAnnotation).	human	humanmouse
106	ETP	cisbp__M4473	4.1	0.0627	PBX3 (directAnnotation).	E2F4; FOS; FOXI1; IRF3; NFYA; NFYB; NFYC; RFX5; SP1; SREBF1; YBX1 (inferredBy_MotifSimilarity). PBX1 (inferredBy_MotifSimilarity_n_Orthology).	154	3506	PBX3 (directAnnotation). E2F4; FOS; FOXI1; IRF3; NFYA; NFYB; NFYC; RFX5; SP1; SREBF1; YBX1 (inferredBy_MotifSimilarity). PBX1 (inferredBy_MotifSimilarity_n_Orthology).	human	humanonly
107	ETP	cisbp__M5572	4.09	0.0626	IRF3 (directAnnotation).	IRF1; IRF2; IRF4; IRF5; IRF7; IRF8; IRF9; STAT1; STAT2 (inferredBy_MotifSimilarity).	55	1014	IRF3 (directAnnotation). IRF1; IRF2; IRF4; IRF5; IRF7; IRF8; IRF9; STAT1; STAT2 (inferredBy_MotifSimilarity).	human	humanmouse
108	ETP	cisbp__M1172	4.08	0.0625			151	3835		human	humanonly
109	ETP	cisbp__M0493	4.08	0.0625			156	3860		human	humanonly
110	ETP	cisbp__M6307	4.07	0.0624	IRF1 (directAnnotation).	IRF2; IRF3; IRF4; IRF5; IRF6; IRF7; IRF8; IRF9; PRDM1; STAT1; STAT2; STAT3; TBL1XR1 (inferredBy_MotifSimilarity).	126	3144	IRF1 (directAnnotation). IRF2; IRF3; IRF4; IRF5; IRF6; IRF7; IRF8; IRF9; PRDM1; STAT1; STAT2; STAT3; TBL1XR1 (inferredBy_MotifSimilarity).	human	humanonly
111	ETP	cisbp__M0596	4.07	0.0624			155	4144		human	humanonly
112	ETP	cisbp__M1168	4.07	0.0624			61	1110		human	humanonly
113	ETP	cisbp__M4835	4.06	0.0624	FOXP2 (inferredBy_Orthology).	ZNF358; ZNF768 (inferredBy_MotifSimilarity_n_Orthology).	67	1232	ZNF358; ZNF768 (inferredBy_MotifSimilarity_n_Orthology). FOXP2 (inferredBy_Orthology).	human	humanonly
114	ETP	transfac_pro__M09556	4.06	0.0624			123	2589		human	humanonly
115	ETP	cisbp__M1776	4.06	0.0624			162	3849		human	humanonly
116	ETP	taipale__IRF3_full_NNRRAAAGGAAACCGAAACTN_repr	4.05	0.0623	IRF3 (directAnnotation).	IRF1; IRF2; IRF4; IRF5; IRF7; IRF8; IRF9; STAT1; STAT2 (inferredBy_MotifSimilarity).	46	792	IRF3 (directAnnotation). IRF1; IRF2; IRF4; IRF5; IRF7; IRF8; IRF9; STAT1; STAT2 (inferredBy_MotifSimilarity).	human	humanmouse
117	ETP	hocomoco__CEBPZ_HUMAN.H11MO.0.D	4.04	0.0622	CEBPZ (directAnnotation).	NFYA; NFYB; NFYC; RFX5 (inferredBy_MotifSimilarity). PBX1 (inferredBy_MotifSimilarity_n_Orthology).	184	4919	CEBPZ (directAnnotation). NFYA; NFYB; NFYC; RFX5 (inferredBy_MotifSimilarity). PBX1 (inferredBy_MotifSimilarity_n_Orthology).	human	humanonly
118	ETP	dbcorrdb__IRF1__ENCSR000EGL_1__m1	4.04	0.0622	IRF1 (directAnnotation).	BCL11A; EP300; IKZF1; IRF2; IRF3; IRF4; IRF5; IRF6; IRF7; IRF8; IRF9; MTA3; PRDM1; SPI1; STAT1; STAT2; STAT3; TBL1XR1 (inferredBy_MotifSimilarity). SPIB (inferredBy_MotifSimilarity_n_Orthology).	168	4658	IRF1 (directAnnotation). BCL11A; EP300; IKZF1; IRF2; IRF3; IRF4; IRF5; IRF6; IRF7; IRF8; IRF9; MTA3; PRDM1; SPI1; STAT1; STAT2; STAT3; TBL1XR1 (inferredBy_MotifSimilarity). SPIB (inferredBy_MotifSimilarity_n_Orthology).	human	humanonly
119	ETP	taipale_cyt_meth__ERG_NACAGGAARTN_eDBD_meth	4.03	0.0622	ERG (directAnnotation).	ELF1; ELF3; ELK1; ELK3; ELK4; ERF; ETS1; ETS2; ETV1; ETV2; ETV4; ETV5; FEV; FLI1; GABPA; GATA2; RELA; SRF (inferredBy_MotifSimilarity). ETV3 (inferredBy_MotifSimilarity_n_Orthology).	61	1034	ERG (directAnnotation). ELF1; ELF3; ELK1; ELK3; ELK4; ERF; ETS1; ETS2; ETV1; ETV2; ETV4; ETV5; FEV; FLI1; GABPA; GATA2; RELA; SRF (inferredBy_MotifSimilarity). ETV3 (inferredBy_MotifSimilarity_n_Orthology).	human	humanonly
120	ETP	cisbp__M2120	4.03	0.0621		FOS; IRF3; NFYB; PBX3 (inferredBy_MotifSimilarity). HOXA6; HOXA7; HOXB6; HOXB7; HOXC6; NFYC; POLE4 (inferredBy_MotifSimilarity_n_Orthology).	88	1753	FOS; IRF3; NFYB; PBX3 (inferredBy_MotifSimilarity). HOXA6; HOXA7; HOXB6; HOXB7; HOXC6; NFYC; POLE4 (inferredBy_MotifSimilarity_n_Orthology).	human	humanonly
121	ETP	taipale_cyt_meth__IRF5_NYGAAACCGAAACY_FL_meth	4.03	0.0621	IRF5 (directAnnotation).	IRF1; IRF2; IRF3; IRF4; IRF7; IRF8; IRF9 (inferredBy_MotifSimilarity).	66	1190	IRF5 (directAnnotation). IRF1; IRF2; IRF3; IRF4; IRF7; IRF8; IRF9 (inferredBy_MotifSimilarity).	human	humanonly
122	ETP	swissregulon__hs__TFDP1.p2	4.02	0.0621	TFDP1 (directAnnotation).		166	3955	TFDP1 (directAnnotation).	human	humanonly
123	ETP	hocomoco__IRF2_HUMAN.H11MO.0.A	4.02	0.0621	IRF2 (directAnnotation).	BCL11A; EP300; IKZF1; IRF1; IRF3; IRF4; IRF5; IRF6; IRF7; IRF8; IRF9; MTA3; PRDM1; SPI1; SPIB; STAT1; STAT2; STAT3; TBL1XR1 (inferredBy_MotifSimilarity).	99	2271	IRF2 (directAnnotation). BCL11A; EP300; IKZF1; IRF1; IRF3; IRF4; IRF5; IRF6; IRF7; IRF8; IRF9; MTA3; PRDM1; SPI1; SPIB; STAT1; STAT2; STAT3; TBL1XR1 (inferredBy_MotifSimilarity).	human	humanonly
124	ETP	predrem__nrMotif233	4.02	0.062		CEBPZ; CPEB1; CUX1; IRF3; MAFK; POLR2A; POLR3G; RAD21; SMARCA4; SREBF2; ZNF384 (inferredBy_MotifSimilarity). FOXP2; ZNF229; ZNF319; ZNF358; ZNF768 (inferredBy_MotifSimilarity_n_Orthology).	155	3967	CEBPZ; CPEB1; CUX1; IRF3; MAFK; POLR2A; POLR3G; RAD21; SMARCA4; SREBF2; ZNF384 (inferredBy_MotifSimilarity). FOXP2; ZNF229; ZNF319; ZNF358; ZNF768 (inferredBy_MotifSimilarity_n_Orthology).	human	humanonly
125	ETP	cisbp__M6196	4.02	0.062	E2F7 (directAnnotation).	E2F3 (inferredBy_MotifSimilarity). EVX1; EVX2 (inferredBy_MotifSimilarity_n_Orthology).	178	4775	E2F7 (directAnnotation). E2F3 (inferredBy_MotifSimilarity). EVX1; EVX2 (inferredBy_MotifSimilarity_n_Orthology).	human	humanonly
126	ETP	taipale__IRF9_full_AWCGAAACCGAAACY	4.01	0.062	IRF9 (directAnnotation).	IRF2; IRF3; IRF4; IRF5; IRF7; IRF8 (inferredBy_MotifSimilarity).	31	351	IRF9 (directAnnotation). IRF2; IRF3; IRF4; IRF5; IRF7; IRF8 (inferredBy_MotifSimilarity).	human	humanmouse
127	ETP	hocomoco__SPIB_MOUSE.H11MO.0.A	4.01	0.062	SPIB (inferredBy_Orthology).	BCL11A; EP300; IKZF1; IRF1; IRF2; IRF4; IRF8; MTA3; PAX5; RELA; SPI1; STAT3; TBL1XR1 (inferredBy_MotifSimilarity).	177	4860	BCL11A; EP300; IKZF1; IRF1; IRF2; IRF4; IRF8; MTA3; PAX5; RELA; SPI1; STAT3; TBL1XR1 (inferredBy_MotifSimilarity). SPIB (inferredBy_Orthology).	human	humanonly
128	ETP	cisbp__M1181	4	0.0619			53	897		human	humanonly
129	ETP	cisbp__M5863	4	0.0619	SPI1 (directAnnotation).	ELF2; SPIB; SPIC (inferredBy_MotifSimilarity). ETV6; ETV7 (inferredBy_MotifSimilarity_n_Orthology).	48	865	SPI1 (directAnnotation). ELF2; SPIB; SPIC (inferredBy_MotifSimilarity). ETV6; ETV7 (inferredBy_MotifSimilarity_n_Orthology).	human	humanonly
130	ETP	cisbp__M2277	3.99	0.0619	FLI1 (directAnnotation).	BCLAF1; ELF1; ELF2; ELK1; ELK3; ELK4; ERF; ERG; ETS1; ETS2; ETV1; ETV2; ETV3; ETV4; ETV5; ETV7; FEV; GABPA; GABPB1; RELA; RUNX1; SRF (inferredBy_MotifSimilarity).	113	2375	FLI1 (directAnnotation). BCLAF1; ELF1; ELF2; ELK1; ELK3; ELK4; ERF; ERG; ETS1; ETS2; ETV1; ETV2; ETV3; ETV4; ETV5; ETV7; FEV; GABPA; GABPB1; RELA; RUNX1; SRF (inferredBy_MotifSimilarity).	human	humanmouse
131	ETP	dbcorrdb__RFX5__ENCSR000ECX_1__m2	3.99	0.0618	RFX5 (directAnnotation).	CEBPZ; E2F4; FOS; FOXI1; IRF3; NFYA; NFYB; NFYC; PBX3; SP1 (inferredBy_MotifSimilarity). PBX1; POLE3; POLE4 (inferredBy_MotifSimilarity_n_Orthology).	119	2377	RFX5 (directAnnotation). CEBPZ; E2F4; FOS; FOXI1; IRF3; NFYA; NFYB; NFYC; PBX3; SP1 (inferredBy_MotifSimilarity). PBX1; POLE3; POLE4 (inferredBy_MotifSimilarity_n_Orthology).	human	humanonly
132	ETP	dbcorrdb__SPI1__ENCSR000BGQ_1__m1	3.99	0.0618	SPI1 (directAnnotation).	BCL11A; EP300; IKZF1; IRF1; IRF2; IRF4; IRF8; MTA3; PAX5; PRDM1; SPIB; SPIC; STAT1; STAT3; TBL1XR1 (inferredBy_MotifSimilarity).	108	2597	SPI1 (directAnnotation). BCL11A; EP300; IKZF1; IRF1; IRF2; IRF4; IRF8; MTA3; PAX5; PRDM1; SPIB; SPIC; STAT1; STAT3; TBL1XR1 (inferredBy_MotifSimilarity).	human	humanonly
133	ETP	cisbp__M0589	3.99	0.0618			107	2409		human	humanonly
134	ETP	homer__GGCGGGAAAH_E2F4	3.98	0.0617	E2F4 (directAnnotation).	E2F3; E2F6; E2F7; TFDP1 (inferredBy_MotifSimilarity). EVX1; EVX2 (inferredBy_MotifSimilarity_n_Orthology).	162	4025	E2F4 (directAnnotation). E2F3; E2F6; E2F7; TFDP1 (inferredBy_MotifSimilarity). EVX1; EVX2 (inferredBy_MotifSimilarity_n_Orthology).	human	humanonly
135	ETP	factorbook__E2F4	3.98	0.0617	E2F4; E2F6 (directAnnotation).	SIN3A (inferredBy_MotifSimilarity).	64	1173	E2F4; E2F6 (directAnnotation). SIN3A (inferredBy_MotifSimilarity).	human	humanonly
136	ETP	transfac_pro__M02742	3.96	0.0616	E2F2 (inferredBy_Orthology).	E2F3 (inferredBy_MotifSimilarity_n_Orthology).	115	2464	E2F3 (inferredBy_MotifSimilarity_n_Orthology). E2F2 (inferredBy_Orthology).	human	humanonly
137	ETP	taipale_cyt_meth__ETV2_NRCAGGAAGTN_eDBD_meth_repr	3.96	0.0616	ETV2 (directAnnotation).	ELF1; ELF2; ELF3; ELK1; ELK3; ELK4; ERF; ERG; ETS1; ETS2; ETV1; ETV3; ETV4; ETV5; ETV6; FEV; FLI1; GABPA; GATA2; SRF (inferredBy_MotifSimilarity).	121	2814	ETV2 (directAnnotation). ELF1; ELF2; ELF3; ELK1; ELK3; ELK4; ERF; ERG; ETS1; ETS2; ETV1; ETV3; ETV4; ETV5; ETV6; FEV; FLI1; GABPA; GATA2; SRF (inferredBy_MotifSimilarity).	human	humanonly
138	ETP	cisbp__M5048	3.96	0.0616	ZNF229; ZNF319 (inferredBy_Orthology).	MAFK; SMARCA4; ZNF384 (inferredBy_MotifSimilarity). ZNF362 (inferredBy_MotifSimilarity_n_Orthology).	104	2394	MAFK; SMARCA4; ZNF384 (inferredBy_MotifSimilarity). ZNF362 (inferredBy_MotifSimilarity_n_Orthology). ZNF229; ZNF319 (inferredBy_Orthology).	human	humanonly
139	ETP	dbcorrdb__RFX5__ENCSR000EFD_1__m3	3.94	0.0614	RFX5 (directAnnotation).	FOS; FOXI1; IRF3; NFYA; NFYB; NFYC; PBX3 (inferredBy_MotifSimilarity). PBX1; POLE4 (inferredBy_MotifSimilarity_n_Orthology).	49	777	RFX5 (directAnnotation). FOS; FOXI1; IRF3; NFYA; NFYB; NFYC; PBX3 (inferredBy_MotifSimilarity). PBX1; POLE4 (inferredBy_MotifSimilarity_n_Orthology).	human	humanonly
140	ETP	homer__AGTTTCAGTTTC_ISRE	3.94	0.0614		IRF1; IRF2; IRF3; IRF4; IRF5; IRF6; IRF7; IRF8; IRF9; PRDM1; STAT1; STAT2; STAT3; TBL1XR1 (inferredBy_MotifSimilarity).	167	4528	IRF1; IRF2; IRF3; IRF4; IRF5; IRF6; IRF7; IRF8; IRF9; PRDM1; STAT1; STAT2; STAT3; TBL1XR1 (inferredBy_MotifSimilarity).	human	humanmouse
141	ETP	hdpi__TIMELESS	3.92	0.0613	TIMELESS (directAnnotation).		46	791	TIMELESS (directAnnotation).	human	humanonly
142	ETP	transfac_pro__M09186	3.91	0.0612			51	857		human	humanonly
143	ETP	factorbook__STAT2	3.91	0.0612	STAT1; STAT2 (directAnnotation).	IRF1; IRF2; IRF3; IRF4; IRF5; IRF6; IRF7; IRF8; IRF9 (inferredBy_MotifSimilarity).	77	1443	STAT1; STAT2 (directAnnotation). IRF1; IRF2; IRF3; IRF4; IRF5; IRF6; IRF7; IRF8; IRF9 (inferredBy_MotifSimilarity).	human	humanmouse
144	ETP	hocomoco__SPI1_MOUSE.H11MO.0.A	3.89	0.0611	SPI1 (inferredBy_Orthology).	BCL11A; ELF5; EP300; ETV2; IKZF1; IRF4; IRF8; RELA; SPIB; SPIC; STAT3 (inferredBy_MotifSimilarity).	79	1700	BCL11A; ELF5; EP300; ETV2; IKZF1; IRF4; IRF8; RELA; SPIB; SPIC; STAT3 (inferredBy_MotifSimilarity). SPI1 (inferredBy_Orthology).	human	humanonly
145	ETP	dbcorrdb__POLR2A__ENCSR000EXO_1__m2	3.89	0.0611	POLR2A (directAnnotation).		38	562	POLR2A (directAnnotation).	human	humanonly
146	ETP	transfac_pro__M00940	3.89	0.0611	E2F3 (directAnnotation). EVX1; EVX2 (inferredBy_Orthology).	E2F1; E2F2; E2F4; E2F5; E2F7; TFDP1 (inferredBy_MotifSimilarity).	120	2520	E2F3 (directAnnotation). E2F1; E2F2; E2F4; E2F5; E2F7; TFDP1 (inferredBy_MotifSimilarity). EVX1; EVX2 (inferredBy_Orthology).	human	humanonly
147	ETP	cisbp__M5212	3.88	0.061	ZNF362; ZNF384 (inferredBy_Orthology).	FOXP2; ZNF358; ZNF768 (inferredBy_MotifSimilarity_n_Orthology).	138	3307	FOXP2; ZNF358; ZNF768 (inferredBy_MotifSimilarity_n_Orthology). ZNF362; ZNF384 (inferredBy_Orthology).	human	humanonly
148	ETP	taipale__IRF8_DBD_NCGAAACCGAAACY	3.86	0.0609	IRF8 (directAnnotation).	IRF2; IRF3; IRF4; IRF5; IRF7; IRF9 (inferredBy_MotifSimilarity).	159	4258	IRF8 (directAnnotation). IRF2; IRF3; IRF4; IRF5; IRF7; IRF9 (inferredBy_MotifSimilarity).	human	humanonly
149	ETP	cisbp__M5573	3.86	0.0608	IRF4 (directAnnotation).	IRF2; IRF3; IRF5; IRF7; IRF8; IRF9 (inferredBy_MotifSimilarity).	175	4968	IRF4 (directAnnotation). IRF2; IRF3; IRF5; IRF7; IRF8; IRF9 (inferredBy_MotifSimilarity).	human	humanonly
150	ETP	transfac_pro__M04905	3.86	0.0608	E2F4 (directAnnotation).		144	3455	E2F4 (directAnnotation).	human	humanonly
151	ETP	jaspar__MA0517.1	3.85	0.0607	STAT2 (directAnnotation).	IRF1; IRF2; IRF3; IRF4; IRF5; IRF6; IRF7; IRF8; IRF9; STAT1 (inferredBy_MotifSimilarity).	95	2103	STAT2 (directAnnotation). IRF1; IRF2; IRF3; IRF4; IRF5; IRF6; IRF7; IRF8; IRF9; STAT1 (inferredBy_MotifSimilarity).	human	humanmouse
152	ETP	flyfactorsurvey__CG2052_SANGER_2.5_FBgn0039905	3.84	0.0607	ZNF358; ZNF768 (inferredBy_Orthology).	FOXP2 (inferredBy_MotifSimilarity_n_Orthology).	79	1630	FOXP2 (inferredBy_MotifSimilarity_n_Orthology). ZNF358; ZNF768 (inferredBy_Orthology).	human	humanonly
153	ETP	transfac_pro__M07250	3.84	0.0607	E2F1 (directAnnotation).		195	4718	E2F1 (directAnnotation).	human	humanonly
154	ETP	cisbp__M4475	3.83	0.0606	SPI1 (directAnnotation).	BCL11A; EP300; IKZF1; IRF1; IRF2; IRF4; IRF8; MTA3; PAX5; SPIB; SPIC; STAT1; STAT3; TBL1XR1 (inferredBy_MotifSimilarity).	86	1933	SPI1 (directAnnotation). BCL11A; EP300; IKZF1; IRF1; IRF2; IRF4; IRF8; MTA3; PAX5; SPIB; SPIC; STAT1; STAT3; TBL1XR1 (inferredBy_MotifSimilarity).	human	humanmouse
155	ETP	dbcorrdb__IRF1__ENCSR000EGK_1__m1	3.81	0.0605	IRF1 (directAnnotation).	ELF1; ETV6; GABPA; IRF2; IRF3; IRF4; IRF5; IRF6; IRF7; IRF8; IRF9; POLR2A; PRDM1; RELA; STAT1; STAT2; TBL1XR1 (inferredBy_MotifSimilarity). SPIB (inferredBy_MotifSimilarity_n_Orthology).	64	1191	IRF1 (directAnnotation). ELF1; ETV6; GABPA; IRF2; IRF3; IRF4; IRF5; IRF6; IRF7; IRF8; IRF9; POLR2A; PRDM1; RELA; STAT1; STAT2; TBL1XR1 (inferredBy_MotifSimilarity). SPIB (inferredBy_MotifSimilarity_n_Orthology).	human	humanonly
156	ETP	flyfactorsurvey__sqz_SOLEXA_5_FBgn0010768	3.8	0.0604	ZNF362; ZNF384 (inferredBy_Orthology).	FOXP2; ZNF358; ZNF768 (inferredBy_MotifSimilarity_n_Orthology).	136	3289	FOXP2; ZNF358; ZNF768 (inferredBy_MotifSimilarity_n_Orthology). ZNF362; ZNF384 (inferredBy_Orthology).	human	humanonly
157	ETP	hocomoco__RUNX1_MOUSE.H11MO.0.A	3.8	0.0604		CBFB; CEBPB; IKZF1; MTA3; RUNX1; RUNX2; RUNX3; TBL1XR1 (inferredBy_MotifSimilarity).	55	899	CBFB; CEBPB; IKZF1; MTA3; RUNX1; RUNX2; RUNX3; TBL1XR1 (inferredBy_MotifSimilarity).	human	humanonly
158	ETP	transfac_pro__M04823	3.8	0.0604	E2F4 (directAnnotation).	E2F1; E2F6; E2F7; TFDP1 (inferredBy_MotifSimilarity).	156	4080	E2F4 (directAnnotation). E2F1; E2F6; E2F7; TFDP1 (inferredBy_MotifSimilarity).	human	humanonly
159	ETP	hocomoco__PBX1_MOUSE.H11MO.1.A	3.79	0.0603	PBX1 (inferredBy_Orthology).	CEBPZ; E2F4; FOS; FOXI1; IRF3; NFYA; NFYB; NFYC; PBX3; RFX5; SP1; YBX1 (inferredBy_MotifSimilarity). POLE3 (inferredBy_MotifSimilarity_n_Orthology).	168	4100	CEBPZ; E2F4; FOS; FOXI1; IRF3; NFYA; NFYB; NFYC; PBX3; RFX5; SP1; YBX1 (inferredBy_MotifSimilarity). POLE3 (inferredBy_MotifSimilarity_n_Orthology). PBX1 (inferredBy_Orthology).	human	humanonly
160	ETP	dbcorrdb__POLR2A__ENCSR000DLM_1__m1	3.79	0.0603	POLR2A (directAnnotation).	ELK1; GABPA; TAF1; YY1 (inferredBy_MotifSimilarity).	125	3061	POLR2A (directAnnotation). ELK1; GABPA; TAF1; YY1 (inferredBy_MotifSimilarity).	human	humanonly
161	ETP	hocomoco__ERG_HUMAN.H11MO.0.A	3.78	0.0602	ERG (directAnnotation).	BCLAF1; ELF1; ELF2; ELF4; ELF5; ELK1; ELK3; ELK4; ERF; ETS1; ETS2; ETV1; ETV2; ETV4; ETV5; ETV6; ETV7; FEV; FLI1; GABPA; GABPB1; POLR2A; PSMD12; SPI1; SPIB; SRF (inferredBy_MotifSimilarity).	102	2288	ERG (directAnnotation). BCLAF1; ELF1; ELF2; ELF4; ELF5; ELK1; ELK3; ELK4; ERF; ETS1; ETS2; ETV1; ETV2; ETV4; ETV5; ETV6; ETV7; FEV; FLI1; GABPA; GABPB1; POLR2A; PSMD12; SPI1; SPIB; SRF (inferredBy_MotifSimilarity).	human	humanonly
162	ETP	transfac_pro__M07206	3.78	0.0602	E2F1 (directAnnotation).	E2F4; E2F6 (inferredBy_MotifSimilarity). E2F3 (inferredBy_MotifSimilarity_n_Orthology).	162	4113	E2F1 (directAnnotation). E2F4; E2F6 (inferredBy_MotifSimilarity). E2F3 (inferredBy_MotifSimilarity_n_Orthology).	human	humanonly
163	ETP	cisbp__M5580	3.77	0.0602	IRF9 (directAnnotation).	IRF2; IRF3; IRF4; IRF5; IRF7; IRF8 (inferredBy_MotifSimilarity).	167	4748	IRF9 (directAnnotation). IRF2; IRF3; IRF4; IRF5; IRF7; IRF8 (inferredBy_MotifSimilarity).	human	humanmouse
164	ETP	dbcorrdb__SIN3A__ENCSR000BPB_1__m1	3.75	0.06	SIN3A (directAnnotation).		48	815	SIN3A (directAnnotation).	human	humanonly
165	ETP	dbcorrdb__SPI1__ENCSR000BIJ_1__m1	3.75	0.06	SPI1 (directAnnotation).	BCL11A; EP300; IKZF1; IRF1; IRF2; IRF4; IRF8; MTA3; PAX5; SPIB; SPIC; STAT1; STAT3; TBL1XR1 (inferredBy_MotifSimilarity).	60	1145	SPI1 (directAnnotation). BCL11A; EP300; IKZF1; IRF1; IRF2; IRF4; IRF8; MTA3; PAX5; SPIB; SPIC; STAT1; STAT3; TBL1XR1 (inferredBy_MotifSimilarity).	human	humanonly
166	ETP	hocomoco__IRF4_HUMAN.H11MO.0.A	3.75	0.06	IRF4 (directAnnotation).	BCL11A; EP300; IKZF1; IRF1; IRF2; IRF3; IRF8; MTA3; PAX5; PRDM1; SPI1; SPIB; STAT1; STAT3; TBL1XR1 (inferredBy_MotifSimilarity).	50	906	IRF4 (directAnnotation). BCL11A; EP300; IKZF1; IRF1; IRF2; IRF3; IRF8; MTA3; PAX5; PRDM1; SPI1; SPIB; STAT1; STAT3; TBL1XR1 (inferredBy_MotifSimilarity).	human	humanonly
167	ETP	homer__ACAGGAAGTG_ERG	3.72	0.0598	ERG (directAnnotation).	ELF1; ELF2; ELK1; ELK3; ELK4; ERF; ETS1; ETS2; ETV1; ETV2; ETV3; ETV4; ETV5; ETV6; FEV; FLI1; GABPA; GABPB1; GATA2; RELA; SRF (inferredBy_MotifSimilarity).	96	2080	ERG (directAnnotation). ELF1; ELF2; ELK1; ELK3; ELK4; ERF; ETS1; ETS2; ETV1; ETV2; ETV3; ETV4; ETV5; ETV6; FEV; FLI1; GABPA; GABPB1; GATA2; RELA; SRF (inferredBy_MotifSimilarity).	human	humanonly
168	ETP	homer__CWGGCGGGAA_E2F1	3.71	0.0597	E2F1 (directAnnotation).		61	1074	E2F1 (directAnnotation).	human	humanonly
169	ETP	cisbp__M0676	3.7	0.0597			194	4738		human	humanonly
170	ETP	cisbp__M6373	3.7	0.0596	NFYC (directAnnotation).	E2F4; FOS; IRF3; NFYA; NFYB; PBX3; RFX5; SP1 (inferredBy_MotifSimilarity). PBX1 (inferredBy_MotifSimilarity_n_Orthology).	111	2185	NFYC (directAnnotation). E2F4; FOS; IRF3; NFYA; NFYB; PBX3; RFX5; SP1 (inferredBy_MotifSimilarity). PBX1 (inferredBy_MotifSimilarity_n_Orthology).	human	humanonly
171	ETP	cisbp__M6194	3.7	0.0596	E2F5 (directAnnotation).	E2F1; E2F2; E2F3; E2F4; E2F7; RB1; TFDP1 (inferredBy_MotifSimilarity). EVX1; EVX2 (inferredBy_MotifSimilarity_n_Orthology).	142	3606	E2F5 (directAnnotation). E2F1; E2F2; E2F3; E2F4; E2F7; RB1; TFDP1 (inferredBy_MotifSimilarity). EVX1; EVX2 (inferredBy_MotifSimilarity_n_Orthology).	human	humanonly
172	ETP	transfac_pro__M07088	3.7	0.0596	ERG (inferredBy_Orthology).	ELF1; ELF2; ELK1; ELK3; ELK4; ERF; ETS1; ETS2; ETV1; ETV2; ETV3; ETV4; ETV5; ETV6; FEV; FLI1; GABPA; RELA; RUNX1; SPI1; SRF (inferredBy_MotifSimilarity).	91	1888	ELF1; ELF2; ELK1; ELK3; ELK4; ERF; ETS1; ETS2; ETV1; ETV2; ETV3; ETV4; ETV5; ETV6; FEV; FLI1; GABPA; RELA; RUNX1; SPI1; SRF (inferredBy_MotifSimilarity). ERG (inferredBy_Orthology).	human	humanmouse
173	ETP	cisbp__M0670	3.69	0.0595	E2F2 (inferredBy_Orthology).	E2F3 (inferredBy_MotifSimilarity_n_Orthology).	192	4955	E2F3 (inferredBy_MotifSimilarity_n_Orthology). E2F2 (inferredBy_Orthology).	human	humanonly
174	ETP	transfac_pro__M00920	3.68	0.0595	E2F1; E2F3; E2F4; E2F7; TFDP1 (directAnnotation).	E2F5 (inferredBy_MotifSimilarity).	187	4985	E2F1; E2F3; E2F4; E2F7; TFDP1 (directAnnotation). E2F5 (inferredBy_MotifSimilarity).	human	humanonly
175	ETP	transfac_pro__M07224	3.68	0.0595	SPI1 (inferredBy_Orthology).	BCL11A; ELF5; EP300; ETV2; IKZF1; IRF4; IRF8; PAX5; RELA; SPIB; SPIC; STAT3 (inferredBy_MotifSimilarity).	62	1158	BCL11A; ELF5; EP300; ETV2; IKZF1; IRF4; IRF8; PAX5; RELA; SPIB; SPIC; STAT3 (inferredBy_MotifSimilarity). SPI1 (inferredBy_Orthology).	human	humanmouse
176	ETP	elemento__AAATGGCG	3.68	0.0595			69	1406		human	humanonly
177	ETP	dbcorrdb__NFYA__ENCSR000EGR_1__m1	3.68	0.0595	NFYA (directAnnotation).	CHD2; E2F4; FOS; FOXI1; IRF3; NFYB; NFYC; PBX3; POLR2A; RFX5; SP1; SP2; SREBF1; SRF (inferredBy_MotifSimilarity). PBX1; POLE3 (inferredBy_MotifSimilarity_n_Orthology).	192	4451	NFYA (directAnnotation). CHD2; E2F4; FOS; FOXI1; IRF3; NFYB; NFYC; PBX3; POLR2A; RFX5; SP1; SP2; SREBF1; SRF (inferredBy_MotifSimilarity). PBX1; POLE3 (inferredBy_MotifSimilarity_n_Orthology).	human	humanonly
178	ETP	scertf__spivak.HAP3	3.66	0.0593	NFYB; POLE3 (inferredBy_Orthology).	CEBPZ; FOS; FOXI1; IRF3; NFYA; NFYC; PBX3; RFX5; SP1; SREBF1 (inferredBy_MotifSimilarity). PBX1 (inferredBy_MotifSimilarity_n_Orthology).	122	2516	CEBPZ; FOS; FOXI1; IRF3; NFYA; NFYC; PBX3; RFX5; SP1; SREBF1 (inferredBy_MotifSimilarity). PBX1 (inferredBy_MotifSimilarity_n_Orthology). NFYB; POLE3 (inferredBy_Orthology).	human	humanonly
179	ETP	cisbp__M0583	3.66	0.0593			131	3311		human	humanonly
180	ETP	cisbp__M5864	3.66	0.0593		ELF2; ELF4; SPI1; SPIB; SPIC (inferredBy_MotifSimilarity). ETV6; ETV7 (inferredBy_MotifSimilarity_n_Orthology).	67	1367	ELF2; ELF4; SPI1; SPIB; SPIC (inferredBy_MotifSimilarity). ETV6; ETV7 (inferredBy_MotifSimilarity_n_Orthology).	human	humanmouse
181	ETP	homer__VDTTTCCCGCCA_E2F7	3.65	0.0593	E2F7 (directAnnotation).	E2F4 (inferredBy_MotifSimilarity).	93	2009	E2F7 (directAnnotation). E2F4 (inferredBy_MotifSimilarity).	human	humanonly
182	ETP	cisbp__M5578	3.65	0.0593	IRF8 (directAnnotation).	IRF2; IRF3; IRF4; IRF5; IRF7; IRF9 (inferredBy_MotifSimilarity).	175	4777	IRF8 (directAnnotation). IRF2; IRF3; IRF4; IRF5; IRF7; IRF9 (inferredBy_MotifSimilarity).	human	humanonly
183	ETP	taipale__IRF4_full_NCGAAACCGAAACYN_repr	3.65	0.0592	IRF4 (directAnnotation).	IRF2; IRF3; IRF5; IRF7; IRF8; IRF9 (inferredBy_MotifSimilarity).	166	4506	IRF4 (directAnnotation). IRF2; IRF3; IRF5; IRF7; IRF8; IRF9 (inferredBy_MotifSimilarity).	human	humanonly
184	ETP	flyfactorsurvey__sqz_SANGER_5_FBgn0010768	3.65	0.0592	ZNF362; ZNF384 (inferredBy_Orthology).		110	2566	ZNF362; ZNF384 (inferredBy_Orthology).	human	humanonly
185	ETP	flyfactorsurvey__jim_F1-9_SOLEXA_2.5_FBgn0027339	3.65	0.0592	ZNF229; ZNF319 (inferredBy_Orthology).	MAFK; SMARCA4; ZNF384 (inferredBy_MotifSimilarity). ZNF362 (inferredBy_MotifSimilarity_n_Orthology).	108	2495	MAFK; SMARCA4; ZNF384 (inferredBy_MotifSimilarity). ZNF362 (inferredBy_MotifSimilarity_n_Orthology). ZNF229; ZNF319 (inferredBy_Orthology).	human	humanonly
186	ETP	stark__TTTNGGCGS	3.65	0.0592			142	3741		human	humanonly
187	ETP	dbcorrdb__CHD2__ENCSR000EBT_1__m2	3.64	0.0592	CHD2 (directAnnotation).	E2F4; FOS; IRF3; NFYA; NFYB; NFYC; PBX3; RFX5; SP1; ZNF274 (inferredBy_MotifSimilarity).	190	4961	CHD2 (directAnnotation). E2F4; FOS; IRF3; NFYA; NFYB; NFYC; PBX3; RFX5; SP1; ZNF274 (inferredBy_MotifSimilarity).	human	humanonly
188	ETP	cisbp__M0588	3.62	0.059			173	4637		human	humanonly
189	ETP	dbcorrdb__IRF1__ENCSR000EGU_1__m1	3.62	0.059	IRF1 (directAnnotation).	BCL11A; EP300; IKZF1; IRF2; IRF3; IRF4; IRF5; IRF6; IRF7; IRF8; IRF9; MTA3; PRDM1; SPI1; STAT1; STAT2; STAT3; TBL1XR1 (inferredBy_MotifSimilarity). SPIB (inferredBy_MotifSimilarity_n_Orthology).	163	4302	IRF1 (directAnnotation). BCL11A; EP300; IKZF1; IRF2; IRF3; IRF4; IRF5; IRF6; IRF7; IRF8; IRF9; MTA3; PRDM1; SPI1; STAT1; STAT2; STAT3; TBL1XR1 (inferredBy_MotifSimilarity). SPIB (inferredBy_MotifSimilarity_n_Orthology).	human	humanonly
190	ETP	dbcorrdb__IKZF1__ENCSR000EUJ_1__m1	3.6	0.0588	IKZF1 (directAnnotation).	BCL11A; ELF1; EP300; ETV5; IRF1; IRF2; IRF4; IRF8; MTA3; PAX5; RELA; SPI1; SPIB; STAT1; STAT3; TBL1XR1 (inferredBy_MotifSimilarity).	63	1055	IKZF1 (directAnnotation). BCL11A; ELF1; EP300; ETV5; IRF1; IRF2; IRF4; IRF8; MTA3; PAX5; RELA; SPI1; SPIB; STAT1; STAT3; TBL1XR1 (inferredBy_MotifSimilarity).	human	humanonly
191	ETP	transfac_pro__M00769	3.59	0.0588	CBFB; RUNX1; RUNX2; RUNX3 (directAnnotation).		27	361	CBFB; RUNX1; RUNX2; RUNX3 (directAnnotation).	human	humanonly
192	ETP	transfac_pro__M00775	3.59	0.0588	NFYA; NFYB; NFYC (directAnnotation).	E2F4; FOS; IRF3; PBX3; RFX5; SP1 (inferredBy_MotifSimilarity). POLE3 (inferredBy_MotifSimilarity_n_Orthology).	184	4784	NFYA; NFYB; NFYC (directAnnotation). E2F4; FOS; IRF3; PBX3; RFX5; SP1 (inferredBy_MotifSimilarity). POLE3 (inferredBy_MotifSimilarity_n_Orthology).	human	humanonly
193	ETP	cisbp__M1856	3.58	0.0587	E2F1 (directAnnotation).	E2F4; E2F6 (inferredBy_MotifSimilarity). E2F3 (inferredBy_MotifSimilarity_n_Orthology).	96	1955	E2F1 (directAnnotation). E2F4; E2F6 (inferredBy_MotifSimilarity). E2F3 (inferredBy_MotifSimilarity_n_Orthology).	human	humanonly
194	ETP	dbcorrdb__E2F4__ENCSR000EWL_1__m1	3.57	0.0586	E2F4 (directAnnotation).	E2F6; ELF1; ELK4; ETS1; GABPA; HCFC1; SIN3A; ZNF274 (inferredBy_MotifSimilarity).	111	2409	E2F4 (directAnnotation). E2F6; ELF1; ELK4; ETS1; GABPA; HCFC1; SIN3A; ZNF274 (inferredBy_MotifSimilarity).	human	humanonly
195	ETP	dbcorrdb__RELA__ENCSR000EAQ_1__m2	3.56	0.0586	RELA (directAnnotation).	BCL11A; BCLAF1; ELF1; ELF2; ELF4; ELK1; ELK3; ELK4; ERF; ERG; ETS1; ETS2; ETV1; ETV2; ETV4; ETV6; ETV7; FEV; FLI1; GABPA; GABPB1; HCFC1; IKZF1; IRF1; IRF4; PAX5; PHF8; PML; POLR2A; PSMD12; SIN3A; SPI1; SPIB; SRF (inferredBy_MotifSimilarity).	67	1408	RELA (directAnnotation). BCL11A; BCLAF1; ELF1; ELF2; ELF4; ELK1; ELK3; ELK4; ERF; ERG; ETS1; ETS2; ETV1; ETV2; ETV4; ETV6; ETV7; FEV; FLI1; GABPA; GABPB1; HCFC1; IKZF1; IRF1; IRF4; PAX5; PHF8; PML; POLR2A; PSMD12; SIN3A; SPI1; SPIB; SRF (inferredBy_MotifSimilarity).	human	humanonly
196	ETP	transfac_pro__M00427	3.53	0.0584		E2F1; E2F2; E2F3; E2F4; E2F5; E2F6; E2F7; RB1; TFDP1 (inferredBy_MotifSimilarity). EVX1; EVX2 (inferredBy_MotifSimilarity_n_Orthology).	154	3925	E2F1; E2F2; E2F3; E2F4; E2F5; E2F6; E2F7; RB1; TFDP1 (inferredBy_MotifSimilarity). EVX1; EVX2 (inferredBy_MotifSimilarity_n_Orthology).	human	humanonly
197	ETP	transfac_pro__M04788	3.53	0.0583	IRF1 (directAnnotation).	IRF2; IRF3; IRF4; IRF5; IRF6; IRF7; IRF8; IRF9; RELA; STAT1; STAT2 (inferredBy_MotifSimilarity). PRDM1 (inferredBy_MotifSimilarity_n_Orthology).	70	1482	IRF1 (directAnnotation). IRF2; IRF3; IRF4; IRF5; IRF6; IRF7; IRF8; IRF9; RELA; STAT1; STAT2 (inferredBy_MotifSimilarity). PRDM1 (inferredBy_MotifSimilarity_n_Orthology).	human	humanmouse
198	ETP	swissregulon__hs__IRF1_2_7.p3	3.53	0.0583	IRF1; IRF2; IRF7 (directAnnotation).	IRF3; IRF4; IRF5; IRF6; IRF8; IRF9; PRDM1; STAT1; STAT2 (inferredBy_MotifSimilarity).	131	3247	IRF1; IRF2; IRF7 (directAnnotation). IRF3; IRF4; IRF5; IRF6; IRF8; IRF9; PRDM1; STAT1; STAT2 (inferredBy_MotifSimilarity).	human	humanmouse
199	ETP	elemento__TTCCCGC	3.52	0.0583			37	577		human	humanonly
200	ETP	transfac_pro__M00699	3.52	0.0582	IRF8 (directAnnotation).	IRF1; IRF2; IRF3; IRF4; IRF5; IRF6; IRF7; IRF9; STAT1; STAT2; TBL1XR1 (inferredBy_MotifSimilarity).	56	1036	IRF8 (directAnnotation). IRF1; IRF2; IRF3; IRF4; IRF5; IRF6; IRF7; IRF9; STAT1; STAT2; TBL1XR1 (inferredBy_MotifSimilarity).	human	humanonly
201	ETP	homer__TTCGCGCGAAAA_E2F	3.51	0.0582		E2F1; E2F4; TFDP1; TFDP2 (inferredBy_MotifSimilarity).	163	4353	E2F1; E2F4; TFDP1; TFDP2 (inferredBy_MotifSimilarity).	human	humanonly
202	ETP	dbcorrdb__HA-E2F1__ENCSR000EWX_1__m1	3.51	0.0582	E2F1 (directAnnotation).	E2F6 (inferredBy_MotifSimilarity).	185	4817	E2F1 (directAnnotation). E2F6 (inferredBy_MotifSimilarity).	human	humanonly
203	ETP	dbcorrdb__SP2__ENCSR000BQG_1__m2	3.49	0.058	SP2 (directAnnotation).	E2F4; FOS; IRF3; MAX; MYC; NFYA; NFYB; NFYC; PBX3; POLR2A; SP1 (inferredBy_MotifSimilarity).	173	4498	SP2 (directAnnotation). E2F4; FOS; IRF3; MAX; MYC; NFYA; NFYB; NFYC; PBX3; POLR2A; SP1 (inferredBy_MotifSimilarity).	human	humanonly
204	ETP	factorbook__PU1	3.48	0.058	IRF4; SPI1 (directAnnotation).	BCL11A; EP300; IKZF1; IRF1; IRF2; IRF8; MTA3; PAX5; RELA; SPIB; STAT3; TBL1XR1 (inferredBy_MotifSimilarity).	60	1118	IRF4; SPI1 (directAnnotation). BCL11A; EP300; IKZF1; IRF1; IRF2; IRF8; MTA3; PAX5; RELA; SPIB; STAT3; TBL1XR1 (inferredBy_MotifSimilarity).	human	humanmouse
205	ETP	cisbp__M0679	3.46	0.0578		E2F3 (inferredBy_MotifSimilarity_n_Orthology).	182	4800	E2F3 (inferredBy_MotifSimilarity_n_Orthology).	human	humanonly
206	ETP	cisbp__M1357	3.46	0.0578	MYBL1 (inferredBy_Orthology).	MYB; MYBL2 (inferredBy_MotifSimilarity_n_Orthology).	118	2738	MYB; MYBL2 (inferredBy_MotifSimilarity_n_Orthology). MYBL1 (inferredBy_Orthology).	human	humanonly
207	ETP	cisbp__M0313	3.46	0.0578	CEBPG (inferredBy_Orthology).	CEBPA; CEBPB; CEBPD; CEBPE; DBP; DDIT3; EP300; HLF; MYC (inferredBy_MotifSimilarity). NFIL3; TEF (inferredBy_MotifSimilarity_n_Orthology).	77	1619	CEBPA; CEBPB; CEBPD; CEBPE; DBP; DDIT3; EP300; HLF; MYC (inferredBy_MotifSimilarity). NFIL3; TEF (inferredBy_MotifSimilarity_n_Orthology). CEBPG (inferredBy_Orthology).	human	humanonly
208	ETP	predrem__nrMotif162	3.44	0.0577			31	458		human	humanonly
209	ETP	dbcorrdb__SIN3A__ENCSR000BOW_1__m2	3.44	0.0576	SIN3A (directAnnotation).	E2F4; MAX; SAP30 (inferredBy_MotifSimilarity).	125	3211	SIN3A (directAnnotation). E2F4; MAX; SAP30 (inferredBy_MotifSimilarity).	human	humanonly
210	ETP	homer__AACAGGAAAT_EWS_FLI1-fusion	3.44	0.0576	FLI1 (directAnnotation).	ELK1; ERG; ETS1; ETV2; GATA2; SRF (inferredBy_MotifSimilarity). ETV3; ETV6 (inferredBy_MotifSimilarity_n_Orthology).	50	949	FLI1 (directAnnotation). ELK1; ERG; ETS1; ETV2; GATA2; SRF (inferredBy_MotifSimilarity). ETV3; ETV6 (inferredBy_MotifSimilarity_n_Orthology).	human	humanonly
211	ETP	cisbp__M2272	3.44	0.0576	E2F4 (directAnnotation).	E2F1; E2F6 (inferredBy_MotifSimilarity). E2F3 (inferredBy_MotifSimilarity_n_Orthology).	84	1504	E2F4 (directAnnotation). E2F1; E2F6 (inferredBy_MotifSimilarity). E2F3 (inferredBy_MotifSimilarity_n_Orthology).	human	humanonly
212	ETP	taipale__SPIB_DBD_AAAAAGMGGAAGTN	3.43	0.0576	SPIB (directAnnotation).	ELF2; ELF4; SPI1; SPIC (inferredBy_MotifSimilarity). ETV6; ETV7 (inferredBy_MotifSimilarity_n_Orthology).	80	1763	SPIB (directAnnotation). ELF2; ELF4; SPI1; SPIC (inferredBy_MotifSimilarity). ETV6; ETV7 (inferredBy_MotifSimilarity_n_Orthology).	human	humanmouse
213	ETP	transfac_pro__M07942	3.43	0.0576	ZNF362; ZNF384 (inferredBy_Orthology).		123	2754	ZNF362; ZNF384 (inferredBy_Orthology).	human	humanmouse
214	ETP	swissregulon__hs__SPI1.p2	3.43	0.0576	SPI1 (directAnnotation).	BCL11A; SPIB (inferredBy_MotifSimilarity).	44	740	SPI1 (directAnnotation). BCL11A; SPIB (inferredBy_MotifSimilarity).	human	humanmouse
215	ETP	transfac_pro__M07380	3.42	0.0575	E2F4 (directAnnotation).		159	3707	E2F4 (directAnnotation).	human	humanonly
216	ETP	transfac_pro__M00939	3.42	0.0575	E2F1; E2F3; E2F4; TFDP1 (directAnnotation).	E2F2; E2F5; E2F7 (inferredBy_MotifSimilarity).	165	4239	E2F1; E2F3; E2F4; TFDP1 (directAnnotation). E2F2; E2F5; E2F7 (inferredBy_MotifSimilarity).	human	humanonly
217	ETP	transfac_pro__M00431	3.42	0.0575	E2F1 (directAnnotation).	E2F2; E2F3; E2F4; E2F5; E2F6; E2F7; RB1; TFDP1; TFDP2 (inferredBy_MotifSimilarity). EVX1; EVX2 (inferredBy_MotifSimilarity_n_Orthology).	171	4557	E2F1 (directAnnotation). E2F2; E2F3; E2F4; E2F5; E2F6; E2F7; RB1; TFDP1; TFDP2 (inferredBy_MotifSimilarity). EVX1; EVX2 (inferredBy_MotifSimilarity_n_Orthology).	human	humanonly
218	ETP	transfac_pro__M08874	3.42	0.0575	E2F1 (directAnnotation).	E2F2; E2F3; E2F4; E2F5; E2F6; E2F7; TFDP1 (inferredBy_MotifSimilarity).	162	3970	E2F1 (directAnnotation). E2F2; E2F3; E2F4; E2F5; E2F6; E2F7; TFDP1 (inferredBy_MotifSimilarity).	human	humanonly
219	ETP	taipale_cyt_meth__IRF7_NYGAAANYGAAANYN_eDBD	3.42	0.0575	IRF7 (directAnnotation).	IRF1; IRF2; IRF3; IRF4; IRF5; IRF8; IRF9 (inferredBy_MotifSimilarity).	103	2296	IRF7 (directAnnotation). IRF1; IRF2; IRF3; IRF4; IRF5; IRF8; IRF9 (inferredBy_MotifSimilarity).	human	humanonly
220	ETP	cisbp__M5352	3.41	0.0574	E2F1 (directAnnotation).	E2F2; E2F3; E2F4; E2F7; E2F8 (inferredBy_MotifSimilarity).	45	820	E2F1 (directAnnotation). E2F2; E2F3; E2F4; E2F7; E2F8 (inferredBy_MotifSimilarity).	human	humanonly
221	ETP	cisbp__M6096	3.41	0.0574	SPIC (inferredBy_Orthology).	SPI1; SPIB (inferredBy_MotifSimilarity). ETV6; ETV7 (inferredBy_MotifSimilarity_n_Orthology).	67	1390	SPI1; SPIB (inferredBy_MotifSimilarity). ETV6; ETV7 (inferredBy_MotifSimilarity_n_Orthology). SPIC (inferredBy_Orthology).	human	humanmouse
222	ETP	dbcorrdb__E2F6__ENCSR000BLI_1__m1	3.4	0.0574	E2F6 (directAnnotation).	BRF1; BRF2; CEBPB; CTCF; E2F1; E2F4; EGR1; ELF1; ELK4; ESRRA; EZH2; GABPA; HDAC2; MAX; MAZ; MXI1; MYC; NELFE; POLR2A; RAD21; RBBP5; RXRA; SMARCA4; SP2; SP3; SP4; SREBF1; SREBF2; SUPT20H; TFAP2B; XRCC4; ZMIZ1; ZNF274 (inferredBy_MotifSimilarity). E2F3 (inferredBy_MotifSimilarity_n_Orthology).	122	3090	E2F6 (directAnnotation). BRF1; BRF2; CEBPB; CTCF; E2F1; E2F4; EGR1; ELF1; ELK4; ESRRA; EZH2; GABPA; HDAC2; MAX; MAZ; MXI1; MYC; NELFE; POLR2A; RAD21; RBBP5; RXRA; SMARCA4; SP2; SP3; SP4; SREBF1; SREBF2; SUPT20H; TFAP2B; XRCC4; ZMIZ1; ZNF274 (inferredBy_MotifSimilarity). E2F3 (inferredBy_MotifSimilarity_n_Orthology).	human	humanonly
223	ETP	jaspar__MA0314.1	3.4	0.0574	NFYB; POLE3 (inferredBy_Orthology).	FOS; FOXI1; IRF3; NFYA; NFYC; RFX5; SP1 (inferredBy_MotifSimilarity). PBX1 (inferredBy_MotifSimilarity_n_Orthology).	148	3428	FOS; FOXI1; IRF3; NFYA; NFYC; RFX5; SP1 (inferredBy_MotifSimilarity). PBX1 (inferredBy_MotifSimilarity_n_Orthology). NFYB; POLE3 (inferredBy_Orthology).	human	humanonly
224	ETP	transfac_pro__M00918	3.39	0.0573	E2F1; E2F3; E2F4; TFDP1 (directAnnotation).	E2F2; E2F5; E2F7; RB1 (inferredBy_MotifSimilarity).	136	3140	E2F1; E2F3; E2F4; TFDP1 (directAnnotation). E2F2; E2F5; E2F7; RB1 (inferredBy_MotifSimilarity).	human	humanonly
225	ETP	cisbp__M2276	3.39	0.0573	ERG (inferredBy_Orthology).	ELF1; ELK1; ELK3; ELK4; ERF; ETS1; ETS2; ETV1; ETV2; ETV3; ETV4; ETV5; ETV6; FEV; FLI1; GABPA; RELA; RUNX1; SPI1; SRF (inferredBy_MotifSimilarity).	94	2070	ELF1; ELK1; ELK3; ELK4; ERF; ETS1; ETS2; ETV1; ETV2; ETV3; ETV4; ETV5; ETV6; FEV; FLI1; GABPA; RELA; RUNX1; SPI1; SRF (inferredBy_MotifSimilarity). ERG (inferredBy_Orthology).	human	humanonly
226	ETP	cisbp__M0677	3.39	0.0572		E2F2; E2F3 (inferredBy_MotifSimilarity_n_Orthology).	137	3285	E2F2; E2F3 (inferredBy_MotifSimilarity_n_Orthology).	human	humanonly
227	ETP	cisbp__M6309	3.38	0.0572	IRF3 (directAnnotation).	IRF1; IRF2; IRF4; IRF5; IRF6; IRF7; IRF8; IRF9; STAT1; STAT2 (inferredBy_MotifSimilarity).	45	767	IRF3 (directAnnotation). IRF1; IRF2; IRF4; IRF5; IRF6; IRF7; IRF8; IRF9; STAT1; STAT2 (inferredBy_MotifSimilarity).	human	humanonly
228	ETP	cisbp__M6484	3.37	0.0571	SPI1 (directAnnotation).	BCL11A; EP300; ETV5; IKZF1; IRF2; IRF4; IRF8; MTA3; PAX5; RELA; SPIB; SPIC; STAT3; TBL1XR1 (inferredBy_MotifSimilarity). IRF1 (inferredBy_MotifSimilarity_n_Orthology).	85	1739	SPI1 (directAnnotation). BCL11A; EP300; ETV5; IKZF1; IRF2; IRF4; IRF8; MTA3; PAX5; RELA; SPIB; SPIC; STAT3; TBL1XR1 (inferredBy_MotifSimilarity). IRF1 (inferredBy_MotifSimilarity_n_Orthology).	human	humanmouse
229	ETP	flyfactorsurvey__CG2052_SOLEXA_2.5_FBgn0039905	3.36	0.0571	ZNF358; ZNF768 (inferredBy_Orthology).	FOXP2; ZNF362; ZNF384 (inferredBy_MotifSimilarity_n_Orthology).	132	3382	FOXP2; ZNF362; ZNF384 (inferredBy_MotifSimilarity_n_Orthology). ZNF358; ZNF768 (inferredBy_Orthology).	human	humanonly
230	ETP	dbcorrdb__STAT2__ENCSR000FBC_1__m1	3.35	0.057	STAT2 (directAnnotation).	IRF1; IRF2; IRF3; IRF4; IRF5; IRF6; IRF7; IRF8; IRF9; MTA3; SPI1; STAT1; TBL1XR1 (inferredBy_MotifSimilarity).	111	2472	STAT2 (directAnnotation). IRF1; IRF2; IRF3; IRF4; IRF5; IRF6; IRF7; IRF8; IRF9; MTA3; SPI1; STAT1; TBL1XR1 (inferredBy_MotifSimilarity).	human	humanonly
231	ETP	cisbp__M4489	3.35	0.057	SPI1 (directAnnotation).	BCL11A; EP300; IKZF1; IRF1; IRF2; IRF3; IRF4; IRF5; IRF6; IRF7; IRF8; MTA3; PAX5; PRDM1; SPIB; STAT1; STAT2; STAT3; TBL1XR1 (inferredBy_MotifSimilarity).	69	1519	SPI1 (directAnnotation). BCL11A; EP300; IKZF1; IRF1; IRF2; IRF3; IRF4; IRF5; IRF6; IRF7; IRF8; MTA3; PAX5; PRDM1; SPIB; STAT1; STAT2; STAT3; TBL1XR1 (inferredBy_MotifSimilarity).	human	humanmouse
232	ETP	cisbp__M0669	3.35	0.057	E2F3 (inferredBy_Orthology).	E2F2 (inferredBy_MotifSimilarity_n_Orthology).	169	4263	E2F2 (inferredBy_MotifSimilarity_n_Orthology). E2F3 (inferredBy_Orthology).	human	humanonly
233	ETP	cisbp__M4598	3.34	0.0569	E2F4 (directAnnotation).	E2F6; SIN3A (inferredBy_MotifSimilarity).	149	3898	E2F4 (directAnnotation). E2F6; SIN3A (inferredBy_MotifSimilarity).	human	humanonly
234	ETP	cisbp__M0602	3.32	0.0568			192	4948		human	humanonly
235	ETP	dbcorrdb__POLR2A__ENCSR000BGD_1__m1	3.32	0.0568	POLR2A (directAnnotation).	ATF3; KDM5A; TAF1; TAF7; YY1 (inferredBy_MotifSimilarity). TAF1L (inferredBy_MotifSimilarity_n_Orthology).	52	966	POLR2A (directAnnotation). ATF3; KDM5A; TAF1; TAF7; YY1 (inferredBy_MotifSimilarity). TAF1L (inferredBy_MotifSimilarity_n_Orthology).	human	humanonly
236	ETP	cisbp__M5211	3.32	0.0567	ZNF362; ZNF384 (inferredBy_Orthology).		85	1844	ZNF362; ZNF384 (inferredBy_Orthology).	human	humanonly
237	ETP	cisbp__M0006	3.31	0.0566			49	800		human	humanonly
238	ETP	cisbp__M1882	3.3	0.0566	IRF1 (directAnnotation).	EP300; IKZF1; IRF2; IRF3; IRF4; IRF5; IRF6; IRF7; IRF8; IRF9; MTA3; PRDM1; SPI1; STAT1; STAT2; STAT3; TBL1XR1 (inferredBy_MotifSimilarity).	89	1839	IRF1 (directAnnotation). EP300; IKZF1; IRF2; IRF3; IRF4; IRF5; IRF6; IRF7; IRF8; IRF9; MTA3; PRDM1; SPI1; STAT1; STAT2; STAT3; TBL1XR1 (inferredBy_MotifSimilarity).	human	humanmouse
239	ETP	transfac_pro__M01840	3.3	0.0566			73	1600		human	humanonly
240	ETP	idmmpmm__hb	3.29	0.0565	ZNF513 (inferredBy_Orthology).	ZNF362; ZNF384 (inferredBy_MotifSimilarity_n_Orthology).	86	1782	ZNF362; ZNF384 (inferredBy_MotifSimilarity_n_Orthology). ZNF513 (inferredBy_Orthology).	human	humanonly
241	ETP	transfac_pro__M04895	3.29	0.0565	E2F1 (directAnnotation).		84	1794	E2F1 (directAnnotation).	human	humanonly
242	ETP	cisbp__M0274	3.29	0.0565		CEBPA; CEBPB; CEBPD; CEBPE; CEBPG; EP300; HLF; PPARGC1A; TEF (inferredBy_MotifSimilarity). DBP; NFIL3 (inferredBy_MotifSimilarity_n_Orthology).	105	2468	CEBPA; CEBPB; CEBPD; CEBPE; CEBPG; EP300; HLF; PPARGC1A; TEF (inferredBy_MotifSimilarity). DBP; NFIL3 (inferredBy_MotifSimilarity_n_Orthology).	human	humanonly
243	ETP	cisbp__M2119	3.29	0.0565	NFYB; POLE3 (inferredBy_Orthology).	FOS; FOXI1; IRF3; NFYA; NFYC; RFX5; SP1 (inferredBy_MotifSimilarity). PBX1 (inferredBy_MotifSimilarity_n_Orthology).	164	4061	FOS; FOXI1; IRF3; NFYA; NFYC; RFX5; SP1 (inferredBy_MotifSimilarity). PBX1 (inferredBy_MotifSimilarity_n_Orthology). NFYB; POLE3 (inferredBy_Orthology).	human	humanonly
244	ETP	transfac_pro__M07912	3.28	0.0564	KLF15 (inferredBy_Orthology).	KLF14 (inferredBy_MotifSimilarity).	30	425	KLF14 (inferredBy_MotifSimilarity). KLF15 (inferredBy_Orthology).	human	humanonly
245	ETP	cisbp__M1907	3.28	0.0564	SPI1 (inferredBy_Orthology).	BCL11A; ELF1; ELF5; EP300; ETV2; IKZF1; IRF4; IRF8; PAX5; RELA; SPIB; SPIC; STAT3 (inferredBy_MotifSimilarity).	73	1345	BCL11A; ELF1; ELF5; EP300; ETV2; IKZF1; IRF4; IRF8; PAX5; RELA; SPIB; SPIC; STAT3 (inferredBy_MotifSimilarity). SPI1 (inferredBy_Orthology).	human	humanmouse
246	ETP	hocomoco__E2F5_HUMAN.H11MO.0.B	3.28	0.0564	E2F5 (directAnnotation).	E2F1; E2F2; E2F3; E2F4; E2F7; RB1; TFDP1 (inferredBy_MotifSimilarity). EVX1; EVX2 (inferredBy_MotifSimilarity_n_Orthology).	177	4704	E2F5 (directAnnotation). E2F1; E2F2; E2F3; E2F4; E2F7; RB1; TFDP1 (inferredBy_MotifSimilarity). EVX1; EVX2 (inferredBy_MotifSimilarity_n_Orthology).	human	humanonly
247	ETP	transfac_pro__M00430	3.27	0.0564	E2F1 (directAnnotation).		174	4948	E2F1 (directAnnotation).	human	humanonly
248	ETP	transfac_pro__M04833	3.27	0.0563	EP300 (directAnnotation).	BCL11A; IKZF1; IRF4; IRF8; MTA3; PAX5; SPI1; SPIB; STAT3; TBL1XR1 (inferredBy_MotifSimilarity).	144	3875	EP300 (directAnnotation). BCL11A; IKZF1; IRF4; IRF8; MTA3; PAX5; SPI1; SPIB; STAT3; TBL1XR1 (inferredBy_MotifSimilarity).	human	humanonly
249	ETP	cisbp__M1216	3.26	0.0563			157	3961		human	humanmouse
250	ETP	transfac_pro__M08876	3.26	0.0563		E2F4 (inferredBy_MotifSimilarity).	33	502	E2F4 (inferredBy_MotifSimilarity).	human	humanonly
251	ETP	jaspar__MA0050.2	3.26	0.0563	IRF1 (directAnnotation).	EP300; IKZF1; IRF2; IRF3; IRF4; IRF5; IRF6; IRF7; IRF8; IRF9; MTA3; PRDM1; SPI1; STAT1; STAT2; STAT3; TBL1XR1 (inferredBy_MotifSimilarity).	175	4955	IRF1 (directAnnotation). EP300; IKZF1; IRF2; IRF3; IRF4; IRF5; IRF6; IRF7; IRF8; IRF9; MTA3; PRDM1; SPI1; STAT1; STAT2; STAT3; TBL1XR1 (inferredBy_MotifSimilarity).	human	humanonly
252	ETP	jaspar__MA0049.1	3.26	0.0563	ZNF513 (inferredBy_Orthology).		178	4979	ZNF513 (inferredBy_Orthology).	human	humanonly
253	ETP	cisbp__M5579	3.25	0.0562	IRF8 (directAnnotation).	IRF2; IRF3; IRF4; IRF5; IRF7; IRF9 (inferredBy_MotifSimilarity).	155	3741	IRF8 (directAnnotation). IRF2; IRF3; IRF4; IRF5; IRF7; IRF9 (inferredBy_MotifSimilarity).	human	humanonly
254	ETP	cisbp__M6122	3.25	0.0562	SPI1 (inferredBy_Orthology).	BCL11A; EP300; IKZF1; IRF4; IRF8; SPIB; SPIC; STAT3 (inferredBy_MotifSimilarity).	47	814	BCL11A; EP300; IKZF1; IRF4; IRF8; SPIB; SPIC; STAT3 (inferredBy_MotifSimilarity). SPI1 (inferredBy_Orthology).	human	humanonly
255	ETP	taipale_cyt_meth__ETV5_NRCMGGAAGTN_eDBD_meth	3.25	0.0562	ETV5 (directAnnotation).	BCLAF1; EGR1; ELF1; ELF2; ELF4; ELK1; ELK3; ELK4; ERF; ERG; ETS1; ETS2; ETV1; ETV2; ETV3; ETV4; ETV6; FEV; FLI1; GABPA; GABPB1; POLR2A; SRF (inferredBy_MotifSimilarity). ETV3L; ETV7 (inferredBy_MotifSimilarity_n_Orthology).	124	2975	ETV5 (directAnnotation). BCLAF1; EGR1; ELF1; ELF2; ELF4; ELK1; ELK3; ELK4; ERF; ERG; ETS1; ETS2; ETV1; ETV2; ETV3; ETV4; ETV6; FEV; FLI1; GABPA; GABPB1; POLR2A; SRF (inferredBy_MotifSimilarity). ETV3L; ETV7 (inferredBy_MotifSimilarity_n_Orthology).	human	humanonly
256	ETP	taipale_cyt_meth__IRF4_NYGAAASYGAAASYN_FL_meth_repr	3.24	0.0562	IRF4 (directAnnotation).	IRF1; IRF2; IRF3; IRF5; IRF7; IRF8; IRF9; STAT3 (inferredBy_MotifSimilarity). PRDM1 (inferredBy_MotifSimilarity_n_Orthology).	154	3967	IRF4 (directAnnotation). IRF1; IRF2; IRF3; IRF5; IRF7; IRF8; IRF9; STAT3 (inferredBy_MotifSimilarity). PRDM1 (inferredBy_MotifSimilarity_n_Orthology).	human	humanonly
257	ETP	scertf__macisaac.HAP2	3.24	0.0561	NFYA (inferredBy_Orthology).		44	825	NFYA (inferredBy_Orthology).	human	humanonly
258	ETP	taipale_cyt_meth__OVOL1_NRWACCGTTATNYN_FL_meth_repr	3.24	0.0561	OVOL1 (directAnnotation).	OVOL2 (inferredBy_MotifSimilarity). OVOL3 (inferredBy_MotifSimilarity_n_Orthology).	55	1077	OVOL1 (directAnnotation). OVOL2 (inferredBy_MotifSimilarity). OVOL3 (inferredBy_MotifSimilarity_n_Orthology).	human	humanonly
259	ETP	taipale_cyt_meth__IRF3_NSGAAANSGAAASSGAAASN_FL_repr	3.23	0.0561	IRF3 (directAnnotation).	IRF1; IRF2; IRF4; IRF5; IRF7; IRF8; IRF9; STAT1; STAT2 (inferredBy_MotifSimilarity).	138	3732	IRF3 (directAnnotation). IRF1; IRF2; IRF4; IRF5; IRF7; IRF8; IRF9; STAT1; STAT2 (inferredBy_MotifSimilarity).	human	humanonly
260	ETP	transfac_public__M00185	3.23	0.0561	NFYA; NFYB; NFYC (directAnnotation).		163	4322	NFYA; NFYB; NFYC (directAnnotation).	human	humanonly
261	ETP	tfdimers__MD00147	3.23	0.0561	ELF5; TFAP2C (directAnnotation).		30	458	ELF5; TFAP2C (directAnnotation).	human	humanonly
262	ETP	homer__GCTGTGGTTT_RUNX-AML	3.23	0.056		RUNX1; RUNX2; RUNX3 (inferredBy_MotifSimilarity).	63	1229	RUNX1; RUNX2; RUNX3 (inferredBy_MotifSimilarity).	human	humanonly
263	ETP	cisbp__M1355	3.23	0.056	MYBL2 (inferredBy_Orthology).	MYBL1 (inferredBy_MotifSimilarity_n_Orthology).	175	4901	MYBL1 (inferredBy_MotifSimilarity_n_Orthology). MYBL2 (inferredBy_Orthology).	human	humanonly
264	ETP	transfac_pro__M02771	3.22	0.056	IRF9 (inferredBy_Orthology).	IRF5 (inferredBy_MotifSimilarity_n_Orthology).	157	4247	IRF5 (inferredBy_MotifSimilarity_n_Orthology). IRF9 (inferredBy_Orthology).	human	humanonly
265	ETP	transfac_pro__M00426	3.22	0.056		E2F1; E2F2; E2F3; E2F4; E2F5; E2F6; E2F7; RB1; TFDP1 (inferredBy_MotifSimilarity). EVX1; EVX2 (inferredBy_MotifSimilarity_n_Orthology).	161	4450	E2F1; E2F2; E2F3; E2F4; E2F5; E2F6; E2F7; RB1; TFDP1 (inferredBy_MotifSimilarity). EVX1; EVX2 (inferredBy_MotifSimilarity_n_Orthology).	human	humanonly
266	ETP	cisbp__M1881	3.21	0.0559	ZNF513 (inferredBy_Orthology).		175	4773	ZNF513 (inferredBy_Orthology).	human	humanonly
267	ETP	cisbp__M6489	3.21	0.0559	SRF (directAnnotation).		64	1346	SRF (directAnnotation).	human	humanonly
268	ETP	taipale_cyt_meth__MYBL2_NTAACSGTTRN_eDBD_repr	3.21	0.0559	MYBL2 (directAnnotation).		26	299	MYBL2 (directAnnotation).	human	humanonly
269	ETP	transfac_pro__M00309	3.21	0.0559			171	4784		human	humanonly
270	ETP	elemento__AAAATGGCG	3.2	0.0559		YY1; YY2; ZNF597 (inferredBy_MotifSimilarity).	80	1616	YY1; YY2; ZNF597 (inferredBy_MotifSimilarity).	human	humanonly
271	ETP	dbcorrdb__SRF__ENCSR000BIV_1__m1	3.2	0.0558	SRF (directAnnotation).		33	530	SRF (directAnnotation).	human	humanonly
272	ETP	elemento__GCGCCGC	3.19	0.0558			131	3324		human	humanonly
273	ETP	swissregulon__sacCer__HAP3	3.19	0.0557	NFYB; POLE3 (inferredBy_Orthology).	FOS; FOXI1; IRF3; NFYA; NFYC; RFX5; SP1 (inferredBy_MotifSimilarity). PBX1 (inferredBy_MotifSimilarity_n_Orthology).	116	2689	FOS; FOXI1; IRF3; NFYA; NFYC; RFX5; SP1 (inferredBy_MotifSimilarity). PBX1 (inferredBy_MotifSimilarity_n_Orthology). NFYB; POLE3 (inferredBy_Orthology).	human	humanonly
274	ETP	hocomoco__SRF_MOUSE.H11MO.0.A	3.19	0.0557	SRF (inferredBy_Orthology).		20	225	SRF (inferredBy_Orthology).	human	humanonly
275	ETP	taipale_cyt_meth__SPIB_RWWGRGGAAGTN_eDBD_meth	3.18	0.0557	SPIB (directAnnotation).	BCL11A; EP300; IKZF1; IRF4; IRF8; SPI1; SPIC (inferredBy_MotifSimilarity).	55	1024	SPIB (directAnnotation). BCL11A; EP300; IKZF1; IRF4; IRF8; SPI1; SPIC (inferredBy_MotifSimilarity).	human	humanonly
276	ETP	transfac_pro__M02847	3.18	0.0557	E2F3 (inferredBy_Orthology).	E2F2 (inferredBy_MotifSimilarity_n_Orthology).	48	927	E2F2 (inferredBy_MotifSimilarity_n_Orthology). E2F3 (inferredBy_Orthology).	human	humanonly
277	ETP	transfac_pro__M07889	3.18	0.0557	RUNX1; RUNX2; RUNX3 (inferredBy_Orthology).	CBFB (inferredBy_MotifSimilarity_n_Orthology).	27	345	CBFB (inferredBy_MotifSimilarity_n_Orthology). RUNX1; RUNX2; RUNX3 (inferredBy_Orthology).	human	humanonly
278	ETP	transfac_pro__M02089	3.18	0.0557	E2F3 (directAnnotation).		124	2789	E2F3 (directAnnotation).	human	humanonly
279	ETP	taipale__Spic_DBD_AAAAAGMGGAAGTA	3.18	0.0556	SPIC (inferredBy_Orthology).	SPI1; SPIB (inferredBy_MotifSimilarity). ETV6; ETV7 (inferredBy_MotifSimilarity_n_Orthology).	118	3033	SPI1; SPIB (inferredBy_MotifSimilarity). ETV6; ETV7 (inferredBy_MotifSimilarity_n_Orthology). SPIC (inferredBy_Orthology).	human	humanmouse
280	ETP	transfac_pro__M04889	3.17	0.0556	CHD2 (directAnnotation).		83	1753	CHD2 (directAnnotation).	human	humanonly
281	ETP	flyfactorsurvey__Sqz_SOLEXA_F1-3	3.16	0.0555	ZNF362; ZNF384 (inferredBy_Orthology).	SMARCA4 (inferredBy_MotifSimilarity). FOXP2; ZNF229; ZNF319; ZNF358; ZNF768 (inferredBy_MotifSimilarity_n_Orthology).	180	4995	SMARCA4 (inferredBy_MotifSimilarity). FOXP2; ZNF229; ZNF319; ZNF358; ZNF768 (inferredBy_MotifSimilarity_n_Orthology). ZNF362; ZNF384 (inferredBy_Orthology).	human	humanonly
282	ETP	dbcorrdb__EP300__ENCSR000DZG_1__m1	3.15	0.0555	EP300 (directAnnotation).	BCL11A; FOXM1; IKZF1; IRF1; IRF2; IRF4; IRF8; MTA3; PAX5; SPI1; SPIB; STAT1; STAT3; TBL1XR1 (inferredBy_MotifSimilarity). SPIC (inferredBy_MotifSimilarity_n_Orthology).	44	762	EP300 (directAnnotation). BCL11A; FOXM1; IKZF1; IRF1; IRF2; IRF4; IRF8; MTA3; PAX5; SPI1; SPIB; STAT1; STAT3; TBL1XR1 (inferredBy_MotifSimilarity). SPIC (inferredBy_MotifSimilarity_n_Orthology).	human	humanonly
283	ETP	hocomoco__ERG_MOUSE.H11MO.0.A	3.15	0.0555	ERG (inferredBy_Orthology).	BCLAF1; EGR1; ELF1; ELF2; ELF3; ELF4; ELF5; ELK1; ELK3; ELK4; ERF; ETS1; ETS2; ETV1; ETV2; ETV3; ETV4; ETV5; ETV6; FEV; FLI1; GABPA; GABPB1; HCFC1; PHF8; PML; POLR2A; RELA; SIN3A; SRF; TAF1 (inferredBy_MotifSimilarity). ETV3L; ETV7 (inferredBy_MotifSimilarity_n_Orthology).	90	1874	BCLAF1; EGR1; ELF1; ELF2; ELF3; ELF4; ELF5; ELK1; ELK3; ELK4; ERF; ETS1; ETS2; ETV1; ETV2; ETV3; ETV4; ETV5; ETV6; FEV; FLI1; GABPA; GABPB1; HCFC1; PHF8; PML; POLR2A; RELA; SIN3A; SRF; TAF1 (inferredBy_MotifSimilarity). ETV3L; ETV7 (inferredBy_MotifSimilarity_n_Orthology). ERG (inferredBy_Orthology).	human	humanonly
284	ETP	cisbp__M2215	3.15	0.0554			120	2784		human	humanonly
285	ETP	hocomoco__FLI1_HUMAN.H11MO.1.A	3.15	0.0554	FLI1 (directAnnotation).	ELF1; ELF2; ELF4; ELF5; ELK1; ELK3; ELK4; ERF; ERG; ETS1; ETS2; ETV1; ETV2; ETV4; ETV5; ETV6; ETV7; FEV; GABPA; GABPB1; POLR2A; PSMD12; SPI1; SPIB; SRF (inferredBy_MotifSimilarity).	80	1615	FLI1 (directAnnotation). ELF1; ELF2; ELF4; ELF5; ELK1; ELK3; ELK4; ERF; ERG; ETS1; ETS2; ETV1; ETV2; ETV4; ETV5; ETV6; ETV7; FEV; GABPA; GABPB1; POLR2A; PSMD12; SPI1; SPIB; SRF (inferredBy_MotifSimilarity).	human	humanonly
286	ETP	jaspar__MA0410.1	3.15	0.0554			122	2859		human	humanonly
287	ETP	swissregulon__sacCer__UGA3	3.15	0.0554			122	2851		human	humanonly
288	ETP	taipale_cyt_meth__IRF6_ACCGAWACY_FL_repr	3.15	0.0554	IRF6 (directAnnotation).	IRF5 (inferredBy_MotifSimilarity_n_Orthology).	63	1248	IRF6 (directAnnotation). IRF5 (inferredBy_MotifSimilarity_n_Orthology).	human	humanonly
289	ETP	tfdimers__MD00558	3.14	0.0554	BPTF; POU5F1 (directAnnotation).		99	2254	BPTF; POU5F1 (directAnnotation).	human	humanonly
290	ETP	transfac_pro__M09415	3.14	0.0554		CEBPZ; CPEB1; IRF3; MAFK; POLR2A; RAD21; SMARCA4; SREBF2; ZNF384 (inferredBy_MotifSimilarity). FOXP2; ZNF229; ZNF319; ZNF362 (inferredBy_MotifSimilarity_n_Orthology).	120	2867	CEBPZ; CPEB1; IRF3; MAFK; POLR2A; RAD21; SMARCA4; SREBF2; ZNF384 (inferredBy_MotifSimilarity). FOXP2; ZNF229; ZNF319; ZNF362 (inferredBy_MotifSimilarity_n_Orthology).	human	humanonly
291	ETP	yetfasco__YDL170W_486	3.14	0.0553			118	2722		human	humanonly
292	ETP	transfac_pro__M01622	3.13	0.0553			122	2848		human	humanonly
293	ETP	transfac_pro__M01114	3.13	0.0553		TFDP1; TFDP2 (inferredBy_MotifSimilarity).	153	4121	TFDP1; TFDP2 (inferredBy_MotifSimilarity).	human	humanonly
294	ETP	cisbp__M5049	3.13	0.0553	ZNF229; ZNF319 (inferredBy_Orthology).		76	1674	ZNF229; ZNF319 (inferredBy_Orthology).	human	humanonly
295	ETP	elemento__AAAGGCGC	3.13	0.0553			123	3055		human	humanonly
296	ETP	yetfasco__YKL109W_695	3.13	0.0553			72	1509		human	humanonly
297	ETP	cisbp__M4997	3.13	0.0553	ZNF513 (inferredBy_Orthology).		92	2047	ZNF513 (inferredBy_Orthology).	human	humanonly
298	ETP	taipale_tf_pairs__ETV2_TBX21_TMACACMGGAARN_CAP	3.12	0.0552	ETV2; TBX21 (directAnnotation).		30	473	ETV2; TBX21 (directAnnotation).	human	humanonly
299	ETP	dbcorrdb__STAT1__ENCSR000FAU_1__m1	3.12	0.0552	STAT1 (directAnnotation).	EP300; IKZF1; IRF1; IRF2; IRF3; IRF4; IRF5; IRF6; IRF7; IRF8; IRF9; PRDM1; SPI1; STAT2; STAT3; TBL1XR1 (inferredBy_MotifSimilarity).	175	4687	STAT1 (directAnnotation). EP300; IKZF1; IRF1; IRF2; IRF3; IRF4; IRF5; IRF6; IRF7; IRF8; IRF9; PRDM1; SPI1; STAT2; STAT3; TBL1XR1 (inferredBy_MotifSimilarity).	human	humanonly
300	ETP	jaspar__MA0470.1	3.12	0.0552	E2F4 (directAnnotation).	E2F1; E2F6 (inferredBy_MotifSimilarity). E2F3 (inferredBy_MotifSimilarity_n_Orthology).	94	1693	E2F4 (directAnnotation). E2F1; E2F6 (inferredBy_MotifSimilarity). E2F3 (inferredBy_MotifSimilarity_n_Orthology).	human	humanonly
301	ETP	cisbp__M0599	3.11	0.0552			191	4987		human	humanonly
302	ETP	homer__CTATAAAAGCSV_TATA-box	3.1	0.0551		POLR2A; TAF1; TBP (inferredBy_MotifSimilarity). TBPL2 (inferredBy_MotifSimilarity_n_Orthology).	43	797	POLR2A; TAF1; TBP (inferredBy_MotifSimilarity). TBPL2 (inferredBy_MotifSimilarity_n_Orthology).	human	humanmouse
303	ETP	taipale_tf_pairs__ELK1_EOMES_TNRCACCGGAAGN_CAP	3.1	0.0551	ELK1; EOMES (directAnnotation).		42	743	ELK1; EOMES (directAnnotation).	human	humanonly
304	ETP	hocomoco__IRF8_HUMAN.H11MO.0.B	3.08	0.0549	IRF8 (directAnnotation).	BCL11A; EP300; IKZF1; IRF1; IRF2; IRF3; IRF4; IRF5; IRF6; IRF7; IRF9; MTA3; PAX5; PRDM1; SPI1; SPIB; STAT1; STAT2; STAT3; TBL1XR1 (inferredBy_MotifSimilarity).	117	3020	IRF8 (directAnnotation). BCL11A; EP300; IKZF1; IRF1; IRF2; IRF3; IRF4; IRF5; IRF6; IRF7; IRF9; MTA3; PAX5; PRDM1; SPI1; SPIB; STAT1; STAT2; STAT3; TBL1XR1 (inferredBy_MotifSimilarity).	human	humanonly
305	ETP	hocomoco__RUNX2_MOUSE.H11MO.0.A	3.07	0.0549	RUNX2 (inferredBy_Orthology).	CBFB; CEBPB; IKZF1; MTA3; RUNX1; RUNX3; TBL1XR1 (inferredBy_MotifSimilarity).	91	2179	CBFB; CEBPB; IKZF1; MTA3; RUNX1; RUNX3; TBL1XR1 (inferredBy_MotifSimilarity). RUNX2 (inferredBy_Orthology).	human	humanonly
306	ETP	hocomoco__IRF1_HUMAN.H11MO.0.A	3.07	0.0548	IRF1 (directAnnotation).	BCL11A; EP300; IKZF1; IRF2; IRF3; IRF4; IRF5; IRF6; IRF7; IRF8; IRF9; MTA3; PRDM1; SPI1; STAT1; STAT2; STAT3; TBL1XR1 (inferredBy_MotifSimilarity). SPIB (inferredBy_MotifSimilarity_n_Orthology).	162	4167	IRF1 (directAnnotation). BCL11A; EP300; IKZF1; IRF2; IRF3; IRF4; IRF5; IRF6; IRF7; IRF8; IRF9; MTA3; PRDM1; SPI1; STAT1; STAT2; STAT3; TBL1XR1 (inferredBy_MotifSimilarity). SPIB (inferredBy_MotifSimilarity_n_Orthology).	human	humanonly
307	ETP	cisbp__M1356	3.07	0.0548	MYB (inferredBy_Orthology).	MYBL1 (inferredBy_MotifSimilarity_n_Orthology).	67	1348	MYBL1 (inferredBy_MotifSimilarity_n_Orthology). MYB (inferredBy_Orthology).	human	humanonly
308	ETP	transfac_pro__M00771	3.06	0.0548	ELF1; ELF2; ELK1; ELK4; ERF; ERG; ETS1; ETS2; ETV7; FLI1 (directAnnotation).	ELK3; ETV4 (inferredBy_MotifSimilarity).	59	1104	ELF1; ELF2; ELK1; ELK4; ERF; ERG; ETS1; ETS2; ETV7; FLI1 (directAnnotation). ELK3; ETV4 (inferredBy_MotifSimilarity).	human	humanonly
309	ETP	homer__AAAGRGGAAGTG_SpiB	3.06	0.0548	SPIB (directAnnotation).	BCL11A; EP300; IKZF1; IRF4; IRF8; PAX5; RELA; SPI1; TBL1XR1 (inferredBy_MotifSimilarity). SPIC (inferredBy_MotifSimilarity_n_Orthology).	43	760	SPIB (directAnnotation). BCL11A; EP300; IKZF1; IRF4; IRF8; PAX5; RELA; SPI1; TBL1XR1 (inferredBy_MotifSimilarity). SPIC (inferredBy_MotifSimilarity_n_Orthology).	human	humanmouse
310	ETP	flyfactorsurvey__hb_FlyReg_FBgn0001180	3.06	0.0547	ZNF513 (inferredBy_Orthology).		89	1946	ZNF513 (inferredBy_Orthology).	human	humanonly
311	ETP	hocomoco__IRF4_MOUSE.H11MO.0.A	3.05	0.0547	IRF4 (inferredBy_Orthology).	BCL11A; EP300; IKZF1; IRF1; IRF2; IRF3; IRF8; MTA3; PAX5; SPI1; SPIB; STAT1; STAT2; STAT3; TBL1XR1 (inferredBy_MotifSimilarity).	155	4414	BCL11A; EP300; IKZF1; IRF1; IRF2; IRF3; IRF8; MTA3; PAX5; SPI1; SPIB; STAT1; STAT2; STAT3; TBL1XR1 (inferredBy_MotifSimilarity). IRF4 (inferredBy_Orthology).	human	humanonly
312	ETP	cisbp__M5576	3.05	0.0547	IRF7 (directAnnotation).	IRF1; IRF2; IRF4; IRF8; IRF9 (inferredBy_MotifSimilarity). PRDM1 (inferredBy_MotifSimilarity_n_Orthology).	53	1014	IRF7 (directAnnotation). IRF1; IRF2; IRF4; IRF8; IRF9 (inferredBy_MotifSimilarity). PRDM1 (inferredBy_MotifSimilarity_n_Orthology).	human	humanonly
313	ETP	homer__CCATATATGGNA_CArG	3.05	0.0547	SRF (inferredBy_Orthology).	MEF2B; MEF2C; MEF2D (inferredBy_MotifSimilarity).	28	362	MEF2B; MEF2C; MEF2D (inferredBy_MotifSimilarity). SRF (inferredBy_Orthology).	human	humanonly
314	ETP	cisbp__M4836	3.04	0.0547	FOXP2 (inferredBy_Orthology).	ZNF358; ZNF362; ZNF384; ZNF768 (inferredBy_MotifSimilarity_n_Orthology).	175	4901	ZNF358; ZNF362; ZNF384; ZNF768 (inferredBy_MotifSimilarity_n_Orthology). FOXP2 (inferredBy_Orthology).	human	humanonly
315	ETP	jaspar__MA0554.1	3.04	0.0546		CEBPZ; CPEB1; HDAC2; IRF4; MAFK; POLR2A; RAD21; SMARCA4; SREBF2; ZNF384 (inferredBy_MotifSimilarity).	133	3443	CEBPZ; CPEB1; HDAC2; IRF4; MAFK; POLR2A; RAD21; SMARCA4; SREBF2; ZNF384 (inferredBy_MotifSimilarity).	human	humanonly
316	ETP	cisbp__M0310	3.04	0.0546	CEBPE (inferredBy_Orthology).	EP300 (inferredBy_MotifSimilarity). CEBPA; CEBPB; CEBPG (inferredBy_MotifSimilarity_n_Orthology).	45	840	EP300 (inferredBy_MotifSimilarity). CEBPA; CEBPB; CEBPG (inferredBy_MotifSimilarity_n_Orthology). CEBPE (inferredBy_Orthology).	human	humanonly
317	ETP	transfac_pro__M00339	3.04	0.0546	ETS1 (directAnnotation).	ELF1; ELF2; ELK1; ELK3; ELK4; ERF; ERG; ETS2; ETV2; ETV4; ETV7; FEV; FLI1; GABPA; GABPB1 (inferredBy_MotifSimilarity).	92	2004	ETS1 (directAnnotation). ELF1; ELF2; ELK1; ELK3; ELK4; ERF; ERG; ETS2; ETV2; ETV4; ETV7; FEV; FLI1; GABPA; GABPB1 (inferredBy_MotifSimilarity).	human	humanonly
318	ETP	taipale_cyt_meth__FLI1_NACMGGAARTN_eDBD_meth	3.04	0.0546	FLI1 (directAnnotation).	ELF1; ELK1; ELK3; ELK4; ERG; ETS1; ETS2; ETV1; ETV2; ETV4; ETV5; FEV; GABPA; SRF (inferredBy_MotifSimilarity). ELF2; ELF4; ERF; ETV3; ETV3L; ETV6 (inferredBy_MotifSimilarity_n_Orthology).	154	4218	FLI1 (directAnnotation). ELF1; ELK1; ELK3; ELK4; ERG; ETS1; ETS2; ETV1; ETV2; ETV4; ETV5; FEV; GABPA; SRF (inferredBy_MotifSimilarity). ELF2; ELF4; ERF; ETV3; ETV3L; ETV6 (inferredBy_MotifSimilarity_n_Orthology).	human	humanonly
319	ETP	cisbp__M0023	3.04	0.0546			80	1845		human	humanonly
320	ETP	dbcorrdb__POLR2A__ENCSR000BHN_1__m1	3.04	0.0546	POLR2A (directAnnotation).	ATF3; ELK1; MYC; TAF1; YY1 (inferredBy_MotifSimilarity).	66	1347	POLR2A (directAnnotation). ATF3; ELK1; MYC; TAF1; YY1 (inferredBy_MotifSimilarity).	human	humanonly
321	ETP	taipale_cyt_meth__YY2_NKCSGCCATTTTGN_FL_meth	3.03	0.0546	YY2 (directAnnotation).	POLR2A; YY1; ZFP42; ZNF597 (inferredBy_MotifSimilarity).	47	875	YY2 (directAnnotation). POLR2A; YY1; ZFP42; ZNF597 (inferredBy_MotifSimilarity).	human	humanonly
322	ETP	cisbp__M0597	3.03	0.0546			35	598		human	humanonly
323	ETP	taipale__SPI1_full_AAAAAGCGGAAGTN_repr	3.03	0.0546	SPI1 (directAnnotation).	ELF2; SPIB; SPIC (inferredBy_MotifSimilarity). ETV6; ETV7 (inferredBy_MotifSimilarity_n_Orthology).	28	383	SPI1 (directAnnotation). ELF2; SPIB; SPIC (inferredBy_MotifSimilarity). ETV6; ETV7 (inferredBy_MotifSimilarity_n_Orthology).	human	humanmouse
324	ETP	taipale__IRF7_DBD_NCGAAANYGAAACY_repr	3.02	0.0545	IRF7 (directAnnotation).	IRF1; IRF2; IRF4; IRF8; IRF9 (inferredBy_MotifSimilarity). PRDM1 (inferredBy_MotifSimilarity_n_Orthology).	64	1369	IRF7 (directAnnotation). IRF1; IRF2; IRF4; IRF8; IRF9 (inferredBy_MotifSimilarity). PRDM1 (inferredBy_MotifSimilarity_n_Orthology).	human	humanonly
325	ETP	transfac_pro__M00803	3.02	0.0544	E2F1; E2F3; E2F4; TFDP1 (directAnnotation).		154	3586	E2F1; E2F3; E2F4; TFDP1 (directAnnotation).	human	humanonly
326	ETP	transfac_pro__M01501	3.02	0.0544			27	371		human	humanonly
327	ETP	transfac_pro__M04880	3.01	0.0544	TBP (directAnnotation).	FOS; IRF3 (inferredBy_MotifSimilarity).	42	791	TBP (directAnnotation). FOS; IRF3 (inferredBy_MotifSimilarity).	human	humanonly
328	ETP	tfdimers__MD00504	3.01	0.0544	ELF1; NFIA; NFIC (directAnnotation).		33	538	ELF1; NFIA; NFIC (directAnnotation).	human	humanonly
329	ETP	jaspar__MA0993.1	3.01	0.0544			78	1800		human	humanonly
330	ETP	transfac_pro__M01007	3.01	0.0544	SRF (directAnnotation).		27	392	SRF (directAnnotation).	human	humanonly
1	EarlyB	dbcorrdb__SIN3A__ENCSR000DYX_1__m1	7.09	0.0854	SIN3A (directAnnotation).	E2F4; E2F6 (inferredBy_MotifSimilarity).	182	4090	SIN3A (directAnnotation). E2F4; E2F6 (inferredBy_MotifSimilarity).	human	humanonly
2	EarlyB	dbcorrdb__E2F4__ENCSR000DYY_1__m1	6.55	0.0812	E2F4 (directAnnotation).	E2F6; SIN3A; TFDP1; TFDP2 (inferredBy_MotifSimilarity).	184	3897	E2F4 (directAnnotation). E2F6; SIN3A; TFDP1; TFDP2 (inferredBy_MotifSimilarity).	human	humanonly
3	EarlyB	swissregulon__sacCer__HAP5	6.08	0.0777	NFYC; POLE4 (inferredBy_Orthology).	FOS; IRF3; NFYA; NFYB; PBX3; RFX5 (inferredBy_MotifSimilarity).	183	4568	FOS; IRF3; NFYA; NFYB; PBX3; RFX5 (inferredBy_MotifSimilarity). NFYC; POLE4 (inferredBy_Orthology).	human	humanonly
4	EarlyB	jaspar__MA0502.1	6.03	0.0773	NFYB (directAnnotation).	E2F4; IRF3; NFYA; NFYC; RFX5; SP1 (inferredBy_MotifSimilarity). POLE3 (inferredBy_MotifSimilarity_n_Orthology).	194	4765	NFYB (directAnnotation). E2F4; IRF3; NFYA; NFYC; RFX5; SP1 (inferredBy_MotifSimilarity). POLE3 (inferredBy_MotifSimilarity_n_Orthology).	human	humanonly
5	EarlyB	cisbp__M2301	5.97	0.0768	NFYB (directAnnotation).	E2F4; IRF3; NFYA; NFYC; RFX5; SP1 (inferredBy_MotifSimilarity). POLE3 (inferredBy_MotifSimilarity_n_Orthology).	198	4955	NFYB (directAnnotation). E2F4; IRF3; NFYA; NFYC; RFX5; SP1 (inferredBy_MotifSimilarity). POLE3 (inferredBy_MotifSimilarity_n_Orthology).	human	humanonly
6	EarlyB	dbcorrdb__IRF3__ENCSR000EEJ_1__m1	5.91	0.0764	IRF3 (directAnnotation).	CHD2; E2F4; FOS; FOXI1; NFYA; NFYB; NFYC; PBX3; RFX5; SP1; SP2; SREBF1; YBX1 (inferredBy_MotifSimilarity). PBX1; POLE3; POLE4 (inferredBy_MotifSimilarity_n_Orthology).	208	4892	IRF3 (directAnnotation). CHD2; E2F4; FOS; FOXI1; NFYA; NFYB; NFYC; PBX3; RFX5; SP1; SP2; SREBF1; YBX1 (inferredBy_MotifSimilarity). PBX1; POLE3; POLE4 (inferredBy_MotifSimilarity_n_Orthology).	human	humanonly
7	EarlyB	dbcorrdb__E2F4__ENCSR000EVL_1__m2	5.8	0.0755	E2F4 (directAnnotation).	FOS; NFYA; NFYB; NFYC; PBX3; RFX5; SP1; SREBF1 (inferredBy_MotifSimilarity). PBX1 (inferredBy_MotifSimilarity_n_Orthology).	187	3976	E2F4 (directAnnotation). FOS; NFYA; NFYB; NFYC; PBX3; RFX5; SP1; SREBF1 (inferredBy_MotifSimilarity). PBX1 (inferredBy_MotifSimilarity_n_Orthology).	human	humanonly
8	EarlyB	scertf__pachkov.HAP5	5.63	0.0743	NFYC; POLE4 (inferredBy_Orthology).	FOS; IRF3; NFYB; PBX3; RFX5 (inferredBy_MotifSimilarity).	166	3973	FOS; IRF3; NFYB; PBX3; RFX5 (inferredBy_MotifSimilarity). NFYC; POLE4 (inferredBy_Orthology).	human	humanonly
9	EarlyB	jaspar__MA0316.1	5.58	0.0739	NFYC; POLE4 (inferredBy_Orthology).	FOS; IRF3; NFYB; PBX3; RFX5 (inferredBy_MotifSimilarity).	142	3172	FOS; IRF3; NFYB; PBX3; RFX5 (inferredBy_MotifSimilarity). NFYC; POLE4 (inferredBy_Orthology).	human	humanmouse
10	EarlyB	cisbp__M2121	5.54	0.0736	NFYC; POLE4 (inferredBy_Orthology).	FOS; IRF3; NFYB; PBX3; RFX5 (inferredBy_MotifSimilarity).	113	2211	FOS; IRF3; NFYB; PBX3; RFX5 (inferredBy_MotifSimilarity). NFYC; POLE4 (inferredBy_Orthology).	human	humanonly
11	EarlyB	dbcorrdb__NFYB__ENCSR000EGQ_1__m1	5.33	0.072	NFYB (directAnnotation).	FOS; FOXI1; IRF3; NFYA; NFYC; PBX3; RFX5; SP1; YBX1 (inferredBy_MotifSimilarity). PBX1 (inferredBy_MotifSimilarity_n_Orthology).	200	4977	NFYB (directAnnotation). FOS; FOXI1; IRF3; NFYA; NFYC; PBX3; RFX5; SP1; YBX1 (inferredBy_MotifSimilarity). PBX1 (inferredBy_MotifSimilarity_n_Orthology).	human	humanonly
12	EarlyB	dbcorrdb__E2F4__ENCSR000DYY_1__m2	5.22	0.0711	E2F4 (directAnnotation).	CHD2; FOS; FOXI1; IRF3; NFYA; NFYB; NFYC; PBX3; POLR2A; RFX5; SP1; SP2; SREBF1 (inferredBy_MotifSimilarity). PBX1; POLE3 (inferredBy_MotifSimilarity_n_Orthology).	155	2894	E2F4 (directAnnotation). CHD2; FOS; FOXI1; IRF3; NFYA; NFYB; NFYC; PBX3; POLR2A; RFX5; SP1; SP2; SREBF1 (inferredBy_MotifSimilarity). PBX1; POLE3 (inferredBy_MotifSimilarity_n_Orthology).	human	humanonly
13	EarlyB	jaspar__MA0541.1	5.21	0.0711		TFDP1; TFDP2 (inferredBy_MotifSimilarity).	151	3598	TFDP1; TFDP2 (inferredBy_MotifSimilarity).	human	humanonly
14	EarlyB	taipale_cyt_meth__IRF9_NYGAAASYGAAACYN_FL	5.19	0.0709	IRF9 (directAnnotation).	IRF1; IRF2; IRF3; IRF4; IRF5; IRF7; IRF8 (inferredBy_MotifSimilarity).	111	2566	IRF9 (directAnnotation). IRF1; IRF2; IRF3; IRF4; IRF5; IRF7; IRF8 (inferredBy_MotifSimilarity).	human	humanonly
15	EarlyB	cisbp__M6371	5.13	0.0704	NFYA (directAnnotation).	CEBPZ; E2F4; FOS; FOXI1; IRF3; NFYB; NFYC; PBX3; RFX5; SP1; SREBF1; YBX1 (inferredBy_MotifSimilarity). PBX1; POLE3 (inferredBy_MotifSimilarity_n_Orthology).	202	4993	NFYA (directAnnotation). CEBPZ; E2F4; FOS; FOXI1; IRF3; NFYB; NFYC; PBX3; RFX5; SP1; SREBF1; YBX1 (inferredBy_MotifSimilarity). PBX1; POLE3 (inferredBy_MotifSimilarity_n_Orthology).	human	humanonly
16	EarlyB	transfac_public__M00288	5.12	0.0704	NFYA; NFYB; POLE3 (inferredBy_Orthology).	E2F4; FOXI1; IRF3; NFYC; PBX3; RFX5 (inferredBy_MotifSimilarity).	93	1721	E2F4; FOXI1; IRF3; NFYC; PBX3; RFX5 (inferredBy_MotifSimilarity). NFYA; NFYB; POLE3 (inferredBy_Orthology).	human	humanonly
17	EarlyB	dbcorrdb__E2F4__ENCSR000DOR_1__m2	5.11	0.0703	E2F4 (directAnnotation).	CHD2; FOS; FOXI1; IRF3; NFYA; NFYB; NFYC; PBX3; POLR2A; RFX5; SP1; SP2; SREBF1 (inferredBy_MotifSimilarity). PBX1 (inferredBy_MotifSimilarity_n_Orthology).	195	4458	E2F4 (directAnnotation). CHD2; FOS; FOXI1; IRF3; NFYA; NFYB; NFYC; PBX3; POLR2A; RFX5; SP1; SP2; SREBF1 (inferredBy_MotifSimilarity). PBX1 (inferredBy_MotifSimilarity_n_Orthology).	human	humanonly
18	EarlyB	cisbp__M2334	5.11	0.0703		TFDP1; TFDP2 (inferredBy_MotifSimilarity).	185	4919	TFDP1; TFDP2 (inferredBy_MotifSimilarity).	human	humanonly
19	EarlyB	dbcorrdb__NFYB__ENCSR000DNR_1__m1	5.1	0.0703	NFYB (directAnnotation).	E2F4; FOS; FOXI1; IRF3; NFYA; NFYC; PBX3; RFX5; SP1 (inferredBy_MotifSimilarity). PBX1; POLE4 (inferredBy_MotifSimilarity_n_Orthology).	208	4892	NFYB (directAnnotation). E2F4; FOS; FOXI1; IRF3; NFYA; NFYC; PBX3; RFX5; SP1 (inferredBy_MotifSimilarity). PBX1; POLE4 (inferredBy_MotifSimilarity_n_Orthology).	human	humanonly
20	EarlyB	transfac_public__M00287	4.99	0.0694	NFYB (directAnnotation).	CEBPZ; CHD2; E2F4; FOS; FOXI1; GTF2B; IRF3; NFYA; NFYC; PBX3; RFX5; SP1; SREBF1; YBX1 (inferredBy_MotifSimilarity). PBX1; POLE3; POLE4 (inferredBy_MotifSimilarity_n_Orthology).	177	3812	NFYB (directAnnotation). CEBPZ; CHD2; E2F4; FOS; FOXI1; GTF2B; IRF3; NFYA; NFYC; PBX3; RFX5; SP1; SREBF1; YBX1 (inferredBy_MotifSimilarity). PBX1; POLE3; POLE4 (inferredBy_MotifSimilarity_n_Orthology).	human	humanmouse
21	EarlyB	jaspar__MA0060.2	4.98	0.0693	NFYA (directAnnotation).	E2F4; FOS; IRF3; NFYB; NFYC; YBX1 (inferredBy_MotifSimilarity). POLE3 (inferredBy_MotifSimilarity_n_Orthology).	149	3275	NFYA (directAnnotation). E2F4; FOS; IRF3; NFYB; NFYC; YBX1 (inferredBy_MotifSimilarity). POLE3 (inferredBy_MotifSimilarity_n_Orthology).	human	humanonly
22	EarlyB	cisbp__M0590	4.98	0.0693			128	3084		human	humanonly
23	EarlyB	dbcorrdb__E2F4__ENCSR000EVL_1__m1	4.89	0.0687	E2F4 (directAnnotation).	E2F6; SIN3A; TFDP1 (inferredBy_MotifSimilarity).	159	3870	E2F4 (directAnnotation). E2F6; SIN3A; TFDP1 (inferredBy_MotifSimilarity).	human	humanonly
24	EarlyB	taipale_cyt_meth__IRF5_NYGAAACCGAAACY_FL	4.89	0.0687	IRF5 (directAnnotation).	IRF1; IRF2; IRF3; IRF4; IRF7; IRF8; IRF9 (inferredBy_MotifSimilarity).	86	1551	IRF5 (directAnnotation). IRF1; IRF2; IRF3; IRF4; IRF7; IRF8; IRF9 (inferredBy_MotifSimilarity).	human	humanonly
25	EarlyB	taipale_cyt_meth__IRF8_NYGAAASYGAAASYN_eDBD	4.89	0.0687	IRF8 (directAnnotation).	IRF1; IRF2; IRF3; IRF4; IRF5; IRF7; IRF9 (inferredBy_MotifSimilarity).	168	4414	IRF8 (directAnnotation). IRF1; IRF2; IRF3; IRF4; IRF5; IRF7; IRF9 (inferredBy_MotifSimilarity).	human	humanonly
26	EarlyB	taipale_cyt_meth__IRF8_NYGAAASYGAAASYN_FL	4.84	0.0683	IRF8 (directAnnotation).	IRF1; IRF2; IRF3; IRF4; IRF5; IRF7; IRF9 (inferredBy_MotifSimilarity).	133	2954	IRF8 (directAnnotation). IRF1; IRF2; IRF3; IRF4; IRF5; IRF7; IRF9 (inferredBy_MotifSimilarity).	human	humanonly
27	EarlyB	cisbp__M4707	4.84	0.0682	STAT1 (directAnnotation).	STAT2 (inferredBy_MotifSimilarity).	50	697	STAT1 (directAnnotation). STAT2 (inferredBy_MotifSimilarity).	human	humanmouse
28	EarlyB	swissregulon__hs__NFY_A_B_C_.p2	4.83	0.0682	NFYA; NFYB; NFYC (directAnnotation).	CEBPZ; CHD2; E2F4; FOS; FOXI1; IRF3; PBX3; RFX5; SP1; SP2; SREBF1 (inferredBy_MotifSimilarity). PBX1; POLE3 (inferredBy_MotifSimilarity_n_Orthology).	207	4921	NFYA; NFYB; NFYC (directAnnotation). CEBPZ; CHD2; E2F4; FOS; FOXI1; IRF3; PBX3; RFX5; SP1; SP2; SREBF1 (inferredBy_MotifSimilarity). PBX1; POLE3 (inferredBy_MotifSimilarity_n_Orthology).	human	humanmouse
29	EarlyB	hocomoco__NFYC_MOUSE.H11MO.0.B	4.8	0.068	NFYC (inferredBy_Orthology).	CEBPZ; E2F4; FOS; FOXI1; IRF3; NFYA; NFYB; PBX3; RFX5; SP1; SREBF1; YBX1 (inferredBy_MotifSimilarity). PBX1; POLE3 (inferredBy_MotifSimilarity_n_Orthology).	189	4572	CEBPZ; E2F4; FOS; FOXI1; IRF3; NFYA; NFYB; PBX3; RFX5; SP1; SREBF1; YBX1 (inferredBy_MotifSimilarity). PBX1; POLE3 (inferredBy_MotifSimilarity_n_Orthology). NFYC (inferredBy_Orthology).	human	humanonly
30	EarlyB	cisbp__M0594	4.8	0.068			76	1371		human	humanonly
31	EarlyB	dbcorrdb__NFYA__ENCSR000DNS_1__m1	4.8	0.0679	NFYA (directAnnotation).	CHD2; E2F4; FOS; FOXI1; IRF3; NFYB; NFYC; PBX3; POLR2A; RFX5; SP1; SP2; SREBF1; SRF (inferredBy_MotifSimilarity). PBX1; POLE3; POLE4 (inferredBy_MotifSimilarity_n_Orthology).	204	4495	NFYA (directAnnotation). CHD2; E2F4; FOS; FOXI1; IRF3; NFYB; NFYC; PBX3; POLR2A; RFX5; SP1; SP2; SREBF1; SRF (inferredBy_MotifSimilarity). PBX1; POLE3; POLE4 (inferredBy_MotifSimilarity_n_Orthology).	human	humanonly
32	EarlyB	cisbp__M1890	4.78	0.0678	NFYA (directAnnotation).	E2F4; FOS; IRF3; NFYB; NFYC; YBX1 (inferredBy_MotifSimilarity). POLE3 (inferredBy_MotifSimilarity_n_Orthology).	157	3502	NFYA (directAnnotation). E2F4; FOS; IRF3; NFYB; NFYC; YBX1 (inferredBy_MotifSimilarity). POLE3 (inferredBy_MotifSimilarity_n_Orthology).	human	humanonly
33	EarlyB	taipale_cyt_meth__IRF9_NYGAAASYGAAACYN_FL_meth	4.77	0.0678	IRF9 (directAnnotation).	IRF1; IRF2; IRF3; IRF4; IRF5; IRF6; IRF7; IRF8 (inferredBy_MotifSimilarity).	118	2705	IRF9 (directAnnotation). IRF1; IRF2; IRF3; IRF4; IRF5; IRF6; IRF7; IRF8 (inferredBy_MotifSimilarity).	human	humanonly
34	EarlyB	jaspar__MA0619.1	4.77	0.0678			87	1805		human	humanonly
35	EarlyB	hocomoco__SPI1_HUMAN.H11MO.0.A	4.75	0.0676	SPI1 (directAnnotation).	BCL11A; EP300; ETV5; IKZF1; IRF4; IRF8; MTA3; PAX5; RELA; SPIB; SPIC; STAT3; TBL1XR1 (inferredBy_MotifSimilarity).	58	904	SPI1 (directAnnotation). BCL11A; EP300; ETV5; IKZF1; IRF4; IRF8; MTA3; PAX5; RELA; SPIB; SPIC; STAT3; TBL1XR1 (inferredBy_MotifSimilarity).	human	humanonly
36	EarlyB	dbcorrdb__PBX3__ENCSR000BGR_1__m2	4.74	0.0675	PBX3 (directAnnotation).	CHD2; E2F4; FOS; FOXI1; IRF3; NFYA; NFYB; NFYC; POLR2A; RFX5; SP1; SP2; SREBF1; SRF (inferredBy_MotifSimilarity). PBX1; POLE3; POLE4 (inferredBy_MotifSimilarity_n_Orthology).	206	4893	PBX3 (directAnnotation). CHD2; E2F4; FOS; FOXI1; IRF3; NFYA; NFYB; NFYC; POLR2A; RFX5; SP1; SP2; SREBF1; SRF (inferredBy_MotifSimilarity). PBX1; POLE3; POLE4 (inferredBy_MotifSimilarity_n_Orthology).	human	humanonly
37	EarlyB	cisbp__M4537	4.74	0.0675	E2F4 (directAnnotation).	E2F6; SIN3A (inferredBy_MotifSimilarity).	180	4993	E2F4 (directAnnotation). E2F6; SIN3A (inferredBy_MotifSimilarity).	human	humanonly
38	EarlyB	transfac_pro__M04683	4.71	0.0673	NFYA (directAnnotation).	CEBPZ; E2F4; FOS; FOXI1; IRF3; NFYB; NFYC; PBX3; RFX5; SP1; SREBF1; YBX1 (inferredBy_MotifSimilarity). PBX1; POLE3 (inferredBy_MotifSimilarity_n_Orthology).	194	4673	NFYA (directAnnotation). CEBPZ; E2F4; FOS; FOXI1; IRF3; NFYB; NFYC; PBX3; RFX5; SP1; SREBF1; YBX1 (inferredBy_MotifSimilarity). PBX1; POLE3 (inferredBy_MotifSimilarity_n_Orthology).	human	humanonly
39	EarlyB	hocomoco__NFYA_HUMAN.H11MO.0.A	4.7	0.0672	NFYA (directAnnotation).	CEBPZ; E2F4; FOS; FOXI1; IRF3; NFYB; NFYC; PBX3; RFX5; SP1; SREBF1; YBX1 (inferredBy_MotifSimilarity). PBX1; POLE3 (inferredBy_MotifSimilarity_n_Orthology).	177	4041	NFYA (directAnnotation). CEBPZ; E2F4; FOS; FOXI1; IRF3; NFYB; NFYC; PBX3; RFX5; SP1; SREBF1; YBX1 (inferredBy_MotifSimilarity). PBX1; POLE3 (inferredBy_MotifSimilarity_n_Orthology).	human	humanonly
40	EarlyB	dbcorrdb__FOS__ENCSR000EYZ_1__m1	4.66	0.0669	FOS (directAnnotation).	CHD2; E2F4; FOXI1; IRF3; NFYA; NFYB; NFYC; PBX3; RFX5; SP1; SP2; SREBF1 (inferredBy_MotifSimilarity). PBX1; POLE4 (inferredBy_MotifSimilarity_n_Orthology).	197	4572	FOS (directAnnotation). CHD2; E2F4; FOXI1; IRF3; NFYA; NFYB; NFYC; PBX3; RFX5; SP1; SP2; SREBF1 (inferredBy_MotifSimilarity). PBX1; POLE4 (inferredBy_MotifSimilarity_n_Orthology).	human	humanonly
41	EarlyB	dbcorrdb__RFX5__ENCSR000DZW_1__m2	4.66	0.0669	RFX5 (directAnnotation).	CEBPZ; CHD2; E2F4; FOS; FOXI1; IRF3; NFYA; NFYB; NFYC; PBX3; SP1; SP2; SREBF1 (inferredBy_MotifSimilarity). PBX1; POLE3 (inferredBy_MotifSimilarity_n_Orthology).	189	4108	RFX5 (directAnnotation). CEBPZ; CHD2; E2F4; FOS; FOXI1; IRF3; NFYA; NFYB; NFYC; PBX3; SP1; SP2; SREBF1 (inferredBy_MotifSimilarity). PBX1; POLE3 (inferredBy_MotifSimilarity_n_Orthology).	human	humanonly
42	EarlyB	taipale_cyt_meth__IRF5_NYGAAACCGAAACY_eDBD	4.66	0.0669	IRF5 (directAnnotation).	IRF1; IRF2; IRF3; IRF4; IRF7; IRF8; IRF9 (inferredBy_MotifSimilarity).	107	2283	IRF5 (directAnnotation). IRF1; IRF2; IRF3; IRF4; IRF7; IRF8; IRF9 (inferredBy_MotifSimilarity).	human	humanonly
43	EarlyB	dbcorrdb__SP1__ENCSR000BHK_1__m1	4.65	0.0669	SP1 (directAnnotation).	CHD2; E2F4; FOS; FOXI1; IRF3; NFYA; NFYB; NFYC; PBX3; POLR2A; RFX5; SP2; SREBF1; SRF; ZNF274 (inferredBy_MotifSimilarity). PBX1; POLE3 (inferredBy_MotifSimilarity_n_Orthology).	207	4860	SP1 (directAnnotation). CHD2; E2F4; FOS; FOXI1; IRF3; NFYA; NFYB; NFYC; PBX3; POLR2A; RFX5; SP2; SREBF1; SRF; ZNF274 (inferredBy_MotifSimilarity). PBX1; POLE3 (inferredBy_MotifSimilarity_n_Orthology).	human	humanonly
44	EarlyB	transfac_pro__M07302	4.65	0.0668	NFYA; NFYB; NFYC (directAnnotation).	CEBPZ; E2F4; FOS; FOXI1; IRF3; PBX3; RFX5; SP1; SREBF1 (inferredBy_MotifSimilarity). PBX1; POLE3 (inferredBy_MotifSimilarity_n_Orthology).	129	2514	NFYA; NFYB; NFYC (directAnnotation). CEBPZ; E2F4; FOS; FOXI1; IRF3; PBX3; RFX5; SP1; SREBF1 (inferredBy_MotifSimilarity). PBX1; POLE3 (inferredBy_MotifSimilarity_n_Orthology).	human	humanonly
45	EarlyB	dbcorrdb__SP1__ENCSR000BIR_1__m1	4.64	0.0668	SP1 (directAnnotation).	CHD2; E2F4; FOS; FOXI1; IRF3; NFYA; NFYB; NFYC; PBX3; RFX5; SREBF1 (inferredBy_MotifSimilarity). PBX1; POLE3 (inferredBy_MotifSimilarity_n_Orthology).	174	3696	SP1 (directAnnotation). CHD2; E2F4; FOS; FOXI1; IRF3; NFYA; NFYB; NFYC; PBX3; RFX5; SREBF1 (inferredBy_MotifSimilarity). PBX1; POLE3 (inferredBy_MotifSimilarity_n_Orthology).	human	humanonly
46	EarlyB	cisbp__M4635	4.6	0.0665	STAT2 (directAnnotation).	IRF1; IRF2; IRF3; IRF4; IRF5; IRF6; IRF7; IRF8; MTA3; STAT1 (inferredBy_MotifSimilarity).	69	1198	STAT2 (directAnnotation). IRF1; IRF2; IRF3; IRF4; IRF5; IRF6; IRF7; IRF8; MTA3; STAT1 (inferredBy_MotifSimilarity).	human	humanmouse
47	EarlyB	taipale_cyt_meth__IRF5_NYGAAACCGAAACY_eDBD_meth	4.6	0.0664	IRF5 (directAnnotation).	IRF1; IRF2; IRF3; IRF4; IRF7; IRF8; IRF9 (inferredBy_MotifSimilarity).	47	721	IRF5 (directAnnotation). IRF1; IRF2; IRF3; IRF4; IRF7; IRF8; IRF9 (inferredBy_MotifSimilarity).	human	humanonly
48	EarlyB	homer__CGGTTTCAAA_CHR	4.58	0.0663			185	4962		human	humanonly
49	EarlyB	hocomoco__NFYB_HUMAN.H11MO.0.A	4.57	0.0663	NFYB (directAnnotation).	CEBPZ; E2F4; FOS; FOXI1; IRF3; NFYA; NFYC; PBX3; RFX5; SP1; SREBF1; YBX1 (inferredBy_MotifSimilarity). PBX1; POLE3 (inferredBy_MotifSimilarity_n_Orthology).	160	3465	NFYB (directAnnotation). CEBPZ; E2F4; FOS; FOXI1; IRF3; NFYA; NFYC; PBX3; RFX5; SP1; SREBF1; YBX1 (inferredBy_MotifSimilarity). PBX1; POLE3 (inferredBy_MotifSimilarity_n_Orthology).	human	humanonly
50	EarlyB	dbcorrdb__E2F6__ENCSR000EVK_1__m1	4.57	0.0662	E2F6 (directAnnotation).	BRF1; CEBPB; CTCF; E2F1; E2F4; EZH2; HDAC2; MAZ; NELFE; POLR2A; RAD21; RBBP5; SMARCA4; SREBF1; SREBF2; SUPT20H; TAF1; XRCC4; ZNF274 (inferredBy_MotifSimilarity). E2F3 (inferredBy_MotifSimilarity_n_Orthology).	115	2643	E2F6 (directAnnotation). BRF1; CEBPB; CTCF; E2F1; E2F4; EZH2; HDAC2; MAZ; NELFE; POLR2A; RAD21; RBBP5; SMARCA4; SREBF1; SREBF2; SUPT20H; TAF1; XRCC4; ZNF274 (inferredBy_MotifSimilarity). E2F3 (inferredBy_MotifSimilarity_n_Orthology).	human	humanonly
51	EarlyB	dbcorrdb__SP1__ENCSR000BKO_1__m1	4.57	0.0662	SP1 (directAnnotation).	E2F4; FOS; IRF3; NFYA; NFYB; NFYC; PBX3; RFX5; SREBF1 (inferredBy_MotifSimilarity). PBX1 (inferredBy_MotifSimilarity_n_Orthology).	142	2801	SP1 (directAnnotation). E2F4; FOS; IRF3; NFYA; NFYB; NFYC; PBX3; RFX5; SREBF1 (inferredBy_MotifSimilarity). PBX1 (inferredBy_MotifSimilarity_n_Orthology).	human	humanonly
52	EarlyB	transfac_pro__M02106	4.57	0.0662	NFYA (directAnnotation).	CEBPZ; CHD2; E2F4; FOS; FOXI1; IRF3; NFYB; NFYC; PBX3; RFX5; SP1; SREBF1; YBX1 (inferredBy_MotifSimilarity). PBX1; POLE3 (inferredBy_MotifSimilarity_n_Orthology).	168	3757	NFYA (directAnnotation). CEBPZ; CHD2; E2F4; FOS; FOXI1; IRF3; NFYB; NFYC; PBX3; RFX5; SP1; SREBF1; YBX1 (inferredBy_MotifSimilarity). PBX1; POLE3 (inferredBy_MotifSimilarity_n_Orthology).	human	humanonly
53	EarlyB	hocomoco__PBX3_MOUSE.H11MO.0.A	4.56	0.0662	PBX3 (inferredBy_Orthology).	E2F4; FOS; FOXI1; IRF3; NFYA; NFYB; NFYC; RFX5; SP1; YBX1 (inferredBy_MotifSimilarity). PBX1; POLE3 (inferredBy_MotifSimilarity_n_Orthology).	180	4558	E2F4; FOS; FOXI1; IRF3; NFYA; NFYB; NFYC; RFX5; SP1; YBX1 (inferredBy_MotifSimilarity). PBX1; POLE3 (inferredBy_MotifSimilarity_n_Orthology). PBX3 (inferredBy_Orthology).	human	humanonly
54	EarlyB	elemento__AATCAGCG	4.56	0.0662			119	2710		human	humanonly
55	EarlyB	hocomoco__ETV2_HUMAN.H11MO.0.B	4.56	0.0661	ETV2 (directAnnotation).	EHF; ELF1; ELF2; ELF3; ELF5; ELK1; ELK3; ELK4; ERG; ETS1; ETV1; ETV4; ETV5; FEV; FLI1; GABPA; SPI1 (inferredBy_MotifSimilarity).	51	841	ETV2 (directAnnotation). EHF; ELF1; ELF2; ELF3; ELF5; ELK1; ELK3; ELK4; ERG; ETS1; ETV1; ETV4; ETV5; FEV; FLI1; GABPA; SPI1 (inferredBy_MotifSimilarity).	human	humanonly
56	EarlyB	fantom__motif139_CGTTCGAATT	4.54	0.066			157	4085		human	humanonly
57	EarlyB	cisbp__M6372	4.53	0.066	NFYB (directAnnotation).	CEBPZ; E2F4; FOS; FOXI1; IRF3; NFYA; NFYC; PBX3; RFX5; SP1; SREBF1; YBX1 (inferredBy_MotifSimilarity). PBX1; POLE3 (inferredBy_MotifSimilarity_n_Orthology).	182	4242	NFYB (directAnnotation). CEBPZ; E2F4; FOS; FOXI1; IRF3; NFYA; NFYC; PBX3; RFX5; SP1; SREBF1; YBX1 (inferredBy_MotifSimilarity). PBX1; POLE3 (inferredBy_MotifSimilarity_n_Orthology).	human	humanonly
58	EarlyB	transfac_public__M00050	4.51	0.0658	E2F1; E2F2; E2F3; E2F4; E2F5 (directAnnotation).	RB1; TFDP1 (inferredBy_MotifSimilarity). EVX1; EVX2 (inferredBy_MotifSimilarity_n_Orthology).	163	4171	E2F1; E2F2; E2F3; E2F4; E2F5 (directAnnotation). RB1; TFDP1 (inferredBy_MotifSimilarity). EVX1; EVX2 (inferredBy_MotifSimilarity_n_Orthology).	human	humanonly
59	EarlyB	homer__ACAGGAAGTG_ETS1	4.5	0.0657	ETS1 (directAnnotation).	ELF1; ELK1; ELK3; ELK4; ERF; ERG; ETS2; ETV1; ETV2; ETV3; ETV4; ETV5; FEV; FLI1; GABPA; GABPB1; GATA2; RELA; SRF (inferredBy_MotifSimilarity).	79	1434	ETS1 (directAnnotation). ELF1; ELK1; ELK3; ELK4; ERF; ERG; ETS2; ETV1; ETV2; ETV3; ETV4; ETV5; FEV; FLI1; GABPA; GABPB1; GATA2; RELA; SRF (inferredBy_MotifSimilarity).	human	humanonly
60	EarlyB	factorbook__NFY	4.5	0.0657	NFYA; NFYB (directAnnotation).	CEBPZ; CHD2; E2F4; FOS; FOXI1; IRF3; NFYC; PBX3; RFX5; SP1; SREBF1; YBX1 (inferredBy_MotifSimilarity). PBX1; POLE3 (inferredBy_MotifSimilarity_n_Orthology).	169	3693	NFYA; NFYB (directAnnotation). CEBPZ; CHD2; E2F4; FOS; FOXI1; IRF3; NFYC; PBX3; RFX5; SP1; SREBF1; YBX1 (inferredBy_MotifSimilarity). PBX1; POLE3 (inferredBy_MotifSimilarity_n_Orthology).	human	humanonly
61	EarlyB	swissregulon__hs__E2F1..5.p2	4.49	0.0656	E2F1; E2F2; E2F3; E2F4; E2F5 (directAnnotation).	RB1; TFDP1 (inferredBy_MotifSimilarity).	171	4435	E2F1; E2F2; E2F3; E2F4; E2F5 (directAnnotation). RB1; TFDP1 (inferredBy_MotifSimilarity).	human	humanonly
62	EarlyB	hocomoco__NFYC_HUMAN.H11MO.0.A	4.48	0.0656	NFYC (directAnnotation).	CEBPZ; E2F4; FOS; FOXI1; IRF3; NFYA; NFYB; PBX3; RFX5; SP1; SREBF1; YBX1 (inferredBy_MotifSimilarity). PBX1; POLE3 (inferredBy_MotifSimilarity_n_Orthology).	156	3626	NFYC (directAnnotation). CEBPZ; E2F4; FOS; FOXI1; IRF3; NFYA; NFYB; PBX3; RFX5; SP1; SREBF1; YBX1 (inferredBy_MotifSimilarity). PBX1; POLE3 (inferredBy_MotifSimilarity_n_Orthology).	human	humanonly
63	EarlyB	taipale_cyt_meth__IRF8_NYGAAASYGAAASYN_eDBD_meth	4.47	0.0655	IRF8 (directAnnotation).	IRF1; IRF2; IRF3; IRF4; IRF5; IRF7; IRF9 (inferredBy_MotifSimilarity).	91	1857	IRF8 (directAnnotation). IRF1; IRF2; IRF3; IRF4; IRF5; IRF7; IRF9 (inferredBy_MotifSimilarity).	human	humanonly
64	EarlyB	dbcorrdb__SPI1__ENCSR000BGW_1__m1	4.47	0.0654	SPI1 (directAnnotation).	BCL11A; EP300; ETV2; ETV5; IKZF1; IRF4; IRF8; PAX5; SPIB; SPIC; STAT3 (inferredBy_MotifSimilarity). FLI1 (inferredBy_MotifSimilarity_n_Orthology).	60	959	SPI1 (directAnnotation). BCL11A; EP300; ETV2; ETV5; IKZF1; IRF4; IRF8; PAX5; SPIB; SPIC; STAT3 (inferredBy_MotifSimilarity). FLI1 (inferredBy_MotifSimilarity_n_Orthology).	human	humanonly
65	EarlyB	cisbp__M0593	4.46	0.0654			198	4860		human	humanonly
66	EarlyB	cisbp__M6414	4.44	0.0653	PBX3 (directAnnotation).	E2F4; FOS; FOXI1; IRF3; NFYA; NFYB; NFYC; RFX5; SP1; YBX1 (inferredBy_MotifSimilarity). PBX1; POLE3 (inferredBy_MotifSimilarity_n_Orthology).	181	4525	PBX3 (directAnnotation). E2F4; FOS; FOXI1; IRF3; NFYA; NFYB; NFYC; RFX5; SP1; YBX1 (inferredBy_MotifSimilarity). PBX1; POLE3 (inferredBy_MotifSimilarity_n_Orthology).	human	humanonly
67	EarlyB	dbcorrdb__NFYB__ENCSR000DNM_1__m1	4.44	0.0652	NFYB (directAnnotation).	CHD2; E2F4; FOS; FOXI1; IRF3; NFYA; NFYC; PBX3; RFX5; SP1; SP2; SREBF1 (inferredBy_MotifSimilarity). PBX1; POLE3; POLE4 (inferredBy_MotifSimilarity_n_Orthology).	172	3685	NFYB (directAnnotation). CHD2; E2F4; FOS; FOXI1; IRF3; NFYA; NFYC; PBX3; RFX5; SP1; SP2; SREBF1 (inferredBy_MotifSimilarity). PBX1; POLE3; POLE4 (inferredBy_MotifSimilarity_n_Orthology).	human	humanonly
68	EarlyB	cisbp__M1922	4.42	0.0651	ETS1 (inferredBy_Orthology).	BCLAF1; EHF; ELF1; ELF2; ELK1; ELK3; ELK4; ERF; ERG; ETS2; ETV1; ETV2; ETV4; ETV5; FEV; FLI1; GABPA; RUNX1 (inferredBy_MotifSimilarity).	95	2042	BCLAF1; EHF; ELF1; ELF2; ELK1; ELK3; ELK4; ERF; ERG; ETS2; ETV1; ETV2; ETV4; ETV5; FEV; FLI1; GABPA; RUNX1 (inferredBy_MotifSimilarity). ETS1 (inferredBy_Orthology).	human	humanmouse
69	EarlyB	taipale__IRF8_full_NCGAAACCGAAACT	4.42	0.0651	IRF8 (directAnnotation).	IRF2; IRF3; IRF4; IRF5; IRF7; IRF9 (inferredBy_MotifSimilarity).	47	766	IRF8 (directAnnotation). IRF2; IRF3; IRF4; IRF5; IRF7; IRF9 (inferredBy_MotifSimilarity).	human	humanonly
70	EarlyB	transfac_pro__M00425	4.41	0.065		E2F1; E2F2; E2F3; E2F4; E2F5; E2F6; E2F7; RB1; TFDP1 (inferredBy_MotifSimilarity). EVX1; EVX2 (inferredBy_MotifSimilarity_n_Orthology).	161	4063	E2F1; E2F2; E2F3; E2F4; E2F5; E2F6; E2F7; RB1; TFDP1 (inferredBy_MotifSimilarity). EVX1; EVX2 (inferredBy_MotifSimilarity_n_Orthology).	human	humanonly
71	EarlyB	transfac_pro__M07211	4.4	0.065	ETS1 (inferredBy_Orthology).	BCLAF1; EHF; ELF1; ELF2; ELK1; ELK3; ELK4; ERF; ERG; ETS2; ETV1; ETV2; ETV4; ETV5; FEV; FLI1; GABPA; RUNX1 (inferredBy_MotifSimilarity).	106	2352	BCLAF1; EHF; ELF1; ELF2; ELK1; ELK3; ELK4; ERF; ERG; ETS2; ETV1; ETV2; ETV4; ETV5; FEV; FLI1; GABPA; RUNX1 (inferredBy_MotifSimilarity). ETS1 (inferredBy_Orthology).	human	humanmouse
72	EarlyB	taipale_cyt_meth__E2F1_NWTTTGGCGCCAWWWN_FL	4.39	0.0649	E2F1 (directAnnotation).	E2F2; E2F3; E2F4 (inferredBy_MotifSimilarity). E2F6 (inferredBy_MotifSimilarity_n_Orthology).	159	3852	E2F1 (directAnnotation). E2F2; E2F3; E2F4 (inferredBy_MotifSimilarity). E2F6 (inferredBy_MotifSimilarity_n_Orthology).	human	humanonly
73	EarlyB	taipale_cyt_meth__IRF4_NYGAAASYGAAASYN_FL	4.39	0.0648	IRF4 (directAnnotation).	IRF1; IRF2; IRF3; IRF5; IRF7; IRF8; IRF9 (inferredBy_MotifSimilarity).	139	3172	IRF4 (directAnnotation). IRF1; IRF2; IRF3; IRF5; IRF7; IRF8; IRF9 (inferredBy_MotifSimilarity).	human	humanonly
74	EarlyB	dbcorrdb__IRF3__ENCSR000EDF_1__m1	4.38	0.0648	IRF3 (directAnnotation).	CEBPZ; CHD2; E2F4; FOS; FOXI1; NFYA; NFYB; NFYC; PBX3; RFX5; SP1; SREBF1; TBP; YBX1 (inferredBy_MotifSimilarity). PBX1; POLE3; POLE4 (inferredBy_MotifSimilarity_n_Orthology).	192	4568	IRF3 (directAnnotation). CEBPZ; CHD2; E2F4; FOS; FOXI1; NFYA; NFYB; NFYC; PBX3; RFX5; SP1; SREBF1; TBP; YBX1 (inferredBy_MotifSimilarity). PBX1; POLE3; POLE4 (inferredBy_MotifSimilarity_n_Orthology).	human	humanonly
75	EarlyB	hocomoco__ETS1_HUMAN.H11MO.0.A	4.38	0.0648	ETS1 (directAnnotation).	BCLAF1; ELF1; ELF2; ELK1; ELK3; ELK4; ERF; ERG; ETS2; ETV1; ETV2; ETV4; ETV5; FEV; FLI1; GABPA; GABPB1; POLR2A; RUNX1; SRF (inferredBy_MotifSimilarity).	91	1785	ETS1 (directAnnotation). BCLAF1; ELF1; ELF2; ELK1; ELK3; ELK4; ERF; ERG; ETS2; ETV1; ETV2; ETV4; ETV5; FEV; FLI1; GABPA; GABPB1; POLR2A; RUNX1; SRF (inferredBy_MotifSimilarity).	human	humanonly
76	EarlyB	cisbp__M0591	4.37	0.0647			168	4414		human	humanonly
77	EarlyB	cisbp__M0831	4.37	0.0647			99	2079		human	humanonly
78	EarlyB	hocomoco__ETS1_MOUSE.H11MO.0.A	4.36	0.0647	ETS1 (inferredBy_Orthology).	BCLAF1; EGR1; ELF1; ELF2; ELF5; ELK1; ELK3; ELK4; ERF; ERG; ETS2; ETV1; ETV2; ETV4; ETV5; ETV7; FEV; FLI1; GABPA; GABPB1; HCFC1; PHF8; PML; POLR2A; RELA; RUNX1; SIN3A; SRF; TAF1 (inferredBy_MotifSimilarity).	175	4557	BCLAF1; EGR1; ELF1; ELF2; ELF5; ELK1; ELK3; ELK4; ERF; ERG; ETS2; ETV1; ETV2; ETV4; ETV5; ETV7; FEV; FLI1; GABPA; GABPB1; HCFC1; PHF8; PML; POLR2A; RELA; RUNX1; SIN3A; SRF; TAF1 (inferredBy_MotifSimilarity). ETS1 (inferredBy_Orthology).	human	humanonly
[truncated: 915 more rows]
