# Supplementary material for: Comparative Transcriptomic Analysis of the Hematopoietic System between Human and Mouse by Single Cell RNA Sequencing
Source: Cells. 2021 Apr 21;10(5):973. doi: 10.3390/cells10050973 (PMC8143332; doi:10.3390/cells10050973)
Supplement: Supplementary file 1 [file cells-10-00973-s001.zip › supplementary materials/supp3_regulons_human_mouse.gmt]

BCL11A_human	BCL11A_human	AHDC1	BCL11A	MAP1A	PAN3	SDK2	VAV3
BCLAF1_human	BCLAF1_human	CUL4B	FAM120B	GPN2	MRPL53	TRIP12	WDR27
CEBPA_human	CEBPA_human	CPM	DENND5A	DGKG	IGFBP2	KBTBD11	LRRC8C	MAFK	MEGF9	PRAM1	SRGN	ZNRF2
E2F4_human	E2F4_human	AGFG2	AKAP7	NMU	PBK	ZFPM1
EBF1_human	EBF1_human	CDH2	IL7R	MN1	PRKCE	PSMA6
ETS1_human	ETS1_human	ETS1	RORA	SAMD3	SPOCK2	SYNE2
FOS_human	FOS_human	ABR	AGFG1	AGPAT9	AKIRIN2	ALCAM	ANXA1	ANXA5	ARHGAP10	ARHGAP17	ARHGDIB	ARNTL	ATF3	ATXN1L	BACH2	CD53	CDC42EP3	CELF2	CSRNP1	CTNNBIP1	DAPK1	DDIT3	DGKD	DGKG	DUSP1	DUSP2	DUSP22	DUSP7	EFR3A	ELF4	ETV3	FAM49A	FBLN2	FBXO11	FOSB	FOSL2	GNGT2	GPRIN3	GPX1	HBEGF	IFRD1	IL13RA1	IL18	JUNB	KDM6B	KLF10	KLF4	LCP2	MAP2K1	MCTP1	MEF2D	MKL1	MR1	MYH9	NEDD9	NINJ2	NR4A2	PELI1	PHACTR1	PLCB2	PNPLA8	PPP1R9B	PTAFR	PTCH2	PTGER4	PTK2B	PTPRC	PTTG1IP	PXK	RAB27A	RAB32	RARA	RBM47	RNPEPL1	RPS6KA3	SAMSN1	SAT1	SERTAD1	SH3TC1	SLA	SNX27	SSH2	STAT6	SVIL	TAB2	TAGAP	TET2	TLE4	TMEM127	TNFAIP3	TOM1	TRIB1	TRIM8	UBC	UGGT2	UTRN	VCL	WDR37	WIPF1	YWHAZ	ZBTB43	ZC3H12A	ZEB2	ZFP36
FOSB_human	FOSB_human	DUSP1	FOSB	JUN	JUND
GATA1_human	GATA1_human	ABCB10	ABCC5	ACHE	ACOT9	ADD2	ALAD	ALDH1A1	AMHR2	AMMECR1	ANK1	APOC1	ARHGEF12	ARMC8	ASAP1	ATP6V0A1	B3GALNT1	B3GNT5	BLVRA	BLVRB	BMP2K	CASP3	CASP6	CAST	CCND1	CD36	CD82	CDC42BPA	CISD2	CISH	CLCN4	CMBL	CNKSR3	CNNM2	CNRIP1	COL18A1	CR1L	CSF1	CSF2RB	CTNNBL1	CXADR	DAAM1	DAG1	DCAF11	DCAF6	DDX1	DNAJC6	E2F4	EIF2AK1	EMID1	ENG	EPB42	EPOR	EPSTI1	ESPN	FADS2	FAHD1	FAM118A	FAM124B	FAM13A	FAM46C	FAM65C	FAM83D	FAM89A	FBXL20	FBXO18	FBXO7	FHL2	FLCN	FTH1	FURIN	GALNT10	GALNT6	GAN	GAS2L1	GATA1	GBA2	GBGT1	GCN1L1	GFI1B	GMPR	GPR155	GRB10	HACE1	HBS1L	HDAC7	HIRA	HMBS	HOOK1	ICAM4	IKBKAP	IL7	IPP	ITGA2B	ITGB1	KCNN4	KEL	KLHL7	LCLAT1	LDB1	LMNA	LPCAT3	LXN	MAK16	MARCKSL1	MARVELD2	MBOAT2	MFSD2B	MICAL2	MINPP1	MITF	MPP1	MXI1	MYH10	N6AMT1	NAPEPLD	NARF	NDFIP1	NECAB1	NET1	NFIA	NFIX	NMNAT3	NPL	NSMCE2	NUDT12	NUDT19	ORC4	PDCD4	PDZD8	PEAK1	PIP5K1B	PIR	PKIG	PLEKHG1	PLIN2	PLS1	PNMT	PPARA	PPME1	PPOX	PPT2	PRDX2	PRKAR2B	PVRL1	RAB3IL1	RAB6B	RALBP1	RAP2B	RBM38	RBPMS2	REXO2	RFESD	RHAG	RHBDD1	RHOBTB3	RMND5B	RPS6KL1	RREB1	RYBP	RYR3	SELENBP1	SETD1A	SGMS1	SLC11A2	SLC12A6	SLC22A23	SLC25A37	SLC25A42	SLC2A13	SLC39A8	SLC40A1	SLC43A1	SLC48A1	SNAPC3	SPTA1	SPTBN2	SS18	SSBP3	ST3GAL2	STAM	SUCLG2	TAL1	TARSL2	TBC1D24	TEX9	TFR2	TFRC	TGIF1	TGM2	TLE1	TMEM14C	TMEM56	TMOD1	TNPO2	TPM1	TRAK2	TRAM2	TRAPPC6B	TRIB2	TRIM58	TSC22D1	TSGA10	TTC8	UBAC1	UBE2F	UGGT1	UROD	UROS	USP15	USP45	VPS37B	VRK2	WDR59	WDR75	XK	YPEL4	ZDHHC14	ZDHHC2	ZER1	ZFP36L1	ZFPM1	ZHX2	ZMYND8
GATA2_human	GATA2_human	ABLIM1	ACSM3	ANGPT1	ANGPT2	ARL15	ATP6V0A2	CD109	CHRM3	CLIP2	CMTM8	CNST	CPA3	CRYM	CSF2RB	EREG	FAM117A	FAM84B	FBN1	FERMT1	FLI1	GAS2L1	GATA2	GTDC1	GUCY1B3	HDC	HIPK2	HPGDS	HYAL3	IGSF10	IL1B	ITGA2B	KCTD1	KLHL13	LATS1	LYL1	MECOM	MEIS1	MYCT1	NAT6	NFKBIL1	PBX1	PDLIM1	PHTF1	PLCB4	PLOD2	PPFIBP1	PRKACB	PTGS1	PTRF	RAB38	SAMD13	SKAP1	ST6GAL2	ST8SIA6	STK4	STON2	STXBP5	TC2N	TIMP3	TOM1L2	TSPAN32	VWA5A	ZBTB16	ZBTB20
IRF8_human	IRF8_human	ADRB2	AHNAK	AKNA	ALOX5AP	ANTXR2	AP1S3	APP	ARHGAP17	ARHGAP27	ARID5A	ATAD2B	BCL11A	BCL2	BEND5	BEND6	BHLHE40	BLNK	CALHM2	CARD11	CBL	CBX4	CCDC88A	CD2AP	CD4	CD53	CD68	CD74	CIB2	CLNK	CORO1C	CTSB	CYBB	CYFIP2	CYSLTR1	DAPP1	DENND4B	DNASE1L3	DPYSL2	DUSP10	EMP1	ERP29	FAM105A	FAM107B	FAM49B	FAM65B	FAM81A	FGD2	FYB	GPM6B	GPR160	GPR183	GSN	HIVEP3	HLX	HRH2	HS3ST1	IL16	IRF5	ITM2C	LGMN	LITAF	LPGAT1	LPXN	LSP1	LY86	MAPKAPK2	MCOLN2	MEF2A	MEF2D	NEK6	NIN	P2RY14	PAG1	PARP8	PARVG	PIK3CD	PIK3R5	PLAC8	PLCL2	POU2F2	PPM1J	PPM1K	PTPRS	PXK	RASSF2	RHBDF2	RHOBTB2	RHOF	RNASEL	RPS6KA3	RRBP1	RUFY3	RUNX2	SASH3	SCN9A	SEMA4A	SEPT9	SH2B3	SH3KBP1	SKAP2	SLC2A6	SMAD3	SP110	STAMBPL1	TAP1	TBC1D1	TDRD7	TIFAB	TMCC1	TMEM206	TMSB10	TPM2	UCP2	UVRAG	VIM	WARS	WDFY2
JUN_human	JUN_human	ATXN1	DUSP1	FOSB	JUN	SEC24D
JUNB_human	JUNB_human	ABI3	ABR	ADAM15	ADAP1	ADAP2	AFTPH	AGPAT9	AHNAK	AIM1	ALCAM	ALDH2	ALOX5	AMICA1	ANXA1	ANXA2	ANXA5	AP1S2	AP1S3	ARL4C	ARPC1B	ARPC2	ATG2A	ATG7	ATP2B1	AXL	BATF3	BCL10	BCL6	BHLHE40	CACNA2D3	CAP1	CAPN2	CBL	CCDC88A	CCDC88B	CCNL1	CD180	CD244	CD4	CD74	CD83	CD86	CDKN1A	CEBPB	CIITA	CLN8	COTL1	CREM	CSK	CSRNP1	CSTB	CTSZ	CXCR3	CYLD	CYTH1	CYTIP	DAPP1	DDIT4	DENND3	DHRS9	DOCK8	DOK2	DPYSL2	DSE	DUSP1	DUSP2	DUSP22	EFNB1	EHD4	EMILIN2	EMP1	ENHO	ETV3	EVI2A	EVI2B	FAM105A	FAM129A	FAM20C	FAM43A	FAM49A	FAM49B	FAM65B	FBLN2	FCER1A	FCHO1	FGD4	FGR	FLNA	FMNL1	FNIP2	FOSB	FOSL2	FYB	FYN	GABARAPL1	GABBR1	GADD45B	GALNT3	GCH1	GHRL	GLIPR1	GNAI2	GNGT2	GPR183	GPRIN3	GSN	HAVCR2	HBEGF	HCLS1	HEXB	HIP1	IER5	IL13RA1	IL16	INSIG1	IQGAP1	IRF1	IRF4	IRF5	ITGB7	ITPRIPL2	JMJD1C	JUNB	KCNE3	KDM6B	KLF4	LAPTM5	LCP2	LITAF	LPAR6	LPP	LPXN	LRRC25	LRRFIP1	LY86	MAFF	MAP2K1	MAP3K8	MARCH1	METRNL	MGAT1	MIDN	MNT	MS4A7	MTMR11	MYADM	MYH9	MYO1E	MYOF	NACC2	NAGK	NDRG1	NDRG2	NEDD9	NR4A2	OGFRL1	OSBPL5	OSM	OSTF1	PDLIM2	PHACTR1	PHLPP1	PLA2G16	PLAUR	PLCB2	PLEC	PLEKHM1	PNPLA8	POLD4	POU2F2	PPP1R9B	PRKCD	PRMT10	PTPN22	PTPRC	PTPRE	RARA	RASGEF1A	RASSF3	RBM47	RBPJ	RELT	RGS2	RHOB	RHOBTB2	RHOC	RHOF	RIN3	RNPEPL1	RPS6KA3	RPS6KC1	RTN1	RXRA	S100A10	SAMD8	SAT1	SCGB3A1	SEMA4A	SEPT9	SH2B3	SH3BP1	SH3BP4	SH3BP5	SH3KBP1	SH3TC1	SLA	SLC16A3	SLC2A6	SLC7A6	SNN	SNX10	SNX27	SOCS3	SPINT1	SPTAN1	ST14	ST3GAL6	STK10	STK17B	STK38L	STX12	STX3	SULF2	TAB2	TBC1D9	TET2	TFEB	TGFBI	TMEM154	TMEM55A	TNFAIP2	TNFAIP8L2	TNFRSF1B	TPP1	TSC22D2	TSC22D3	TYROBP	UBL3	UPP1	USP3	VASH1	VASP	VCL	WARS	WDR37	WSB1	YIPF1	YPEL5	ZC3H12A	ZFP36	ZYX
JUND_human	JUND_human	MAFG	SSH1	SYNJ2
KLF4_human	KLF4_human	ADAP1	AHNAK	AIM1	AMICA1	ANXA1	ANXA2	ARHGAP17	AXL	CACNA2D3	CALHM2	CCDC107	CD4	CDKN1A	CYTIP	DPYSL2	EPB41L3	ETV3	FAM107B	FAM20C	FBLN2	FGR	FYN	GNAI2	HCK	IL10RA	IRF5	LGALS1	MAP3K8	MIDN	MYO1E	NCKAP5L	PDLIM2	PLEC	PLXNB2	PRKCD	RBM47	S100A10	S100A11	SCN9A	SEMA4A	SH2B3	SPATS2L	ST14	SULF2	TFEB	THBD	TIPARP	TMSB10
MYB_human	MYB_human	CBFA2T2	EEPD1	EXPH5	FKTN	KDM5B	LYSMD3	MYB	P2RX1	RNF24	SAMD13	SPATA2	TATDN1	TBL1X	TMEM229B	USPL1	ZDHHC21
RUNX2_human	RUNX2_human	CCDC50	DGKA	GSN	LPXN	LSP1	RUNX2	TCF4	TRIM38
SOX4_human	SOX4_human	ABLIM1	CCNG2	CDK17	CREB3L2	ERO1LB	ETV6	GCNT1	JAKMIP2	KLF12	KLF7	KLHL24	NEGR1	PLCL2	PPFIBP1	PRKD3	RAVER2	RERE	SATB1	SOX4	SSBP2	TOX
SPI1_human	SPI1_human	ABHD6	ABI3	ABR	ACER3	ACPP	ACSF2	ACTB	ACTR2	ACTR3	ADAM15	ADAM28	ADAP1	ADAP2	ADRBK2	AGTPBP1	AHNAK	AIF1	AIM1	AKNA	ALCAM	ALDH2	ALDH3B1	ALOX5	AMICA1	ANKRD44	ANO6	ANPEP	ANXA1	ANXA2	ANXA5	ANXA6	AOAH	AP1S2	APAF1	ARF6	ARHGAP17	ARHGAP26	ARHGAP27	ARHGAP9	ARHGEF40	ARL4C	ARPC1B	ARPC2	ARPC3	ARRB2	ASCL2	ATG16L2	ATP2B1	B2M	BACH2	BASP1	BATF3	BCL6	BIK	BRI3	BTN2A2	BZRAP1	CACNA2D3	CALHM2	CAMK1	CAMTA2	CAP1	CAPN2	CBL	CCDC109B	CCDC88B	CCND3	CCNL1	CD180	CD2	CD300A	CD300LF	CD302	CD33	CD48	CD74	CD83	CD86	CD93	CDKN1A	CEBPB	CFP	CHMP4B	CIITA	CMTM7	CNPY3	CORO1A	CORO7	CPM	CPVL	CRIP1	CRIP3	CSF1R	CSF3R	CSK	CST3	CSTB	CTSH	CTSS	CTSZ	CTTNBP2NL	CX3CR1	CYBA	CYLD	CYTH1	CYTIP	DAPP1	DDIT4	DEF6	DENND3	DGKG	DHCR24	DHRS9	DIAPH2	DISC1	DOCK8	DOK2	DPEP2	DPYSL2	DST	EFNB1	EMILIN2	ENTPD1	EPB41L3	ETV3	EVI2A	EVI2B	FAM105A	FAM107B	FAM109A	FAM129A	FAM43A	FAM49A	FAM49B	FAM65B	FBLN2	FBP1	FCER1A	FCER1G	FES	FGD2	FGD4	FGL2	FGR	FLNA	FMNL1	FOSL2	FOXN2	FUT7	FYB	FYN	GABARAPL1	GADD45B	GALNT3	GHRL	GLIPR1	GLIPR2	GNAI2	GNGT2	GPR160	GPR183	GPRIN3	GPSM3	GRB2	GSN	HAMP	HAVCR2	HBEGF	HCK	HCLS1	HCST	HIP1	HIPK3	HK2	HLX	HMHA1	HNMT	HRH2	HVCN1	IER2	IFNGR1	IGSF6	IL10RA	IL12RB1	IL13RA1	IL17RA	IL1R2	IL1RN	IQGAP1	IRF5	ITGA5	ITGAL	ITGAX	ITGB7	ITPK1	ITPRIPL2	JUNB	KCNAB2	KCNE1L	KCNE3	KCNK6	KLF12	LCP1	LGALS9	LIMD2	LITAF	LPAR6	LPGAT1	LPP	LRCH4	LRRC25	LRRC8C	LRRFIP1	LRRK1	LRRK2	LSP1	LY75	LY86	MALT1	MAP2K1	MAP3K8	MAP4K1	MARCH1	MBD2	MCTP1	MDFIC	MEF2A	MEGF9	METRNL	MIDN	MS4A7	MTMR11	MTMR14	MTPN	MYD88	MYLPF	MYO1G	MYOF	NACC2	NAGK	NAMPT	NCF2	NDRG1	NDRG2	NFKB1	NLRP3	NRGN	NUDT16	OGFR	OGFRL1	OSM	P2RY13	PARVG	PDLIM2	PHACTR1	PIK3CD	PILRA	PITPNC1	PLAUR	PLCB2	PLD4	PLEK	PLEKHO1	PLXNB2	POLD4	POU2F2	PPP1R9B	PQLC3	PRAM1	PRCP	PRKCB	PRMT10	PRRG4	PSAP	PSEN1	PTCH2	PTGER4	PTK2B	PTPN18	PTPN22	PTPN6	PTPRC	PTPRE	RAB27A	RAB32	RARA	RASSF4	RBM47	RELT	RGS10	RGS18	RGS19	RGS2	RHOC	RHOQ	RNF166	RNPEP	RPS6KA4	RTN1	S100A10	S100A11	SAMHD1	SAT1	SCGB3A1	SEC24D	SELL	SEMA4A	SEPT9	SERPINB8	SETD7	SGK1	SH2B3	SH3BGRL3	SH3BP1	SH3KBP1	SIDT2	SLC12A7	SLC12A9	SLC16A3	SLC31A2	SLCO3A1	SNN	SNX10	SNX27	SPATA6	SPATS2L	SPI1	SPINT1	SPTAN1	SRGN	ST3GAL6	ST8SIA4	STK10	STK11IP	STK17B	STK38L	STX3	SULF2	SVIL	TAB2	TAGAP	TBC1D1	TBC1D9	TCIRG1	TET2	TFEB	TIFAB	TIMP1	TLR4	TMEM154	TMSB10	TMSB4X	TNFAIP2	TNFAIP8L2	TNFRSF1B	TNFSF10	TNFSF13B	TNS3	TRIB1	TRIM38	TRIOBP	TRPV2	TYK2	TYROBP	UBE2E2	UNC119	UPK3A	USF2	USP3	UVRAG	VASH1	VIM	WARS	WDFY4	ZBTB7B	ZYX
SPIB_human	SPIB_human	ALOX5AP	AMICA1	APP	B3GNT7	BHLHE40	BLNK	CARD11	CBX4	CCDC50	CD68	CIB2	CIITA	COBLL1	CXCR3	CYSLTR1	DNASE1L3	FAM81A	GAPT	GSN	HERPUD1	HS3ST1	IL16	IL18R1	IRF4	LPXN	LSP1	LY9	MAPKAPK2	MGAT4A	NCF1	PIK3AP1	PLAC8	PLD4	PPM1J	PPM1K	PRMT10	PROC	PTPRS	RGS2	RHOBTB2	RUNX2	SKIL	SLC23A2	SMPD3	TGFBI	TGFBR2	TIFAB	TNFRSF21	TNNI2	TPM2	UGCG	UNC119	USF2	VASH1	WDFY4	ZDHHC17
BCL11A_extended_human	BCL11A_extended_human	AHDC1	BCL11A	DMXL1	GNB5	GPR82	MAP1A	PAN3	SDK2	STK40	VAV3
BCLAF1_extended_human	BCLAF1_extended_human	ACSL4	BCLAF1	CCDC28A	CUL4B	FAM120B	FBXO17	FZD3	GPN2	MRPL53	PEX26	PYGO2	SEMA4B	TAF1	TRIP12	WDR27	ZCCHC2
CEBPA_extended_human	CEBPA_extended_human	CPM	DENND5A	DGKG	IGFBP2	KBTBD11	LRRC8C	MAFK	MEGF9	MPO	PRAM1	RAB32	SRGN	ZNRF2
FOS_extended_human	FOS_extended_human	ABR	ACER3	ADAM10	AGFG1	AGPAT9	AGTPBP1	AKIRIN2	AKNA	ALCAM	ALDH3B1	ANXA1	ANXA5	ANXA6	APAF1	ARF3	ARHGAP10	ARHGAP17	ARHGAP26	ARHGAP27	ARHGDIB	ARL8A	ARNTL	ARRDC3	ASCL2	ATF3	ATG2A	ATXN1L	BACH2	BCL6	BTG1	CASP9	CBL	CCDC159	CD300A	CD37	CD53	CDC42EP3	CEBPB	CELF2	COL24A1	CPNE2	CREM	CSK	CSRNP1	CTNNBIP1	CYTIP	DAPK1	DDIT3	DDX59	DENND3	DGKD	DGKE	DGKG	DGKZ	DHRS9	DOCK11	DSE	DUSP1	DUSP10	DUSP2	DUSP22	DUSP7	E2F2	EFR3A	EGR1	ELF4	ELMO1	EP300	ETV3	EVI2A	FAM49A	FBLN2	FBRS	FBXO11	FCHO1	FIG4	FLNA	FOSB	FOSL2	FRY	GABBR1	GCA	GDI1	GK	GM2A	GMFG	GNB1	GNGT2	GPRIN3	GPX1	GRINA	GZF1	HBEGF	HDAC4	HERC1	HIF1A	HIPK3	HMHA1	HPCAL1	IER2	IFNGR1	IFRD1	IL13RA1	IL17RA	IL18	IL6ST	IRF2BP2	IRF5	JUNB	KCTD9	KDM6B	KLF10	KLF4	KLHL2	LAPTM5	LCP2	LPP	LRRC8D	LRRFIP1	LYN	MAFF	MAML3	MAN2B1	MAP2K1	MAP3K11	MARK4	MBOAT7	MCTP1	MEF2D	MGAT1	MIDN	MKL1	MR1	MYADM	MYH9	MYO1G	NACC2	NAGA	NAMPT	NBEAL2	NEDD9	NFKBID	NINJ1	NINJ2	NR4A1	NR4A2	NRGN	NXF1	OGFRL1	OTUD1	PAPD7	PDP1	PELI1	PER1	PHACTR1	PHF1	PIK3AP1	PLAUR	PLCB2	PLXDC2	PLXNB2	PNPLA8	POLD4	PPP1R9B	PPTC7	PQLC2	PREX1	PRKCD	PTAFR	PTCH2	PTGER4	PTK2B	PTPN12	PTPN6	PTPRC	PTTG1IP	PXK	RAB27A	RAB32	RAB4B	RAB8B	RARA	RASAL3	RASSF2	RBM47	RELT	RGL2	RNPEPL1	RPS6KA3	RRM2B	SAMSN1	SAT1	SEC14L1	SEC24C	SERTAD1	SERTAD2	SGK1	SGK3	SGPL1	SH2D3C	SH3BP1	SH3BP4	SH3TC1	SHKBP1	SIK1	SLA	SLC27A1	SLC6A6	SLC9A9	SNX27	SOCS3	SORBS3	SPINT1	SSH2	ST3GAL6	STAT6	SUN2	SVIL	SYT11	SYT5	TAB2	TAGAP	TCIRG1	TET2	TGFB1	TIPARP	TLE4	TMEM106A	TMEM127	TMEM170B	TMEM55A	TNFAIP2	TNFAIP3	TOB1	TOM1	TRIB1	TRIM26	TRIM8	TRIOBP	TUBA1A	TUBA4A	TWF2	UBC	UGDH	UGGT2	UTRN	VASP	VAV1	VCL	WDFY2	WDR37	WIPF1	WSB1	WWP2	YPEL5	YWHAZ	ZBTB43	ZC3H12A	ZEB2	ZFAND5	ZFP36	ZSWIM4
FOSB_extended_human	FOSB_extended_human	ALDH3B1	CACNA2D3	CBR3	CRIP3	DUSP1	EGR1	EHD4	FLNA	FOS	FOSB	GPCPD1	GZF1	HIPK1	IDS	JUN	JUND	LRRC16A	MCL1	MCTP1	MOSPD2	MYADM	NFKBIZ	NR4A2	PIP5K1C	PPP1R15A	SPHK2	SVIL	TCP11L1	TNFAIP3	TRIB1	TRIO	TSC22D3
GATA1_extended_human	GATA1_extended_human	ABCB10	ABCC5	ACHE	ACOT9	ADD2	ALAD	ALDH1A1	AMHR2	AMMECR1	ANK1	APOC1	ARHGEF12	ARMC8	ASAP1	ATP6V0A1	ATP7A	B3GALNT1	B3GNT5	BLVRA	BLVRB	BMP2K	CASP3	CASP6	CAST	CCND1	CD36	CD82	CDC42BPA	CISD2	CISH	CLCN4	CMBL	CNKSR3	CNNM2	CNRIP1	COL18A1	CR1L	CSF1	CSF2RB	CTNNBL1	CXADR	DAAM1	DAG1	DCAF11	DCAF6	DDX1	DHRS3	DNAJC16	DNAJC6	E2F4	EIF2AK1	EMID1	ENG	EPB42	EPOR	EPSTI1	ESPN	FADS2	FAHD1	FAM118A	FAM124B	FAM13A	FAM46C	FAM65A	FAM65C	FAM83D	FAM89A	FBXL20	FBXO18	FBXO7	FHL2	FLCN	FTH1	FURIN	GALNT10	GALNT6	GAN	GAS2L1	GATA1	GBA2	GBGT1	GCN1L1	GFI1B	GMPR	GPR155	GRB10	GRTP1	HACE1	HBS1L	HDAC7	HIRA	HMBS	HOOK1	ICAM4	IKBKAP	IL7	IPP	ITGA2B	ITGB1	KCNN4	KEL	KLHL7	LCLAT1	LDB1	LMNA	LPCAT3	LXN	LYAR	MAK16	MARCKSL1	MARVELD2	MBOAT2	MFSD2B	MICAL2	MINPP1	MITF	MPP1	MXI1	MYH10	N6AMT1	NAPEPLD	NARF	NDFIP1	NECAB1	NET1	NFIA	NFIX	NMNAT3	NPL	NSMCE2	NUDT12	NUDT19	ORC4	PARVB	PDCD4	PDZD8	PEAK1	PIP5K1B	PIR	PKIG	PLEKHG1	PLIN2	PLS1	PNMT	PPARA	PPME1	PPOX	PPT2	PRDX2	PRKAR2B	PVRL1	RAB3IL1	RAB6B	RALBP1	RAP2B	RBM38	RBPMS2	REXO2	RFESD	RHAG	RHBDD1	RHOBTB3	RMND5B	RPS6KL1	RREB1	RYBP	RYR3	SELENBP1	SETD1A	SGMS1	SLC11A2	SLC12A6	SLC22A23	SLC25A37	SLC25A42	SLC2A13	SLC39A8	SLC40A1	SLC43A1	SLC48A1	SNAPC3	SPTA1	SPTBN2	SS18	SSBP3	ST3GAL2	STAM	SUCLG2	SUN1	TAL1	TARSL2	TBC1D24	TEX9	TFR2	TFRC	TGIF1	TGM2	TLE1	TMEM14C	TMEM56	TMOD1	TNPO2	TPM1	TRAK2	TRAM2	TRAPPC6B	TRIB2	TRIM58	TSC22D1	TSGA10	TTC8	UBAC1	UBASH3A	UBE2F	UGGT1	UROD	UROS	USP15	USP45	VPS37B	VRK2	WDR59	WDR75	XK	YPEL4	ZDHHC14	ZDHHC2	ZER1	ZFP36L1	ZFPM1	ZHX2	ZMYND8
GATA2_extended_human	GATA2_extended_human	ABLIM1	ACSM3	ANGPT1	ANGPT2	ARL15	ATP6V0A2	CD109	CHRM3	CKB	CLIP2	CLU	CMTM8	CNST	CPA3	CRYM	CSF2RB	DDAH2	EREG	FAM117A	FAM63A	FAM84B	FBN1	FERMT1	FLI1	GAS2L1	GATA2	GTDC1	GUCY1B3	HDC	HIPK2	HOMER1	HPGDS	HYAL3	IGSF10	IL1B	ITGA2B	KCTD1	KLHL13	LAPTM4B	LATS1	LYL1	MECOM	MEIS1	MYCT1	NAT6	NFKBIL1	NPR3	PBX1	PDLIM1	PHTF1	PJA1	PLCB4	PLOD2	PPFIBP1	PRKACB	PRKCQ	PTGS1	PTRF	RAB38	SAMD13	SEMA3C	SESN1	SKAP1	ST6GAL2	ST8SIA6	STAT5A	STK4	STON2	STXBP5	TC2N	TIMP3	TMEM91	TOM1L2	TSPAN32	VWA5A	ZBTB16	ZBTB20
ILF2_extended_human	ILF2_extended_human	EHD1	RELA	XRRA1
IRF7_extended_human	IRF7_extended_human	ALOX5AP	ARID5A	BLNK	CARD11	CD4	CD68	CIB2	CTSB	CXCR3	CYBB	CYSLTR1	CYTH4	DUSP5	ERN1	GAS6	HS3ST1	IRF4	MAPKAPK2	P2RY14	PIK3AP1	PPM1J	PPM1K	STAMBPL1	TNNI2
IRF8_extended_human	IRF8_extended_human	ACAP2	ACTR2	ADD3	ADRB2	AHNAK	AKNA	ALOX5AP	ANTXR2	AP1S3	APAF1	APP	ARHGAP1	ARHGAP17	ARHGAP27	ARHGAP4	ARID5A	ARL4C	ATAD2B	AXL	B3GNT7	BCL11A	BCL2	BEND5	BEND6	BHLHE40	BIK	BLNK	CALHM2	CARD11	CBL	CBX4	CCDC50	CCDC57	CCDC88A	CCDC88B	CD180	CD2AP	CD4	CD53	CD68	CD74	CDK2AP2	CERK	CIB2	CITED4	CLN8	CLNK	CNPY3	COBLL1	CORO1A	CORO1C	CSF1R	CTSB	CXCR3	CYBA	CYBB	CYFIP2	CYLD	CYSLTR1	CYTH4	DAPP1	DBNL	DDX59	DENND4B	DGKZ	DHRS7	DNASE1L3	DOPEY2	DPYSL2	DUSP10	DUSP18	E2F7	EMB	EMILIN2	EMP1	ERP29	FAM105A	FAM107B	FAM20C	FAM49B	FAM65B	FAM81A	FCER1G	FCHSD1	FCHSD2	FGD2	FUT7	FYB	GALNT3	GAPT	GAS6	GMIP	GPM6B	GPR107	GPR160	GPR183	GPSM3	GPT2	GRIPAP1	GSN	HCK	HCLS1	HERPUD1	HIP1	HIVEP3	HLX	HPS3	HRH2	HS3ST1	IDH3A	IFNAR2	IL16	IL17RA	IL18R1	IQGAP1	IRF4	IRF5	IRF7	IRF8	ITCH	ITM2C	JMJD1C	KCNE1L	KIF17	KLHL22	LAIR1	LCP1	LGMN	LIMD1	LITAF	LPGAT1	LPXN	LRRC8C	LSP1	LY86	LY9	MAN2B1	MAP1A	MAP2K6	MAP4	MAP4K1	MAPKAPK2	MCOLN2	MDFIC	MEF2A	MEF2D	MICAL1	MPPE1	MTM1	MTMR1	MTMR10	MYLPF	MYO1E	NAGA	NCF1	NCKAP5L	NDRG1	NEK6	NIN	NPC1	NPC2	NTAN1	OSTF1	P2RY14	PAG1	PARP10	PARP8	PARVG	PIK3AP1	PIK3CD	PIK3CG	PIK3R5	PLAC8	PLCL2	PLD4	PLEK	PLXNB2	POU2F2	PPM1J	PPM1K	PPP1R2	PREX1	PRKCB	PROC	PSMB10	PTPRE	PTPRS	PXK	PYCARD	RAP1GAP2	RASD1	RASSF2	RCAN3	REEP3	RGS1	RGS19	RGS2	RHBDF2	RHOBTB2	RHOF	RNASEL	RNF11	RPP25	RPS6KA3	RPS6KA4	RRAGC	RRBP1	RUFY3	RUNX2	SAMHD1	SASH3	SCN9A	SEC61B	SEL1L3	SEMA4A	SEPT9	SERPINB8	SERPINF1	SFT2D2	SH2B3	SH3KBP1	SH3TC1	SHD	SIDT1	SIK1	SKAP2	SLC12A9	SLC15A4	SLC16A3	SLC1A4	SLC2A6	SLC38A1	SMAD3	SMPD3	SNX30	SP110	SPATS2L	SPNS3	ST14	ST3GAL4	STAMBPL1	STK11IP	STK38L	SULF2	SUSD1	SYK	TAP1	TBC1D1	TCF4	TDRD7	TGFBI	TGFBR2	THBD	TIFAB	TLR1	TM9SF2	TMCC1	TMEM19	TMEM206	TMSB10	TNFRSF21	TNKS2	TNNI2	TPM2	TRIM38	TWF2	UBE2E2	UBL7	UCP2	UGCG	USF2	UVRAG	VIM	WARS	WDFY2	WDFY4	YPEL5	ZDHHC17	ZFAT	ZNRF2
JUN_extended_human	JUN_extended_human	ATP1B1	ATXN1	CLIP4	DDIT3	DUSP1	DUSP6	EIF4E3	FOSB	GK5	GNE	HOXA6	JUN	MPPED2	NOG	PHLDB2	PPP1R12C	RPP25	SEC24D	SLC9A7
JUNB_extended_human	JUNB_extended_human	ABI3	ABR	ADAM15	ADAP1	ADAP2	AFTPH	AGPAT9	AHNAK	AIM1	ALCAM	ALDH2	ALOX5	AMICA1	ANKRD44	ANXA1	ANXA2	ANXA5	AP1S2	AP1S3	ARHGAP26	ARL4C	ARPC1B	ARPC2	ATG2A	ATG7	ATP2B1	AXL	BANK1	BATF3	BCL10	BCL6	BHLHE40	BTG1	CACNA2D3	CALHM2	CAP1	CAPN2	CBL	CCDC109B	CCDC88A	CCDC88B	CCND3	CCNL1	CD180	CD244	CD4	CD72	CD74	CD83	CD86	CDKN1A	CEBPB	CFP	CIITA	CLN8	COTL1	CREM	CRIP3	CSGALNACT2	CSK	CSRNP1	CST3	CSTB	CTSH	CTSZ	CX3CR1	CXCR3	CYLD	CYTH1	CYTIP	DAPP1	DDIT4	DEF6	DENND3	DHRS9	DOCK8	DOK2	DPYSL2	DSE	DUSP1	DUSP2	DUSP22	EFNB1	EHD4	EMILIN2	EMP1	ENHO	ETV3	EVI2A	EVI2B	FAM105A	FAM129A	FAM20C	FAM43A	FAM49A	FAM49B	FAM65B	FBLN2	FCER1A	FCHO1	FGD4	FGL2	FGR	FLNA	FMNL1	FNIP2	FOSB	FOSL2	FYB	FYN	GABARAPL1	GABBR1	GADD45B	GALNT3	GCH1	GHRL	GLIPR1	GLIPR2	GNAI2	GNGT2	GPR160	GPR183	GPRIN3	GRB2	GSN	HAVCR2	HBEGF	HCLS1	HERPUD1	HEXB	HIP1	IER2	IER5	IGSF6	IL10RA	IL13RA1	IL16	INSIG1	IQGAP1	IRF1	IRF4	IRF5	ITGB7	ITPRIPL2	JMJD1C	JUNB	KCNE3	KCNK6	KDM6B	KLF10	KLF13	KLF4	LAPTM5	LCP2	LITAF	LPAR6	LPP	LPXN	LRRC25	LRRFIP1	LY86	LY96	MAFF	MALT1	MAP2K1	MAP3K8	MARCH1	METRNL	MGAT1	MIDN	MKNK2	MNT	MS4A7	MTMR11	MYADM	MYH9	MYO1E	MYOF	NACC2	NAGK	NAMPT	NDRG1	NDRG2	NEDD9	NFKB1	NFKBID	NR4A2	OGFRL1	OSBPL5	OSM	OSTF1	P2RY13	PDLIM2	PER1	PHACTR1	PHLPP1	PLA2G16	PLAUR	PLCB2	PLEC	PLEKHM1	PLEKHO1	PNPLA8	POLD4	POU2F2	PPP1R15B	PPP1R9B	PRKAR1A	PRKCD	PRMT10	PTGS2	PTPN22	PTPRC	PTPRE	RARA	RASGEF1A	RASSF3	RASSF4	RBM47	RBPJ	RELB	RELT	RGS10	RGS14	RGS2	RHOB	RHOBTB2	RHOC	RHOF	RIN3	RNF166	RNPEPL1	RPS6KA3	RPS6KC1	RTN1	RXRA	S100A10	S100A11	SAMD8	SAT1	SBF2	SCGB3A1	SEC14L1	SEL1L	SEMA4A	SEPT9	SGK1	SH2B3	SH3BP1	SH3BP4	SH3BP5	SH3KBP1	SH3TC1	SLA	SLC16A3	SLC2A3	SLC2A6	SLC31A2	SLC7A6	SNN	SNX10	SNX27	SOCS3	SPINT1	SPOPL	SPPL2A	SPTAN1	ST14	ST3GAL6	ST8SIA4	STK10	STK17B	STK38L	STK4	STX12	STX3	SULF2	TAB2	TBC1D9	TET2	TFEB	TGFBI	TIPARP	TMEM154	TMEM55A	TNFAIP2	TNFAIP8L2	TNFRSF1B	TNFSF10	TOB1	TPP1	TSC22D2	TSC22D3	TSPAN33	TYROBP	UBE2D1	UBL3	UPP1	USP3	VASH1	VASP	VCL	WARS	WDR37	WSB1	YIPF1	YPEL5	ZC3H12A	ZFP36	ZYX
JUND_extended_human	JUND_extended_human	ARL8A	CPNE2	DTX2	JUND	KIF1B	KLHL15	LPAR6	MAFG	MAST3	PJA1	PTPRD	SSH1	SYNJ2	TDRD7	TRIM26	ZC4H2
KLF4_extended_human	KLF4_extended_human	ADAP1	AHNAK	AIM1	AMICA1	ANXA1	ANXA2	ARHGAP17	AXL	BHLHE40	CACNA2D3	CALHM2	CCDC107	CD4	CDKN1A	CSRNP1	CYTIP	DOCK8	DPYSL2	EPB41L3	ETV3	FAM107B	FAM20C	FBLN2	FCER1A	FGR	FYN	GALNT3	GLIPR2	GNAI2	GPR160	HCK	IL10RA	IL16	IQGAP1	IRF5	JUNB	LGALS1	MAP3K8	MIDN	MYO1E	NCKAP5L	NDRG2	OTUD1	PDLIM2	PIK3R5	PLEC	PLXNB2	PRKCD	RBM47	S100A10	S100A11	S100A8	S100A9	SCN9A	SEMA4A	SEPT9	SH2B3	SOCS3	SPATS2L	ST14	SULF2	TFEB	THBD	TIPARP	TMSB10	TSC22D3
MYB_extended_human	MYB_extended_human	CBFA2T2	CEP68	EEPD1	EXPH5	FKTN	KDM5B	LYSMD3	MYB	P2RX1	RNF24	SAMD13	SPATA2	TATDN1	TBL1X	TMEM229B	USPL1	ZDHHC21
MYC_extended_human	MYC_extended_human	BRD3	CCND1	CCND2	DCAF5	FAM46C	FOXO1	FOXO3	GATA1	GIGYF1	HOXB2	KCTD1	KDM3A	LDB1	LEF1	LHFP	MEX3A	MLLT3	NFIA	ORC4	PATZ1	PTPN4	RNF44	RREB1	SEMA4C	TFAP4	TGIF1	THRA	ZFP36L1
PBX1_extended_human	PBX1_extended_human	ARHGAP6	ELMO1	MECOM	MEIS1	PBX1	RASGRP3	VCL
RAD21_extended_human	RAD21_extended_human	ANP32E	APOLD1	CASC5	CCNB2	CDC20	FBXW4	KIF11	KIF14	KIF2C	PIF1	PLK1	RAD21	SEC24C	SPAG5	TOP2A	TPX2	TRIM59	TROAP	UBE2S
RORA_extended_human	RORA_extended_human	ETS1	GIMAP7	RORA	SAMD3	SKAP1	SYNE1
RUNX2_extended_human	RUNX2_extended_human	CARD11	CCDC50	DGKA	GSN	ITGB7	LPXN	LSP1	RUNX2	TCF4	TRIM38
SMARCC1_extended_human	SMARCC1_extended_human	NLRX1	SLC9A1	ZSCAN21
SMC3_extended_human	SMC3_extended_human	CENPN	GDF11	SHCBP1
SPI1_extended_human	SPI1_extended_human	ABHD6	ABI3	ABR	ACER3	ACPP	ACSF2	ACTB	ACTR2	ACTR3	ADAM15	ADAM28	ADAP1	ADAP2	ADRBK2	AGPAT9	AGTPBP1	AHNAK	AIF1	AIM1	AIP	AKNA	ALCAM	ALDH2	ALDH3B1	ALOX5	AMICA1	ANKRD44	ANO6	ANPEP	ANXA1	ANXA2	ANXA5	ANXA6	AOAH	AP1S2	APAF1	ARF6	ARHGAP17	ARHGAP26	ARHGAP27	ARHGAP9	ARHGEF40	ARL4C	ARPC1B	ARPC2	ARPC3	ARPC5	ARRB2	ASCL2	ATG16L2	ATP2B1	B2M	BACH2	BASP1	BATF3	BCL6	BIK	BRI3	BTN2A2	BZRAP1	CACNA2D3	CALHM2	CAMK1	CAMTA2	CAP1	CAPN2	CBL	CCDC109B	CCDC88B	CCND3	CCNL1	CD180	CD2	CD300A	CD300LF	CD302	CD33	CD48	CD74	CD83	CD86	CD93	CDKN1A	CEBPA	CEBPB	CFP	CHMP4B	CIITA	CITED4	CMTM7	CNN2	CNPY3	COL4A3BP	CORO1A	CORO7	COTL1	CPM	CPVL	CRIP1	CRIP3	CSF1R	CSF3R	CSK	CST3	CSTB	CTSH	CTSS	CTSZ	CTTNBP2NL	CX3CR1	CXCL16	CYBA	CYLD	CYTH1	CYTIP	DAPP1	DBNL	DDIT4	DEF6	DENND3	DGKG	DHCR24	DHRS9	DIAPH2	DISC1	DOCK8	DOK2	DPEP2	DPYSL2	DST	EFNB1	EMILIN2	ENHO	ENTPD1	EPB41L3	ETV3	EVI2A	EVI2B	FAM105A	FAM107B	FAM109A	FAM129A	FAM43A	FAM49A	FAM49B	FAM65B	FBLN2	FBP1	FCER1A	FCER1G	FES	FGD2	FGD4	FGL2	FGR	FLNA	FMNL1	FOSL2	FOXN2	FUT7	FYB	FYN	GABARAPL1	GADD45B	GALNT3	GHRL	GLIPR1	GLIPR2	GNAI2	GNGT2	GPR160	GPR183	GPRIN3	GPSM3	GRB2	GSN	HAMP	HAVCR2	HBEGF	HCK	HCLS1	HCST	HIP1	HIPK3	HK2	HLX	HMHA1	HNMT	HRH2	HVCN1	IER2	IFNGR1	IGSF6	IL10RA	IL12RB1	IL13RA1	IL17RA	IL1R2	IL1RN	IQGAP1	IRF5	ITGA5	ITGAL	ITGAX	ITGB7	ITPK1	ITPRIPL2	JUNB	KCNAB2	KCNE1L	KCNE3	KCNK6	KLF12	KLF4	LACTB	LCP1	LGALS9	LIMD2	LITAF	LPAR6	LPGAT1	LPP	LRCH4	LRRC25	LRRC8C	LRRFIP1	LRRK1	LRRK2	LSP1	LY75	LY86	MALT1	MAP2K1	MAP3K8	MAP4K1	MARCH1	MBD2	MCTP1	MDFIC	MEF2A	MEGF9	METRNL	MIDN	MS4A7	MTMR11	MTMR14	MTPN	MYD88	MYLPF	MYO1G	MYOF	NACC2	NAGK	NAMPT	NCF2	NDRG1	NDRG2	NFKB1	NLRP3	NRGN	NUDT16	OGFR	OGFRL1	OSM	P2RY13	PARVG	PDLIM2	PHACTR1	PIK3CD	PILRA	PITPNC1	PLAUR	PLCB2	PLD4	PLEK	PLEKHO1	PLXNB2	POLD4	POU2F2	PPP1R9B	PQLC3	PRAM1	PRCP	PRKCB	PRMT10	PRRG4	PSAP	PSEN1	PTCH2	PTGER4	PTK2B	PTPN18	PTPN22	PTPN6	PTPRC	PTPRE	PYCARD	RAB27A	RAB32	RARA	RASSF4	RBM47	RELT	RGS10	RGS18	RGS19	RGS2	RHOC	RHOQ	RNF166	RNPEP	RPS6KA4	RTN1	S100A10	S100A11	SAMHD1	SAT1	SCGB3A1	SEC24D	SELL	SEMA4A	SEPT9	SERPINB8	SETD7	SGK1	SH2B3	SH3BGRL3	SH3BP1	SH3KBP1	SIDT2	SLC12A7	SLC12A9	SLC16A3	SLC31A2	SLC9A8	SLCO3A1	SNN	SNX10	SNX27	SPATA6	SPATS2L	SPI1	SPINT1	SPTAN1	SRGN	ST3GAL6	ST8SIA4	STK10	STK11IP	STK17B	STK38L	STX3	STXBP2	SULF2	SVIL	TAB2	TAGAP	TBC1D1	TBC1D9	TCIRG1	TET2	TFEB	TIFAB	TIMP1	TLR4	TMEM154	TMSB10	TMSB4X	TNFAIP2	TNFAIP8L2	TNFRSF1B	TNFSF10	TNFSF13B	TNS3	TRIB1	TRIM38	TRIOBP	TRPV2	TYK2	TYROBP	UBE2E2	UNC119	UPK3A	USF2	USP3	UVRAG	VASH1	VIM	WARS	WDFY4	ZBTB7B	ZFP36	ZYX
SPIB_extended_human	SPIB_extended_human	ALOX5AP	AMICA1	APP	B3GNT7	BHLHE40	BLNK	CARD11	CBX4	CCDC50	CD68	CIB2	CIITA	COBLL1	CXCR3	CYSLTR1	DNASE1L3	FAM81A	GAPT	GSN	HERPUD1	HS3ST1	ID1	IL16	IL18R1	IRF4	IRF8	KIF17	LPXN	LSP1	LY9	MAPKAPK2	MCOLN2	MGAT4A	NCF1	PIK3AP1	PLAC8	PLD4	PPM1J	PPM1K	PRMT10	PROC	PTPRS	RASD1	RGS2	RHOBTB2	RPS6KA4	RUNX2	SCN9A	SEL1L3	SEPT1	SHD	SKIL	SLC15A4	SLC23A2	SMPD3	TCF4	TGFBI	TGFBR2	TIFAB	TNFRSF21	TNNI2	TPM2	UGCG	UNC119	USF2	VASH1	WDFY4	ZDHHC17
Bcl11a_mouse	Bcl11a_mouse	BCL11A	HDAC7	HEG1	MBTD1	SPRED1	ZEB1
Cebpb_mouse	Cebpb_mouse	AHNAK	ANXA5	AP1S2	APP	ARHGAP31	B4GALT6	BZRAP1	C1GALT1C1	CAP1	CD302	CEBPB	CLDN15	CLEC5A	CTBP2	CYTIP	DMKN	DOK3	DPYSL2	DRAM2	E2F2	ELF4	ERO1LB	FMNL3	FN1	FOSL2	GADD45B	GAPT	GPC1	GPR141	HNMT	KLF4	LCP2	LDLRAD3	MEFV	NFIL3	NRG1	PDLIM5	PTPN22	PXK	RALB	RASSF3	SAT1	SDCCAG8	SEMA4A	SSFA2	SZT2	TAGAP	TET2	TGFBI	ZBTB7B
Cebpe_mouse	Cebpe_mouse	ABHD5	AFAP1	ALDH3B1	ALOX5	ANXA1	APP	ARHGDIB	ATG16L2	B4GALT6	BMX	BZRAP1	C3	CASK	CCDC125	CEBPB	CHD7	CHST13	CLEC5A	CPNE3	CSF3R	CYBB	DGAT1	DGKG	DMKN	DOK3	FAM101B	FFAR2	FGD4	FLOT2	G0S2	GBE1	GCA	GSR	GYS1	HDC	HEXB	HK2	HNMT	HSD11B1	HVCN1	INPP1	IPCEF1	IRAK3	ITPRIPL2	KBTBD7	LCN2	LPGAT1	MCTP1	MEGF9	MGST1	NEU1	NFKBIA	NRG4	ORM1	PCYOX1	PDLIM2	PFKFB4	PIK3CB	PLIN3	PPP3CA	PXN	PYGL	RAB3D	RDH12	S100A11	S100A8	SAT1	SDC2	SERPINE2	SGMS2	SLC16A3	SLC22A15	SLC31A2	SLC7A11	SNX11	SORL1	SPP1	SQRDL	STK39	SYNE1	TBC1D8	TMEM2	TMX4	TNFRSF21	TSLP	UBTD1	VAMP4	VAT1	VEGFA	YPEL5	ZBTB7B
Fos_mouse	Fos_mouse	ADRB2	DUSP1	FOSB	JUNB	KLF4	PIM1	SLC35E4	SMAD7	TMEM65	ZFP36
Fosb_mouse	Fosb_mouse	BTG2	DUSP1	FOS	FOSB	GALNT6	GZMB	IER5	JUN	JUNB	JUND	MTTP	PPP1R15A	SLC39A13	SSH1
Gata1_mouse	Gata1_mouse	ABCB4	ACSS2	ADD1	AQP1	ARL4A	BCL11A	BLVRB	CBFA2T3	CD55	COL5A1	GATA1	GATA2	GCLM	GNA14	GRB10	GSE1	HDAC7	HMGB3	LPIN2	NCKAP1	PLP1	PLXNC1	PPM1L	PTPN14	SAMD14	SLC45A3	STXBP1	TAL1	TAOK3	TOM1L1	TRIB2	UGCG	WASL	ZFP36L1	ZFPM1
Gata2_mouse	Gata2_mouse	CDK17	EGR1	GALNT6	GATA2	GRB10	HDAC7	MS4A2	NRIP1	PITPNC1	PLXNC1	PSD3	RNASE12	SIPA1L1	SLC45A3	SPNS2	TAOK3	TSPAN32
Hoxa9_mouse	Hoxa9_mouse	ADAMTS10	ALCAM	ARHGAP32	DUSP5	ELF4	FAM43A	FAM84B	HOXA10	HOXA9	LAMB3	LPP	METRNL	NAB2	NKX2-3	PAQR5	RUNX2	SDR39U1	TLE1	TTC21B	VANGL2
Irf2_mouse	Irf2_mouse	CD274	DHX58	EYA1	IRF2	PRKCDBP	RHOBTB1
Irf8_mouse	Irf8_mouse	ABI2	ABR	ACOT9	ADAM15	ADRB2	AHNAK	AIF1	AIM2	ALOX5AP	AMOT	ANKRD44	ANXA2	ARHGAP17	ARHGAP31	ARID5A	ARID5B	ARL4C	ASAH1	ATP1B1	ATP6V1B2	ATP8B4	B3GNT5	B4GALT4	BCR	C1GALT1C1	CALHM2	CAPZA2	CASK	CASP1	CCND1	CD180	CD302	CD68	CD79B	CD93	CELF2	CFP	CSF1R	CTNS	CTSB	CTSS	DENND1A	DENND4B	DHRS3	DPP4	DPYSL2	DSCR3	E2F7	EIF4E3	ELK3	EMB	ERN1	ERO1LB	F13A1	FAM105A	FBXW4	FGD2	FKBP7	FMNL1	FOSL2	GM2A	GNG2	GPR160	GPR171	GPR183	GRIA3	HDAC6	HK2	HLX	HOXA7	HPCAL1	IFT57	IGFBP4	IL6ST	IRF1	IRF2BP2	IRF5	ITGB7	ITM2C	ITPK1	ITPR1	KLHL6	L3MBTL3	LAPTM5	LBH	LDLRAD3	LEPR	LITAF	LMO1	LPGAT1	LSP1	LY86	MALT1	MAP3K5	MAPKAPK2	MBOAT1	MEF2C	MGAT1	MICAL1	MTMR14	NAGK	NCF2	NEK6	NFAM1	NFIL3	NRP1	NUAK2	NUCB2	OSBPL3	P2RX7	PHACTR2	PIK3CD	PLCG2	PLEKHA1	PLEKHG3	PLXND1	POU2F2	PRKCD	PSMB8	PTGER2	PTGER4	PTPN6	PTPRC	PYCARD	RAB27A	RAC2	RASSF4	RBMS1	RCSD1	RERE	RUNX2	SATB1	SKAP2	SLC35B4	SLC36A1	SLC44A2	SNX10	SOAT1	SP100	SP110	ST8SIA4	SYNJ2	TAGAP	TAPBPL	TCF4	TCIRG1	TCTEX1D1	TET2	TEX2	TIFA	TIFAB	TM6SF1	TMEM206	TMEM229B	TNFAIP8	TNFAIP8L2	TPM2	TSPAN2	TSPAN5	USF1	USP18	UVRAG	VIM	WLS	ZBED3	ZEB2	ZMIZ1
Junb_mouse	Junb_mouse	ADRB2	CAPN2	JUNB	TMEM65	ZFP36
Jund_mouse	Jund_mouse	BOD1	DNAJC27	DUSP1	FAM110B	FOSB	JUN	JUNB	JUND	PITPNM2
Mecom_mouse	Mecom_mouse	FYN	HLF	MECOM	NR4A2
Myc_mouse	Myc_mouse	CRTC1	DLGAP4	FBXO11	LAMB3	LRP5	MLH3	NLGN2	PDSS2	RAB3A	SFXN3
Runx3_mouse	Runx3_mouse	ARAP1	BAIAP2	CCDC8	NFAT5	OSGIN2	PFKFB3	RUNX3	SLA2	SNAP47	TGFBR2	ZBTB5
Tcf4_mouse	Tcf4_mouse	ATP2B4	CCND1	CD180	CYTH4	FYN	P2RY14	SSH2	TCF4
Bclaf1_extended_mouse	Bclaf1_extended_mouse	ADAT1	AGPAT4	ANXA9	ATAD2B	ATF7IP	BCLAF1	CDC42BPA	CDR2	CEP350	DHX8	FBXL19	GPATCH2	GSK3B	INO80	LIPT1	MLH3	PANK3	PANK4	PAPOLG	PIGA	RAB22A	SMAD5	TDRD7	TRIM24	TRMT12	UBA6	UNC13D	VPRBP	WIZ	ZBTB46	ZEB1
Cebpb_extended_mouse	Cebpb_extended_mouse	AHNAK	ANXA5	AP1S2	APP	ARHGAP31	B4GALT6	BZRAP1	C1GALT1C1	CAP1	CD302	CEBPB	CLDN15	CLEC5A	CTBP2	CYTIP	DMKN	DOK3	DPYSL2	DRAM2	E2F2	ELF4	ERO1LB	FMNL3	FN1	FOSL2	GADD45B	GAPT	GPC1	GPR141	HNMT	KLF4	LCP2	LDLRAD3	MALT1	MEFV	NFIL3	NRG1	NUPR1	PDLIM5	PTPN22	PXK	RALB	RASSF3	SAT1	SDCCAG8	SEMA4A	SSFA2	SZT2	TAGAP	TET2	TGFBI	ZBTB7B
Cebpe_extended_mouse	Cebpe_extended_mouse	ABHD5	ACTN1	AFAP1	AGPAT2	AK4	ALDH3B1	ALOX5	ALOX5AP	ANXA1	ANXA3	APP	ARHGDIB	ATG16L2	B4GALT6	BMX	BZRAP1	C3	CASK	CCDC125	CD63	CEBPB	CHD7	CHST13	CLEC5A	CPD	CPNE3	CSF3R	CYBB	DGAT1	DGKG	DMKN	DOK3	DSTN	FAM101B	FFAR2	FGD4	FGL2	FLOT2	G0S2	GBE1	GCA	GDA	GLRX	GPR160	GSR	GYS1	HCK	HCST	HDC	HEXB	HK2	HNMT	HSD11B1	HSPA2	HVCN1	ID1	IGSF6	INPP1	IPCEF1	IRAK3	ITPRIPL2	KBTBD7	LCN2	LDHB	LPCAT2	LPGAT1	LTA4H	MCTP1	MEGF9	MGST1	MGST2	MS4A3	NEU1	NFKBIA	NOD1	NRG4	NUCB2	ORM1	PCYOX1	PDLIM2	PFKFB4	PIK3CB	PLIN3	PPP3CA	PRAM1	PRKCB	PTGR1	PTGS1	PXN	PYGL	RAB3D	RASA2	RDH12	S100A11	S100A8	SAT1	SDC2	SEMA4A	SERPINE2	SGMS2	SH3BP5	SLC16A3	SLC22A15	SLC31A2	SLC7A11	SNX11	SORL1	SPP1	SQRDL	STK39	SUN2	SYNE1	TBC1D2	TBC1D8	TMEM2	TMEM38B	TMX4	TNFRSF21	TRIM45	TSLP	UBTD1	VAMP4	VAT1	VEGFA	YPEL5	ZBTB7B
Ezh2_extended_mouse	Ezh2_extended_mouse	BRCA1	CDC7	E2F8	EZH2	FBXW7	PBK
Fli1_extended_mouse	Fli1_extended_mouse	ATP2A3	F11R	FLI1	GNG11	ITGA2B	NRGN	PRKCQ	PTGS1
Fos_extended_mouse	Fos_extended_mouse	ADRB2	BTG1	BTG2	CD151	CEP170	DUSP1	DUSP5	DUSP6	EGR1	EYA1	FOS	FOSB	HES1	HSPA1A	IER2	IER5	IFT81	JUN	JUNB	JUND	KLF4	NR4A1	PIM1	PNRC1	PPP1R15A	RGS2	RHOB	SLC35E4	SMAD7	SNX21	STAT3	TMEM65	TRIM16	TUBA1A	ZFP36
Fosb_extended_mouse	Fosb_extended_mouse	BTG2	CEP68	DUSP1	EGR1	FOS	FOSB	GALNT6	GZMB	IER5	JUN	JUNB	JUND	MTTP	PAFAH2	PPP1R15A	RGS1	SLC39A13	SSH1	ST8SIA6
Foxp1_extended_mouse	Foxp1_extended_mouse	ABLIM1	ADAMTS10	ARPP21	BAIAP2	ECE1	FOXP1	H2AFY2	SMAD7	TMEM218
Gata1_extended_mouse	Gata1_extended_mouse	ABCB4	ACSS2	ADAMTS3	ADD1	AQP1	AQP11	ARAP3	ARL4A	BCL11A	BLVRB	CBFA2T3	CCDC68	CD55	COL5A1	FOXN3	GATA1	GATA2	GCLM	GNA14	GRB10	GSE1	HDAC7	HMGB3	LPIN2	MARCH8	NCKAP1	PLP1	PLXNC1	PPM1L	PTPN14	SAMD14	SLC45A3	STXBP1	TAL1	TAOK3	TNFAIP2	TOM1L1	TRIB2	UGCG	VAMP5	WASL	ZFP36L1	ZFPM1
Gata2_extended_mouse	Gata2_extended_mouse	ADD3	ADRBK2	AGBL5	ANGPT1	ARHGAP6	CCL17	CDK17	CLSTN3	CPNE2	CSRP3	DNAJB4	EGR1	EMILIN2	GALNT6	GATA2	GNB4	GRB10	HDAC7	HGF	ICAM4	IKZF2	INPP5B	ITGA2B	MDGA1	MS4A2	NDRG1	NRIP1	OSBPL1A	OSBPL8	P2RY1	PITPNC1	PLA2G6	PLXNC1	POR	PSD3	RAPGEF3	RNASE12	S1PR1	SAMD14	SCIN	SIPA1L1	SLC22A3	SLC45A3	SPNS2	ST8SIA6	TAOK3	TGFBR2	TMEM40	TNIK	TSPAN32	TUBA8	UBASH3B	VAMP5	ZBTB33
Hoxa9_extended_mouse	Hoxa9_extended_mouse	ADAMTS10	ALCAM	ARHGAP32	BASP1	DUSP5	ELF4	FAM43A	FAM84B	HOXA10	HOXA9	IL17RE	KCNK5	LAMB3	LPP	METRNL	NAB2	NKX2-3	PAQR5	RUNX2	SDR39U1	TLE1	TTC21B	VANGL2
Irf2_extended_mouse	Irf2_extended_mouse	ABCD4	CD274	DAB2IP	DHX58	EMCN	EYA1	IL18	IRF2	MED12L	MR1	PRKCDBP	RHOBTB1	SSH1	TRIM14	XAF1
Irf5_extended_mouse	Irf5_extended_mouse	AHNAK	AIF1	CCDC109B	CTSS	ELMO2	FN1	IRF5	ITGB7	ITPR3	NAAA	PSAP
Irf8_extended_mouse	Irf8_extended_mouse	ABI2	ABR	ACBD5	ACOT9	ACOX3	ADAM15	ADRB2	ADSSL1	AHNAK	AIF1	AIM2	ALOX5AP	AMOT	ANKRD44	ANXA2	ANXA3	ANXA6	AP1S2	ARHGAP15	ARHGAP17	ARHGAP26	ARHGAP31	ARHGAP9	ARHGDIB	ARID5A	ARID5B	ARL4C	ARL5C	ARMCX3	ARPC1B	ASAH1	ATG9B	ATP1A3	ATP1B1	ATP6V1B2	ATP8B4	B3GNT5	B3GNT8	B4GALT4	B4GALT5	BACE1	BAIAP2	BCL2	BCR	BIN1	C1GALT1C1	CALHM2	CAMK1D	CAPZA2	CARD9	CASK	CASP1	CASP8	CBL	CCDC91	CCND1	CD180	CD2AP	CD300A	CD302	CD34	CD48	CD53	CD68	CD69	CD79B	CD93	CDKN1A	CEBPA	CELF2	CFP	CHSY1	CLN3	CNN3	CNPY3	CORO1A	CORO2A	CORO7	CSF1R	CSF2RB	CSRP2	CTBS	CTNS	CTSB	CTSC	CTSG	CTSS	CTSZ	CX3CR1	CYTH4	DAP	DENND1A	DENND4B	DGKD	DHRS3	DOK3	DPP4	DPYSL2	DSCR3	DTX2	DTX4	DUSP2	DUSP7	E2F7	EIF4E3	ELK3	EMB	ERN1	ERO1LB	EVL	F13A1	FAM105A	FAM107B	FAM43A	FBXW4	FCER1G	FES	FGD2	FKBP1A	FKBP7	FMNL1	FOSL2	FOXK1	GALK2	GALNT11	GLIPR1	GM2A	GNG2	GNGT2	GPR160	GPR171	GPR183	GRIA3	H2AFY	HDAC6	HEXA	HIP1	HK2	HK3	HLX	HOXA7	HPCAL1	HPSE	HVCN1	ICAM1	IDH1	IFFO1	IFNGR2	IFT57	IGFBP4	IL10RA	IL16	IL3RA	IL6ST	IRF1	IRF2BP2	IRF5	IRF8	ITGB7	ITM2C	ITPK1	ITPR1	ITPRIPL1	KCNK12	KCTD14	KLF2	KLF4	KLHL25	KLHL6	KLRK1	L3MBTL3	LAMB3	LAMP2	LAPTM5	LBH	LCP1	LDLRAD3	LEPR	LIMD2	LITAF	LMO1	LPAR6	LPGAT1	LPXN	LSP1	LTBR	LUZP1	LY86	LY9	LYN	MALT1	MAP3K5	MAPKAPK2	MAPKAPK3	MBOAT1	MEF2C	MGAT1	MGAT5	MGST1	MICAL1	MLKL	MPO	MTM1	MTMR1	MTMR14	MYO1G	MYO5A	NAGA	NAGK	NAV1	NCF1	NCF2	NCF4	NEK6	NFAM1	NFIL3	NOTCH1	NPC2	NRG1	NRP1	NUAK2	NUCB2	OSBPL3	P2RX7	PADI2	PAQR7	PARP8	PCYOX1L	PHACTR2	PHLDA3	PHLPP2	PIK3CD	PIK3CG	PLA2G15	PLAC8	PLCG2	PLD4	PLEKHA1	PLEKHG3	PLEKHO1	PLXNB2	PLXND1	POLD4	POU2F2	PPM1H	PREX1	PRKCD	PRR5	PSAP	PSMB8	PTGER2	PTGER4	PTPN18	PTPN6	PTPRC	PYCARD	QPCTL	RAB27A	RAB32	RAB3IP	RAC2	RAMP1	RASA4	RASGRP2	RASSF2	RASSF4	RBMS1	RCSD1	REPS1	RERE	RGS19	RGS2	RGS3	RHOB	RIN3	RNF13	RNF215	RNPEP	RPS6KA5	RUNX2	S100A4	S1PR3	SATB1	SCCPDH	SCPEP1	SDC1	SEMA4B	SEPT9	SERPINF1	SGCB	SGK3	SGPL1	SH2B2	SH2D5	SH3BGRL3	SKAP2	SLC12A9	SLC16A13	SLC29A3	SLC35B4	SLC36A1	SLC43A2	SLC44A2	SLC4A8	SLC9A9	SLPI	SMPD2	SNX10	SNX30	SNX7	SOAT1	SP100	SP110	SPIN1	SPNS3	SSH2	ST8SIA4	SYNE2	SYNJ2	TAGAP	TAPBPL	TBC1D23	TCF4	TCIRG1	TCTEX1D1	TEP1	TET2	TEX2	TICAM2	TIFA	TIFAB	TM6SF1	TMEM119	TMEM159	TMEM173	TMEM194B	TMEM206	TMEM229B	TMEM43	TMEM55B	TMSB10	TMSB4X	TNFAIP1	TNFAIP8	TNFAIP8L2	TNFRSF1A	TNNI2	TNS3	TPD52	TPM2	TPM4	TRIO	TRPV2	TSPAN14	TSPAN2	TSPAN3	TSPAN5	TUBA1A	TXNDC16	TYROBP	UBL3	USF1	USP12	USP18	UVRAG	VAV3	VIM	WLS	ZBED3	ZDHHC20	ZEB2	ZMIZ1
Jun_extended_mouse	Jun_extended_mouse	ANKS3	ATG7	AVL9	B3GNT2	BTBD9	BTG2	CHD2	CSNK1E	DDIT3	DNAJB4	DUSP1	EGR1	EPC2	EZH1	FAM110B	FOS	FOSB	GPSM1	H1F0	HIVEP3	HS1BP3	HSPA1A	HSPA2	IER2	IER5	ITM2A	JUN	JUNB	JUND	KLHL26	KRT18	MAFK	MEX3A	NFKBIZ	PDLIM5	PNRC1	PPP1R15A	PSKH1	R3HDM2	RGS1	RLIM	S1PR1	SFXN3	SIAE	SIAH2	SIK1	SIPA1L1	SLC45A3	TBC1D10A	TIPARP	TRIM26	TSC22D3	TTC19	VGLL4	ZBTB24
Junb_extended_mouse	Junb_extended_mouse	ADRB2	CAPN2	CREM	FOS	IER2	JUN	JUNB	NR4A1	TMEM65	ZBTB17	ZFP36
Jund_extended_mouse	Jund_extended_mouse	ATXN7	BOD1	BTBD7	CCL17	CRIM1	DNAJC27	DUSP1	EGR1	FAM110B	FBXL4	FOS	FOSB	FOXN3	GNB4	GTPBP2	ICK	JUN	JUNB	JUND	MINK1	PCBP3	PDK2	PITPNM2	POR	PPP1R15A	PRKCH	TESK1	TMCC2	ZBTB4	ZBTB8A	ZCWPW1
Klf2_extended_mouse	Klf2_extended_mouse	ARL5C	CPEB4	FN1	RARA	RELB	TIPARP	TUBA1A
Meis1_extended_mouse	Meis1_extended_mouse	ACVR1B	ANGPT1	CEP68	CITED2	CLSTN3	DGKG	DST	EYA1	GCNT2	GUCY1A3	HLF	IL15	MDFI	MECOM	MEIS1	MYCT1	NRXN1	ODF3B	PDZK1IP1	RAB27B	RBP1	RHOF	SDPR	STAT3	TANC1	UTRN
Myc_extended_mouse	Myc_extended_mouse	BTG3	CLOCK	CNTROB	CRTC1	DLGAP4	FBXO11	KIF16B	LAMB3	LRP5	MLH3	MYC	NLGN2	PCSK4	PDSS2	RAB3A	SFXN3	SIRT6	SLX4
Pbx1_extended_mouse	Pbx1_extended_mouse	ANGPT1	CLSTN3	DST	FLI1	FYN	MEIS1	PDZK1IP1	RHOBTB1	RHOF
Smc3_extended_mouse	Smc3_extended_mouse	CBWD1	CEP152	SGMS1	SLC25A26	WHSC1L1
Sox4_extended_mouse	Sox4_extended_mouse	BASP1	CACNA1A	CSNK1E	CXXC5	FOXO3	FOXP1	GTF2IRD1	IKZF2	JUND	MARCKSL1	MDGA1	SATB1	TGIF1	TLE3	ZMIZ1
Ybx1_extended_mouse	Ybx1_extended_mouse	AAMP	AARS	ABCA7	ABCB8	ACAT2	ACIN1	ACO2	ACOT8	ACSL5	ACTB	ACTL6A	ACTR1A	ADK	AEN	AGFG1	AIDA	AIFM1	AIG1	AIMP2	AK2	AKAP1	AKAP11	AKAP8	AKT1S1	ALKBH6	ALMS1	AMD1	ANK1	ANKRD11	ANKRD54	ANP32A	AP2M1	AP4M1	APIP	APLP2	ARAF	ARFGAP2	ARFIP2	ARHGEF12	ARL2BP	ARL6IP5	ARL6IP6	ARMC1	ASF1B	ASNA1	ASNSD1	ASPSCR1	ATE1	ATF4	ATG4A	ATOX1	ATP2B1	ATP5G1	ATRX	AZI2	B4GALT3	B4GALT4	BANP	BAZ1A	BAZ1B	BCAS3	BCL7A	BOLA2	BOLA3	BRD4	BRD7	BTBD1	C1D	CABIN1	CALM3	CAMTA1	CANX	CAPZB	CASP6	CAT	CBFB	CBX5	CCBL2	CCDC115	CCDC12	CCDC53	CCDC88A	CCDC94	CCNL1	CCT3	CCT7	CDC25A	CDC45	CDC6	CDCA7	CDK2	CDK5RAP3	CDR2	CDS2	CDV3	CDYL	CEBPG	CENPI	CENPM	CEP170	CEP57	CETN2	CETN3	CGGBP1	CHAF1A	CHCHD2	CHKA	CLIC1	CLTC	CLU	CNBP	COPS3	COPS7B	COQ6	CORO1C	COX6B2	COX7B	CPSF3L	CRELD2	CRYZL1	CSTF1	CTBS	CUL1	CUTA	CYB5B	CYB5R4	DCAF11	DDA1	DDT	DDX27	DERL2	DGKZ	DHCR24	DNAJB1	DNAJB11	DNAJC30	DNAJC7	DPH2	DPP3	DPP9	DRG2	DSCR3	DTL	DYNLL1	E2F1	EBP	ECH1	EDF1	EHD4	EIF2B2	EIF2B3	EIF4A1	EIF5	ELAVL1	EMD	EPC2	ERCC2	ERGIC1	ERGIC2	ERMP1	ETF1	ETFA	ETFB	ETFDH	EXOC4	EXOSC1	EXT1	EZH2	FAM105A	FAM133B	FAM192A	FAM73B	FARSA	FHOD1	FRMD4A	FUCA1	FXN	G3BP1	GALNT7	GANAB	GART	GATAD2A	GBF1	GDE1	GFPT1	GHITM	GINS2	GLO1	GLRX5	GMPPB	GNB2	GNB2L1	GOLGB1	GOLT1B	GPCPD1	GPR108	GPR180	GRB2	GRPEL1	GSK3B	GTF2B	GTF2F1	GTF2F2	GTF3C5	GTPBP10	GTPBP3	H2AFJ	H2AFZ	HAT1	HDAC1	HDGFRP2	HERPUD1	HERPUD2	HEXIM1	HIAT1	HIGD1A	HINT1	HMBS	HMG20B	HMGCR	HMGN5	HMGXB4	HNRNPC	HNRNPD	HNRNPK	HNRNPL	HNRNPR	HNRNPUL1	HNRNPUL2	HSD17B12	HSD17B4	HSP90B1	HSPA1A	HSPA5	HSPA8	HSPH1	HTATIP2	HUWE1	HYOU1	IDH3G	ILF2	ILVBL	IMMP2L	IMMT	IPO5	IRF2BP1	ITGB1	ITSN1	IVNS1ABP	KCNAB2	KCTD20	KDM2B	KLHL23	KPNA4	KPNB1	LAMTOR3	LANCL1	LCLAT1	LCMT1	LDB1	LIPA	LMAN2	LMNB1	LPCAT3	LRRC14	LRRC28	LRRC45	LZIC	M6PR	MACROD1	MAP2K3	MAPK9	MAT2B	MBOAT2	MCCC2	MCM3	MCM4	MCM7	MCM8	MDN1	MED29	MESDC2	METAP2	MFF	MGMT	MID1	MID1IP1	MINA	MINK1	MKKS	MLEC	MLH1	MMD	MNAT1	MNS1	MORF4L2	MOSPD3	MRE11A	MRFAP1	MRPL18	MRPL37	MRPL42	MRPL50	MRPL51	MRPS12	MRPS18B	MRPS36	MRPS9	MTA2	MTF1	MTHFD1L	MTHFD2	MTHFSD	MTMR12	MYCBP2	NANS	NAP1L4	NBR1	NDUFS2	NDUFS8	NEK7	NF2	NFYC	NLK	NMI	NMNAT3	NMT2	NONO	NOP56	NPAT	NSMCE4A	NSUN3	NUBP2	NUCB1	NUDC	NUDCD2	NUP214	NUP88	OAT	OGFOD1	OLA1	OPA3	ORMDL2	OSBPL2	OSTC	P4HB	PACSIN2	PBXIP1	PCCB	PCF11	PCK2	PCNA	PCYT1B	PDCD10	PDIA3	PDK3	PDSS2	PDZD8	PEX16	PEX6	PEX7	PFDN4	PGD	PGP	PHC2	PHF20	PHF5A	PHKG2	PIGH	PIGS	PIM3	PIN1	PIP5K1A	PITPNM2	PLEKHO2	POC5	POLA1	POLDIP3	POLR2G	POP5	PPIP5K1	PPM1D	PPP1R10	PPP1R12A	PPP1R7	PPP2R1A	PPP2R5C	PPP2R5E	PRELID2	PRKACA	PRKCSH	PRMT1	PRPF18	PRPF4B	PSAT1	PSMA3	PSMA5	PSMC3IP	PSMD10	PSMG4	PTMA	PTP4A1	PTP4A2	PTPRA	PTRF	PYCRL	QARS	QPCTL	QRSL1	R3HCC1	R3HDM1	RAB5C	RAB8A	RABGAP1	RAE1	RALY	RANBP1	RAP2A	RAVER1	RBBP4	RBBP9	RBM10	RBM27	RBM3	RBX1	RCBTB2	RCN1	RDX	RECQL	RFFL	RFXAP	RHEB	RMI1	RNF187	RNF220	RNF40	RNF5	RNF6	RNMTL1	RPA3	RPAIN	RPE	RPGRIP1	RPL13A	RPLP0	RPS10	RRAGC	RRBP1	RRM2	RSBN1L	RSPRY1	RTN4	RUFY1	RUVBL2	SAP30BP	SCAF11	SCAF4	SCAMP2	SERF2	SET	SETD3	SF1	SFPQ	SGK3	SH3GL1	SH3GLB2	SHKBP1	SHMT1	SHMT2	SHOC2	SIGMAR1	SIRT2	SLBP	SLC11A2	SLC16A1	SLC25A17	SLC25A19	SLC25A28	SLC2A8	SLC38A10	SLC44A1	SMAD2	SMYD2	SND1	SNRPA	SNRPD2	SOAT1	SON	SPAG7	SPOP	SPRED2	SPSB3	SQLE	SRD5A3	SRM	SRP9	SRSF1	SRSF2	SRSF3	SRSF6	SSR1	STARD7	STIP1	STK11	STOM	STRA13	STRAP	SUMO2	SUV420H2	SYCE2	TADA2B	TAF12	TANK	TARS2	TASP1	TBCB	TBL1XR1	TCEB1	TCERG1	TCP1	TDRD3	TDRD7	TECR	TEF	TGDS	TIMM17B	TM2D2	TMED5	TMEM160	TMEM170B	TMEM30A	TMEM33	TMEM97	TMTC4	TMX2	TOM1L1	TOMM40	TOMM40L	TPCN1	TPD52L2	TPST1	TRAF3	TRAP1	TRAPPC6A	TRMT12	TRMT6	TRUB1	TSSC1	TXLNA	TYSND1	TYW1	UBA3	UBAP1	UBB	UBE2F	UBE2K	UBP1	UBXN6	UCP2	UNG	USP1	USP16	USP46	UVRAG	VAPA	VCP	VDAC1	VPS72	VRK1	VRK2	WARS	WBP11	WDR12	WDR46	WDYHV1	WHAMM	WIPI1	XAB2	XPO1	YBX1	YKT6	YWHAB	YWHAQ	ZC3H14	ZDHHC7	ZHX1
