# Supplementary material for: Comparative Transcriptomic Analysis of the Hematopoietic System between Human and Mouse by Single Cell RNA Sequencing
Source: Cells. 2021 Apr 21;10(5):973. doi: 10.3390/cells10050973 (PMC8143332; doi:10.3390/cells10050973)
Supplement: Supplementary file 1 [file cells-10-00973-s001.zip › supplementary materials/supp4_setSign.xlsx]

## Sheet: setSign
specie	regulonUpper	regulon	celltype	regulonSize	overlap	pvalue
human	GATA1_EXTENDED	GATA1_extended	MEP	232	54	1.08402e-35
mouse	IRF8_EXTENDED	Irf8_extended	LMPP_narrow	372	61	7.48396e-34
human	GATA1	GATA1	MEP	223	51	1.39105e-33
mouse	IRF8_EXTENDED	Irf8_extended	GMP_narrow	372	61	7.91639e-33
mouse	IRF8_EXTENDED	Irf8_extended	CMP_narrow	372	59	4.07246e-31
mouse	IRF8_EXTENDED	Irf8_extended	MPP_narrow	372	41	5.72528e-18
mouse	IRF8	Irf8	LMPP_narrow	167	27	2.45094e-16
human	GATA1_EXTENDED	GATA1_extended	CMP	232	30	7.57628e-15
human	SPI1_EXTENDED	SPI1_extended	GMP	393	38	1.56908e-14
human	GATA1	GATA1	CMP	223	29	1.77692e-14
human	GATA2_EXTENDED	GATA2_extended	MEP	77	18	2.20031e-13
human	SPI1	SPI1	GMP	376	35	3.96362e-13
mouse	GATA1_EXTENDED	Gata1_extended	MEP_narrow	43	14	1.56454e-12
mouse	CEBPE_EXTENDED	Cebpe_extended	GMP_narrow	126	20	4.2995e-12
mouse	IRF8	Irf8	CMP_narrow	167	22	1.16015e-11
human	GATA2	GATA2	MEP	64	15	1.94024e-11
mouse	GATA1	Gata1	MEP_narrow	35	12	3.56934e-11
mouse	IRF8	Irf8	MPP_narrow	167	19	1.35293e-09
human	GATA2_EXTENDED	GATA2_extended	CMP	77	14	1.60797e-09
mouse	IRF8	Irf8	GMP_narrow	167	19	2.24088e-09
mouse	MEIS1_EXTENDED	Meis1_extended	MPP_narrow	26	9	7.18507e-09
mouse	MEIS1_EXTENDED	Meis1_extended	LTHSC_narrow	26	9	8.25021e-09
mouse	CEBPE	Cebpe	GMP_narrow	91	14	8.47478e-09
human	IRF8_EXTENDED	IRF8_extended	ProB	280	22	9.28946e-08
human	GATA2	GATA2	CMP	64	11	1.4027e-07
mouse	GATA2_EXTENDED	Gata2_extended	CMP_narrow	54	10	2.40327e-07
mouse	HOXA9_EXTENDED	Hoxa9_extended	LMPP_narrow	23	7	6.26268e-07
human	CEBPA_EXTENDED	CEBPA_extended	GMP	13	6	8.35683e-07
human	IRF8	IRF8	ProB	117	13	1.03509e-06
human	JUNB_EXTENDED	JUNB_extended	GMP	310	21	1.61599e-06
mouse	HOXA9	Hoxa9	LMPP_narrow	20	6	4.30153e-06
mouse	HOXA9	Hoxa9	MPP_narrow	20	6	4.72541e-06
mouse	YBX1_EXTENDED	Ybx1_extended	MEP_narrow	586	29	5.65282e-06
mouse	FOS_EXTENDED	Fos_extended	LMPP_narrow	35	7	6.91227e-06
mouse	HOXA9_EXTENDED	Hoxa9_extended	MPP_narrow	23	6	9.31721e-06
human	SPIB_EXTENDED	SPIB_extended	ProB	68	9	1.2565e-05
human	JUNB	JUNB	GMP	251	17	1.42076e-05
human	IRF8_EXTENDED	IRF8_extended	GMP	280	18	1.57872e-05
human	SPI1	SPI1	ProB	376	21	2.47514e-05
human	GATA2_EXTENDED	GATA2_extended	HSC	77	9	3.08068e-05
human	SPI1_EXTENDED	SPI1_extended	ProB	393	21	4.49167e-05
human	JUNB_EXTENDED	JUNB_extended	ProB	310	18	5.45425e-05
mouse	PBX1_EXTENDED	Pbx1_extended	LTHSC_narrow	9	4	6.05916e-05
human	RAD21_EXTENDED	RAD21_extended	ETP	19	5	6.49214e-05
human	CEBPA	CEBPA	GMP	11	4	0.00012892
human	SPIB	SPIB	ProB	56	7	0.00015651
mouse	MEIS1_EXTENDED	Meis1_extended	LMPP_narrow	26	5	0.000170018
human	GATA2	GATA2	HSC	64	7	0.000330711
human	IRF8_EXTENDED	IRF8_extended	MLP	280	15	0.000466692
human	JUNB	JUNB	ProB	251	14	0.000483803
mouse	GATA2	Gata2	CMP_narrow	17	4	0.000487915
human	PBX1_EXTENDED	PBX1_extended	CMP	7	3	0.000659262
mouse	JUN_EXTENDED	Jun_extended	LTHSC_narrow	55	6	0.000732606
mouse	IRF8_EXTENDED	Irf8_extended	ESLAM_narrow	372	17	0.000802382
mouse	FLI1_EXTENDED	Fli1_extended	LTHSC_narrow	8	3	0.000806346
mouse	FOXP1_EXTENDED	Foxp1_extended	LMPP_narrow	9	3	0.000964959
human	JUNB	JUNB	MLP	251	13	0.00140441
human	IRF7_EXTENDED	IRF7_extended	ProB	24	4	0.0015978
mouse	MEIS1_EXTENDED	Meis1_extended	ESLAM_narrow	26	4	0.001852
human	KLF4_EXTENDED	KLF4_extended	GMP	66	6	0.00208429
human	MYC_EXTENDED	MYC_extended	HSC	28	4	0.00264712
mouse	CEBPE_EXTENDED	Cebpe_extended	LTHSC_narrow	126	8	0.00278061
human	KLF4	KLF4	GMP	48	5	0.00281506
mouse	FOSB	Fosb	LTHSC_narrow	14	3	0.00306922
mouse	GATA2_EXTENDED	Gata2_extended	ESLAM_narrow	54	5	0.00392861
human	FOSB_EXTENDED	FOSB_extended	HSC	32	4	0.00409107
mouse	MECOM	Mecom	MPP_narrow	4	2	0.00426783
mouse	MECOM	Mecom	LTHSC_narrow	4	2	0.00440626
mouse	FOS_EXTENDED	Fos_extended	MPP_narrow	35	4	0.00455895
mouse	FOS_EXTENDED	Fos_extended	LTHSC_narrow	35	4	0.00482734
mouse	FOSB_EXTENDED	Fosb_extended	LTHSC_narrow	19	3	0.00650776
human	EBF1	EBF1	EarlyB	5	2	0.00653499
human	JUN_EXTENDED	JUN_extended	HSC	19	3	0.00717839
human	JUNB_EXTENDED	JUNB_extended	MLP	310	13	0.00752649
human	JUNB_EXTENDED	JUNB_extended	HSC	310	13	0.00752649
human	IRF8_EXTENDED	IRF8_extended	ETP	280	12	0.00849326
mouse	CEBPE_EXTENDED	Cebpe_extended	MPP_narrow	126	7	0.0088886
mouse	CEBPE_EXTENDED	Cebpe_extended	CMP_narrow	126	7	0.0106789
human	SPIB_EXTENDED	SPIB_extended	ETP	68	5	0.0109043
human	PBX1_EXTENDED	PBX1_extended	MLP	7	2	0.0109336
mouse	TCF4	Tcf4	LMPP_narrow	8	2	0.0118436
mouse	FLI1_EXTENDED	Fli1_extended	MPP_narrow	8	2	0.0122254
human	FOS_EXTENDED	FOS_extended	HSC	262	11	0.0129546
human	RUNX2	RUNX2	ETP	8	2	0.0135022
mouse	PBX1_EXTENDED	Pbx1_extended	MPP_narrow	9	2	0.0147712
mouse	JUND	Jund	LTHSC_narrow	9	2	0.015236
mouse	PBX1_EXTENDED	Pbx1_extended	ESLAM_narrow	9	2	0.0153532
mouse	CEBPB	Cebpb	GMP_narrow	50	4	0.0158817
mouse	CEBPB_EXTENDED	Cebpb_extended	GMP_narrow	52	4	0.017934
mouse	FOS	Fos	LTHSC_narrow	10	2	0.0180711
human	RUNX2_EXTENDED	RUNX2_extended	ETP	10	2	0.0193296
mouse	GATA2_EXTENDED	Gata2_extended	MEP_narrow	54	4	0.0198851
mouse	JUNB_EXTENDED	Junb_extended	LTHSC_narrow	11	2	0.0211092
mouse	JUND_EXTENDED	Jund_extended	LTHSC_narrow	31	3	0.0216194
human	JUNB	JUNB	HSC	251	10	0.0233003
human	SPIB	SPIB	ETP	56	4	0.0239778
human	IRF8	IRF8	MLP	117	6	0.0258484
mouse	GATA1	Gata1	ESLAM_narrow	35	3	0.0292386
mouse	FOS_EXTENDED	Fos_extended	ESLAM_narrow	35	3	0.0292386
human	SPI1	SPI1	MLP	376	13	0.0292858
mouse	SOX4_EXTENDED	Sox4_extended	MPP_narrow	15	2	0.0341019
human	SPI1_EXTENDED	SPI1_extended	MLP	393	13	0.0389172
human	SPI1_EXTENDED	SPI1_extended	HSC	393	13	0.0389172
human	KLF4_EXTENDED	KLF4_extended	ProB	66	4	0.0391206
human	SPIB_EXTENDED	SPIB_extended	MLP	68	4	0.0426726
human	SPIB_EXTENDED	SPIB_extended	EarlyB	68	4	0.0426726
mouse	GATA2	Gata2	ESLAM_narrow	17	2	0.0434853
mouse	GATA1_EXTENDED	Gata1_extended	ESLAM_narrow	43	3	0.0474483
human	FOS	FOS	HSC	103	5	0.0482226
human	FOS	FOS	GMP	103	5	0.0482226
mouse	FOSB_EXTENDED	Fosb_extended	LMPP_narrow	19	2	0.0488475
mouse	FOSB_EXTENDED	Fosb_extended	ESLAM_narrow	19	2	0.0521826
human	FOS_EXTENDED	FOS_extended	ProB	262	9	0.0630564
human	FOS_EXTENDED	FOS_extended	GMP	262	9	0.0630564
mouse	CEBPB	Cebpb	MPP_narrow	50	3	0.0637952
human	SOX4	SOX4	MLP	21	2	0.0649546
human	KLF4	KLF4	ProB	48	3	0.0658257
mouse	CEBPB_EXTENDED	Cebpb_extended	MPP_narrow	52	3	0.0696808
human	ILF2_EXTENDED	ILF2_extended	ProB	3	1	0.0706508
mouse	CEBPB_EXTENDED	Cebpb_extended	LTHSC_narrow	52	3	0.0723982
human	IRF8	IRF8	ETP	117	5	0.0731527
human	IRF8	IRF8	EarlyB	117	5	0.0731527
mouse	GATA2_EXTENDED	Gata2_extended	MPP_narrow	54	3	0.0758008
mouse	JUN_EXTENDED	Jun_extended	MPP_narrow	55	3	0.0789462
human	IRF7_EXTENDED	IRF7_extended	ETP	24	2	0.0805307
human	IRF7_EXTENDED	IRF7_extended	EarlyB	24	2	0.0805307
mouse	MECOM	Mecom	LMPP_narrow	4	1	0.0818869
mouse	CEBPE	Cebpe	MPP_narrow	91	4	0.0829326
mouse	IRF8	Irf8	ESLAM_narrow	167	6	0.0876809
human	SPIB	SPIB	MLP	56	3	0.0925244
human	SPIB	SPIB	EarlyB	56	3	0.0925244
mouse	JUNB	Junb	LMPP_narrow	5	1	0.097438
mouse	JUNB	Junb	MPP_narrow	5	1	0.0990047
mouse	JUNB	Junb	LTHSC_narrow	5	1	0.100568
mouse	SMC3_EXTENDED	Smc3_extended	LTHSC_narrow	5	1	0.100568
human	SPI1	SPI1	HSC	376	11	0.101302
human	MYC_EXTENDED	MYC_extended	CMP	28	2	0.102836
human	E2F4	E2F4	MEP	5	1	0.104075
human	E2F4	E2F4	ETP	5	1	0.104075
human	EBF1	EBF1	MLP	5	1	0.104075
human	EBF1	EBF1	ETP	5	1	0.104075
human	JUN	JUN	HSC	5	1	0.104075
mouse	IRF2	Irf2	LMPP_narrow	6	1	0.112725
mouse	JUND_EXTENDED	Jund_extended	ESLAM_narrow	31	2	0.114394
mouse	BCL11A	Bcl11a	ESLAM_narrow	6	1	0.116761
mouse	BCL11A	Bcl11a	MEP_narrow	6	1	0.117655
mouse	EZH2_EXTENDED	Ezh2_extended	MEP_narrow	6	1	0.117655
human	BCL11A	BCL11A	MLP	6	1	0.120331
human	BCL11A	BCL11A	ETP	6	1	0.120331
human	BCL11A	BCL11A	EarlyB	6	1	0.120331
human	RORA_EXTENDED	RORA_extended	HSC	6	1	0.120331
human	RORA_EXTENDED	RORA_extended	ETP	6	1	0.120331
human	RORA_EXTENDED	RORA_extended	EarlyB	6	1	0.120331
human	FOS_EXTENDED	FOS_extended	MLP	262	8	0.123372
mouse	YBX1_EXTENDED	Ybx1_extended	GMP_narrow	586	15	0.127496
human	FOS	FOS	ProB	103	4	0.131643
human	PBX1_EXTENDED	PBX1_extended	MEP	7	1	0.136292
human	PBX1_EXTENDED	PBX1_extended	HSC	7	1	0.136292
mouse	FOS_EXTENDED	Fos_extended	CMP_narrow	35	2	0.141519
mouse	FLI1_EXTENDED	Fli1_extended	GMP_narrow	8	1	0.149197
mouse	FLI1_EXTENDED	Fli1_extended	CMP_narrow	8	1	0.149751
human	RUNX2	RUNX2	MLP	8	1	0.151961
mouse	PBX1_EXTENDED	Pbx1_extended	LMPP_narrow	9	1	0.157042
human	IRF8_EXTENDED	IRF8_extended	EarlyB	280	8	0.158482
mouse	JUND	Jund	ESLAM_narrow	9	1	0.162514
mouse	FOS	Fos	LMPP_narrow	10	1	0.171315
mouse	FOS	Fos	MPP_narrow	10	1	0.17395
human	IRF8	IRF8	GMP	117	4	0.179203
mouse	CEBPE_EXTENDED	Cebpe_extended	LMPP_narrow	126	4	0.180586
human	BCL11A_EXTENDED	BCL11A_extended	MLP	10	1	0.18245
human	BCL11A_EXTENDED	BCL11A_extended	ETP	10	1	0.18245
human	BCL11A_EXTENDED	BCL11A_extended	EarlyB	10	1	0.18245
human	RUNX2_EXTENDED	RUNX2_extended	MLP	10	1	0.18245
mouse	IRF5_EXTENDED	Irf5_extended	LMPP_narrow	11	1	0.185345
mouse	JUNB_EXTENDED	Junb_extended	LMPP_narrow	11	1	0.185345
mouse	RUNX3	Runx3	MPP_narrow	11	1	0.18817
mouse	JUNB_EXTENDED	Junb_extended	MPP_narrow	11	1	0.18817
mouse	RUNX3	Runx3	LTHSC_narrow	11	1	0.190985
mouse	IRF5_EXTENDED	Irf5_extended	LTHSC_narrow	11	1	0.190985
mouse	RUNX3	Runx3	ESLAM_narrow	11	1	0.191687
mouse	JUNB_EXTENDED	Junb_extended	ESLAM_narrow	11	1	0.191687
mouse	RUNX3	Runx3	GMP_narrow	11	1	0.193789
mouse	YBX1_EXTENDED	Ybx1_extended	CMP_narrow	586	14	0.196015
mouse	CEBPE_EXTENDED	Cebpe_extended	ESLAM_narrow	126	4	0.197208
human	CEBPA	CEBPA	MLP	11	1	0.197279
mouse	FOSB	Fosb	LMPP_narrow	14	1	0.226021
human	CEBPA_EXTENDED	CEBPA_extended	MLP	13	1	0.226132
human	CEBPA_EXTENDED	CEBPA_extended	EarlyB	13	1	0.226132
mouse	CEBPE	Cebpe	LTHSC_narrow	91	3	0.228163
mouse	CEBPE	Cebpe	ESLAM_narrow	91	3	0.229915
human	KLF4	KLF4	EarlyB	48	2	0.230067
mouse	IRF8_EXTENDED	Irf8_extended	LTHSC_narrow	372	9	0.230119
mouse	CEBPB	Cebpb	LTHSC_narrow	50	2	0.231207
mouse	CEBPB	Cebpb	ESLAM_narrow	50	2	0.232569
mouse	FOSB	Fosb	ESLAM_narrow	14	1	0.233544
mouse	FOSB	Fosb	CMP_narrow	14	1	0.236863
mouse	IRF2_EXTENDED	Irf2_extended	LMPP_narrow	15	1	0.239121
mouse	SOX4_EXTENDED	Sox4_extended	LMPP_narrow	15	1	0.239121
mouse	IRF2_EXTENDED	Irf2_extended	MPP_narrow	15	1	0.242637
mouse	CEBPB_EXTENDED	Cebpb_extended	ESLAM_narrow	52	2	0.245567
mouse	SOX4_EXTENDED	Sox4_extended	ESLAM_narrow	15	1	0.247007
mouse	SOX4_EXTENDED	Sox4_extended	CMP_narrow	15	1	0.250484
mouse	JUN_EXTENDED	Jun_extended	LMPP_narrow	55	2	0.251592
mouse	JUN_EXTENDED	Jun_extended	ESLAM_narrow	55	2	0.265102
human	MYB	MYB	MLP	16	1	0.267471
human	BCLAF1_EXTENDED	BCLAF1_extended	ProB	16	1	0.267471
human	BCLAF1_EXTENDED	BCLAF1_extended	ETP	16	1	0.267471
mouse	GATA2	Gata2	MPP_narrow	17	1	0.268479
mouse	GATA2	Gata2	MEP_narrow	17	1	0.275115
human	MYB_EXTENDED	MYB_extended	MLP	17	1	0.280753
mouse	MYC_EXTENDED	Myc_extended	CMP_narrow	18	1	0.289902
mouse	FOSB_EXTENDED	Fosb_extended	MPP_narrow	19	1	0.293435
mouse	FOSB_EXTENDED	Fosb_extended	CMP_narrow	19	1	0.302573
human	FOS	FOS	MLP	103	3	0.302718
human	JUN_EXTENDED	JUN_extended	ProB	19	1	0.306594
human	JUN_EXTENDED	JUN_extended	EarlyB	19	1	0.306594
human	JUN_EXTENDED	JUN_extended	CMP	19	1	0.306594
human	RAD21_EXTENDED	RAD21_extended	CMP	19	1	0.306594
mouse	HOXA9	Hoxa9	ESLAM_narrow	20	1	0.310844
human	JUNB	JUNB	ETP	251	6	0.325556
human	SOX4	SOX4	ProB	21	1	0.331504
human	GATA2	GATA2	ProB	64	2	0.337176
human	GATA2	GATA2	MLP	64	2	0.337176
mouse	HOXA9_EXTENDED	Hoxa9_extended	LTHSC_narrow	23	1	0.345373
mouse	HOXA9_EXTENDED	Hoxa9_extended	ESLAM_narrow	23	1	0.346508
human	KLF4_EXTENDED	KLF4_extended	MLP	66	2	0.350341
human	KLF4_EXTENDED	KLF4_extended	MEP	66	2	0.350341
human	KLF4_EXTENDED	KLF4_extended	EarlyB	66	2	0.350341
human	SPIB_EXTENDED	SPIB_extended	HSC	68	2	0.363413
human	SPIB_EXTENDED	SPIB_extended	GMP	68	2	0.363413
human	GATA1	GATA1	HSC	223	5	0.398316
human	MYC_EXTENDED	MYC_extended	ProB	28	1	0.411824
human	MYC_EXTENDED	MYC_extended	MLP	28	1	0.411824
human	MYC_EXTENDED	MYC_extended	MEP	28	1	0.411824
human	MYC_EXTENDED	MYC_extended	ETP	28	1	0.411824
human	GATA2_EXTENDED	GATA2_extended	ProB	77	2	0.420822
human	GATA2_EXTENDED	GATA2_extended	MLP	77	2	0.420822
human	GATA1_EXTENDED	GATA1_extended	HSC	232	5	0.430053
mouse	BCLAF1_EXTENDED	Bclaf1_extended	ESLAM_narrow	31	1	0.432814
human	SPI1_EXTENDED	SPI1_extended	ETP	393	8	0.442641
human	FOSB_EXTENDED	FOSB_extended	MLP	32	1	0.453294
human	FOSB_EXTENDED	FOSB_extended	MEP	32	1	0.453294
human	FOSB_EXTENDED	FOSB_extended	GMP	32	1	0.453294
human	FOSB_EXTENDED	FOSB_extended	CMP	32	1	0.453294
mouse	CEBPE	Cebpe	LMPP_narrow	91	2	0.468207
mouse	CEBPE	Cebpe	CMP_narrow	91	2	0.495991
human	JUNB_EXTENDED	JUNB_extended	ETP	310	6	0.510853
human	SPI1	SPI1	MEP	376	7	0.542577
human	SPI1	SPI1	ETP	376	7	0.542577
human	FOS	FOS	MEP	103	2	0.56936
mouse	IRF8	Irf8	LTHSC_narrow	167	3	0.572314
human	SPI1_EXTENDED	SPI1_extended	MEP	393	7	0.587536
human	GATA1	GATA1	MLP	223	4	0.589981
human	KLF4	KLF4	MLP	48	1	0.59184
human	KLF4	KLF4	MEP	48	1	0.59184
human	KLF4	KLF4	HSC	48	1	0.59184
human	GATA1_EXTENDED	GATA1_extended	ProB	232	4	0.620153
human	GATA1_EXTENDED	GATA1_extended	MLP	232	4	0.620153
mouse	GATA2_EXTENDED	Gata2_extended	LTHSC_narrow	54	1	0.620864
mouse	JUN_EXTENDED	Jun_extended	CMP_narrow	55	1	0.634934
human	SPIB	SPIB	HSC	56	1	0.647284
human	SPIB	SPIB	GMP	56	1	0.647284
human	JUNB	JUNB	MEP	251	4	0.679014
human	GATA2	GATA2	GMP	64	1	0.695172
human	KLF4_EXTENDED	KLF4_extended	HSC	66	1	0.706087
human	FOS_EXTENDED	FOS_extended	MEP	262	4	0.710003
human	GATA2_EXTENDED	GATA2_extended	GMP	77	1	0.759476
human	GATA1	GATA1	ProB	223	3	0.776852
mouse	YBX1_EXTENDED	Ybx1_extended	ESLAM_narrow	586	8	0.813947
human	JUNB_EXTENDED	JUNB_extended	MEP	310	4	0.819375
human	JUNB_EXTENDED	JUNB_extended	EarlyB	310	4	0.819375
human	JUNB	JUNB	EarlyB	251	3	0.838524
human	SPI1_EXTENDED	SPI1_extended	CMP	393	5	0.845204
human	FOS	FOS	EarlyB	103	1	0.85015
human	FOS	FOS	CMP	103	1	0.85015
human	IRF8	IRF8	CMP	117	1	0.883812
human	SPI1	SPI1	EarlyB	376	4	0.911807
human	SPI1	SPI1	CMP	376	4	0.911807
human	GATA1	GATA1	EarlyB	223	2	0.914637
human	GATA1_EXTENDED	GATA1_extended	EarlyB	232	2	0.925122
human	SPI1_EXTENDED	SPI1_extended	EarlyB	393	4	0.927408
human	IRF8_EXTENDED	IRF8_extended	HSC	280	2	0.963274
human	GATA1	GATA1	GMP	223	1	0.982932
human	GATA1	GATA1	ETP	223	1	0.982932
human	GATA1_EXTENDED	GATA1_extended	GMP	232	1	0.985487
human	GATA1_EXTENDED	GATA1_extended	ETP	232	1	0.985487
human	JUNB	JUNB	CMP	251	1	0.989691
human	FOS_EXTENDED	FOS_extended	EarlyB	262	1	0.991541
human	FOS_EXTENDED	FOS_extended	CMP	262	1	0.991541
human	IRF8_EXTENDED	IRF8_extended	CMP	280	1	0.993878
human	JUNB_EXTENDED	JUNB_extended	CMP	310	1	0.996425
mouse	YBX1_EXTENDED	Ybx1_extended	LMPP_narrow	586	1	0.999946
mouse	YBX1_EXTENDED	Ybx1_extended	LTHSC_narrow	586	1	0.999961
human	BCL11A	BCL11A	ProB	6	0	1
human	BCL11A	BCL11A	MEP	6	0	1
human	BCL11A	BCL11A	HSC	6	0	1
human	BCL11A	BCL11A	GMP	6	0	1
human	BCL11A	BCL11A	CMP	6	0	1
human	BCLAF1	BCLAF1	ProB	6	0	1
human	BCLAF1	BCLAF1	MLP	6	0	1
human	BCLAF1	BCLAF1	MEP	6	0	1
human	BCLAF1	BCLAF1	HSC	6	0	1
human	BCLAF1	BCLAF1	GMP	6	0	1
human	BCLAF1	BCLAF1	ETP	6	0	1
human	BCLAF1	BCLAF1	EarlyB	6	0	1
human	BCLAF1	BCLAF1	CMP	6	0	1
human	CEBPA	CEBPA	ProB	11	0	1
human	CEBPA	CEBPA	MEP	11	0	1
human	CEBPA	CEBPA	HSC	11	0	1
human	CEBPA	CEBPA	ETP	11	0	1
human	CEBPA	CEBPA	EarlyB	11	0	1
human	CEBPA	CEBPA	CMP	11	0	1
human	E2F4	E2F4	ProB	5	0	1
human	E2F4	E2F4	MLP	5	0	1
human	E2F4	E2F4	HSC	5	0	1
human	E2F4	E2F4	GMP	5	0	1
human	E2F4	E2F4	EarlyB	5	0	1
human	E2F4	E2F4	CMP	5	0	1
human	EBF1	EBF1	ProB	5	0	1
human	EBF1	EBF1	MEP	5	0	1
human	EBF1	EBF1	HSC	5	0	1
human	EBF1	EBF1	GMP	5	0	1
human	EBF1	EBF1	CMP	5	0	1
human	ETS1	ETS1	ProB	5	0	1
human	ETS1	ETS1	MLP	5	0	1
human	ETS1	ETS1	MEP	5	0	1
human	ETS1	ETS1	HSC	5	0	1
human	ETS1	ETS1	GMP	5	0	1
human	ETS1	ETS1	ETP	5	0	1
human	ETS1	ETS1	EarlyB	5	0	1
human	ETS1	ETS1	CMP	5	0	1
human	FOS	FOS	ETP	103	0	1
human	FOSB	FOSB	ProB	4	0	1
human	FOSB	FOSB	MLP	4	0	1
human	FOSB	FOSB	MEP	4	0	1
human	FOSB	FOSB	HSC	4	0	1
human	FOSB	FOSB	GMP	4	0	1
human	FOSB	FOSB	ETP	4	0	1
human	FOSB	FOSB	EarlyB	4	0	1
human	FOSB	FOSB	CMP	4	0	1
human	GATA2	GATA2	ETP	64	0	1
human	GATA2	GATA2	EarlyB	64	0	1
human	IRF8	IRF8	MEP	117	0	1
human	IRF8	IRF8	HSC	117	0	1
human	JUN	JUN	ProB	5	0	1
human	JUN	JUN	MLP	5	0	1
human	JUN	JUN	MEP	5	0	1
human	JUN	JUN	GMP	5	0	1
human	JUN	JUN	ETP	5	0	1
human	JUN	JUN	EarlyB	5	0	1
human	JUN	JUN	CMP	5	0	1
human	JUND	JUND	ProB	3	0	1
human	JUND	JUND	MLP	3	0	1
human	JUND	JUND	MEP	3	0	1
human	JUND	JUND	HSC	3	0	1
human	JUND	JUND	GMP	3	0	1
human	JUND	JUND	ETP	3	0	1
human	JUND	JUND	EarlyB	3	0	1
human	JUND	JUND	CMP	3	0	1
human	KLF4	KLF4	ETP	48	0	1
human	KLF4	KLF4	CMP	48	0	1
human	MYB	MYB	ProB	16	0	1
human	MYB	MYB	MEP	16	0	1
human	MYB	MYB	HSC	16	0	1
human	MYB	MYB	GMP	16	0	1
human	MYB	MYB	ETP	16	0	1
human	MYB	MYB	EarlyB	16	0	1
human	MYB	MYB	CMP	16	0	1
human	RUNX2	RUNX2	ProB	8	0	1
human	RUNX2	RUNX2	MEP	8	0	1
human	RUNX2	RUNX2	HSC	8	0	1
human	RUNX2	RUNX2	GMP	8	0	1
human	RUNX2	RUNX2	EarlyB	8	0	1
human	RUNX2	RUNX2	CMP	8	0	1
human	SOX4	SOX4	MEP	21	0	1
human	SOX4	SOX4	HSC	21	0	1
human	SOX4	SOX4	GMP	21	0	1
human	SOX4	SOX4	ETP	21	0	1
human	SOX4	SOX4	EarlyB	21	0	1
human	SOX4	SOX4	CMP	21	0	1
human	SPIB	SPIB	MEP	56	0	1
human	SPIB	SPIB	CMP	56	0	1
human	BCL11A_EXTENDED	BCL11A_extended	ProB	10	0	1
human	BCL11A_EXTENDED	BCL11A_extended	MEP	10	0	1
human	BCL11A_EXTENDED	BCL11A_extended	HSC	10	0	1
human	BCL11A_EXTENDED	BCL11A_extended	GMP	10	0	1
human	BCL11A_EXTENDED	BCL11A_extended	CMP	10	0	1
human	BCLAF1_EXTENDED	BCLAF1_extended	MLP	16	0	1
human	BCLAF1_EXTENDED	BCLAF1_extended	MEP	16	0	1
human	BCLAF1_EXTENDED	BCLAF1_extended	HSC	16	0	1
human	BCLAF1_EXTENDED	BCLAF1_extended	GMP	16	0	1
human	BCLAF1_EXTENDED	BCLAF1_extended	EarlyB	16	0	1
human	BCLAF1_EXTENDED	BCLAF1_extended	CMP	16	0	1
human	CEBPA_EXTENDED	CEBPA_extended	ProB	13	0	1
human	CEBPA_EXTENDED	CEBPA_extended	MEP	13	0	1
human	CEBPA_EXTENDED	CEBPA_extended	HSC	13	0	1
human	CEBPA_EXTENDED	CEBPA_extended	ETP	13	0	1
human	CEBPA_EXTENDED	CEBPA_extended	CMP	13	0	1
human	FOS_EXTENDED	FOS_extended	ETP	262	0	1
human	FOSB_EXTENDED	FOSB_extended	ProB	32	0	1
human	FOSB_EXTENDED	FOSB_extended	ETP	32	0	1
human	FOSB_EXTENDED	FOSB_extended	EarlyB	32	0	1
human	GATA2_EXTENDED	GATA2_extended	ETP	77	0	1
human	GATA2_EXTENDED	GATA2_extended	EarlyB	77	0	1
human	ILF2_EXTENDED	ILF2_extended	MLP	3	0	1
human	ILF2_EXTENDED	ILF2_extended	MEP	3	0	1
human	ILF2_EXTENDED	ILF2_extended	HSC	3	0	1
human	ILF2_EXTENDED	ILF2_extended	GMP	3	0	1
human	ILF2_EXTENDED	ILF2_extended	ETP	3	0	1
human	ILF2_EXTENDED	ILF2_extended	EarlyB	3	0	1
human	ILF2_EXTENDED	ILF2_extended	CMP	3	0	1
human	IRF7_EXTENDED	IRF7_extended	MLP	24	0	1
human	IRF7_EXTENDED	IRF7_extended	MEP	24	0	1
human	IRF7_EXTENDED	IRF7_extended	HSC	24	0	1
human	IRF7_EXTENDED	IRF7_extended	GMP	24	0	1
human	IRF7_EXTENDED	IRF7_extended	CMP	24	0	1
human	IRF8_EXTENDED	IRF8_extended	MEP	280	0	1
human	JUN_EXTENDED	JUN_extended	MLP	19	0	1
human	JUN_EXTENDED	JUN_extended	MEP	19	0	1
human	JUN_EXTENDED	JUN_extended	GMP	19	0	1
human	JUN_EXTENDED	JUN_extended	ETP	19	0	1
human	JUND_EXTENDED	JUND_extended	ProB	16	0	1
human	JUND_EXTENDED	JUND_extended	MLP	16	0	1
human	JUND_EXTENDED	JUND_extended	MEP	16	0	1
human	JUND_EXTENDED	JUND_extended	HSC	16	0	1
human	JUND_EXTENDED	JUND_extended	GMP	16	0	1
human	JUND_EXTENDED	JUND_extended	ETP	16	0	1
human	JUND_EXTENDED	JUND_extended	EarlyB	16	0	1
human	JUND_EXTENDED	JUND_extended	CMP	16	0	1
human	KLF4_EXTENDED	KLF4_extended	ETP	66	0	1
human	KLF4_EXTENDED	KLF4_extended	CMP	66	0	1
human	MYB_EXTENDED	MYB_extended	ProB	17	0	1
human	MYB_EXTENDED	MYB_extended	MEP	17	0	1
human	MYB_EXTENDED	MYB_extended	HSC	17	0	1
human	MYB_EXTENDED	MYB_extended	GMP	17	0	1
human	MYB_EXTENDED	MYB_extended	ETP	17	0	1
human	MYB_EXTENDED	MYB_extended	EarlyB	17	0	1
human	MYB_EXTENDED	MYB_extended	CMP	17	0	1
human	MYC_EXTENDED	MYC_extended	GMP	28	0	1
human	MYC_EXTENDED	MYC_extended	EarlyB	28	0	1
human	PBX1_EXTENDED	PBX1_extended	ProB	7	0	1
human	PBX1_EXTENDED	PBX1_extended	GMP	7	0	1
human	PBX1_EXTENDED	PBX1_extended	ETP	7	0	1
human	PBX1_EXTENDED	PBX1_extended	EarlyB	7	0	1
human	RAD21_EXTENDED	RAD21_extended	ProB	19	0	1
human	RAD21_EXTENDED	RAD21_extended	MLP	19	0	1
human	RAD21_EXTENDED	RAD21_extended	MEP	19	0	1
human	RAD21_EXTENDED	RAD21_extended	HSC	19	0	1
human	RAD21_EXTENDED	RAD21_extended	GMP	19	0	1
human	RAD21_EXTENDED	RAD21_extended	EarlyB	19	0	1
human	RORA_EXTENDED	RORA_extended	ProB	6	0	1
human	RORA_EXTENDED	RORA_extended	MLP	6	0	1
human	RORA_EXTENDED	RORA_extended	MEP	6	0	1
human	RORA_EXTENDED	RORA_extended	GMP	6	0	1
human	RORA_EXTENDED	RORA_extended	CMP	6	0	1
human	RUNX2_EXTENDED	RUNX2_extended	ProB	10	0	1
human	RUNX2_EXTENDED	RUNX2_extended	MEP	10	0	1
human	RUNX2_EXTENDED	RUNX2_extended	HSC	10	0	1
human	RUNX2_EXTENDED	RUNX2_extended	GMP	10	0	1
human	RUNX2_EXTENDED	RUNX2_extended	EarlyB	10	0	1
human	RUNX2_EXTENDED	RUNX2_extended	CMP	10	0	1
human	SMARCC1_EXTENDED	SMARCC1_extended	ProB	3	0	1
human	SMARCC1_EXTENDED	SMARCC1_extended	MLP	3	0	1
human	SMARCC1_EXTENDED	SMARCC1_extended	MEP	3	0	1
human	SMARCC1_EXTENDED	SMARCC1_extended	HSC	3	0	1
human	SMARCC1_EXTENDED	SMARCC1_extended	GMP	3	0	1
human	SMARCC1_EXTENDED	SMARCC1_extended	ETP	3	0	1
human	SMARCC1_EXTENDED	SMARCC1_extended	EarlyB	3	0	1
human	SMARCC1_EXTENDED	SMARCC1_extended	CMP	3	0	1
human	SMC3_EXTENDED	SMC3_extended	ProB	3	0	1
human	SMC3_EXTENDED	SMC3_extended	MLP	3	0	1
human	SMC3_EXTENDED	SMC3_extended	MEP	3	0	1
human	SMC3_EXTENDED	SMC3_extended	HSC	3	0	1
human	SMC3_EXTENDED	SMC3_extended	GMP	3	0	1
human	SMC3_EXTENDED	SMC3_extended	ETP	3	0	1
human	SMC3_EXTENDED	SMC3_extended	EarlyB	3	0	1
human	SMC3_EXTENDED	SMC3_extended	CMP	3	0	1
human	SPIB_EXTENDED	SPIB_extended	MEP	68	0	1
human	SPIB_EXTENDED	SPIB_extended	CMP	68	0	1
mouse	BCL11A	Bcl11a	LTHSC_narrow	6	0	1
mouse	BCL11A	Bcl11a	LMPP_narrow	6	0	1
mouse	BCL11A	Bcl11a	MPP_narrow	6	0	1
mouse	BCL11A	Bcl11a	CMP_narrow	6	0	1
mouse	BCL11A	Bcl11a	GMP_narrow	6	0	1
mouse	CEBPB	Cebpb	LMPP_narrow	50	0	1
mouse	CEBPB	Cebpb	CMP_narrow	50	0	1
mouse	CEBPB	Cebpb	MEP_narrow	50	0	1
mouse	CEBPE	Cebpe	MEP_narrow	91	0	1
mouse	FOS	Fos	CMP_narrow	10	0	1
mouse	FOS	Fos	MEP_narrow	10	0	1
mouse	FOS	Fos	GMP_narrow	10	0	1
mouse	FOS	Fos	ESLAM_narrow	10	0	1
mouse	FOSB	Fosb	MPP_narrow	14	0	1
mouse	FOSB	Fosb	MEP_narrow	14	0	1
mouse	FOSB	Fosb	GMP_narrow	14	0	1
mouse	GATA1	Gata1	LTHSC_narrow	35	0	1
mouse	GATA1	Gata1	LMPP_narrow	35	0	1
mouse	GATA1	Gata1	MPP_narrow	35	0	1
mouse	GATA1	Gata1	CMP_narrow	35	0	1
mouse	GATA1	Gata1	GMP_narrow	35	0	1
mouse	GATA2	Gata2	LTHSC_narrow	17	0	1
mouse	GATA2	Gata2	LMPP_narrow	17	0	1
mouse	GATA2	Gata2	GMP_narrow	17	0	1
mouse	HOXA9	Hoxa9	LTHSC_narrow	20	0	1
mouse	HOXA9	Hoxa9	CMP_narrow	20	0	1
mouse	HOXA9	Hoxa9	MEP_narrow	20	0	1
mouse	HOXA9	Hoxa9	GMP_narrow	20	0	1
mouse	IRF2	Irf2	LTHSC_narrow	6	0	1
mouse	IRF2	Irf2	MPP_narrow	6	0	1
mouse	IRF2	Irf2	CMP_narrow	6	0	1
mouse	IRF2	Irf2	MEP_narrow	6	0	1
mouse	IRF2	Irf2	GMP_narrow	6	0	1
mouse	IRF2	Irf2	ESLAM_narrow	6	0	1
mouse	IRF8	Irf8	MEP_narrow	167	0	1
mouse	JUNB	Junb	CMP_narrow	5	0	1
mouse	JUNB	Junb	MEP_narrow	5	0	1
mouse	JUNB	Junb	GMP_narrow	5	0	1
mouse	JUNB	Junb	ESLAM_narrow	5	0	1
mouse	JUND	Jund	LMPP_narrow	9	0	1
mouse	JUND	Jund	MPP_narrow	9	0	1
mouse	JUND	Jund	CMP_narrow	9	0	1
mouse	JUND	Jund	MEP_narrow	9	0	1
mouse	JUND	Jund	GMP_narrow	9	0	1
mouse	MECOM	Mecom	CMP_narrow	4	0	1
mouse	MECOM	Mecom	MEP_narrow	4	0	1
mouse	MECOM	Mecom	GMP_narrow	4	0	1
mouse	MECOM	Mecom	ESLAM_narrow	4	0	1
mouse	MYC	Myc	LTHSC_narrow	10	0	1
mouse	MYC	Myc	LMPP_narrow	10	0	1
mouse	MYC	Myc	MPP_narrow	10	0	1
mouse	MYC	Myc	CMP_narrow	10	0	1
mouse	MYC	Myc	MEP_narrow	10	0	1
mouse	MYC	Myc	GMP_narrow	10	0	1
mouse	MYC	Myc	ESLAM_narrow	10	0	1
mouse	RUNX3	Runx3	LMPP_narrow	11	0	1
mouse	RUNX3	Runx3	CMP_narrow	11	0	1
mouse	RUNX3	Runx3	MEP_narrow	11	0	1
mouse	TCF4	Tcf4	LTHSC_narrow	8	0	1
mouse	TCF4	Tcf4	MPP_narrow	8	0	1
mouse	TCF4	Tcf4	CMP_narrow	8	0	1
mouse	TCF4	Tcf4	MEP_narrow	8	0	1
mouse	TCF4	Tcf4	GMP_narrow	8	0	1
mouse	TCF4	Tcf4	ESLAM_narrow	8	0	1
mouse	BCLAF1_EXTENDED	Bclaf1_extended	LTHSC_narrow	31	0	1
mouse	BCLAF1_EXTENDED	Bclaf1_extended	LMPP_narrow	31	0	1
mouse	BCLAF1_EXTENDED	Bclaf1_extended	MPP_narrow	31	0	1
mouse	BCLAF1_EXTENDED	Bclaf1_extended	CMP_narrow	31	0	1
mouse	BCLAF1_EXTENDED	Bclaf1_extended	MEP_narrow	31	0	1
mouse	BCLAF1_EXTENDED	Bclaf1_extended	GMP_narrow	31	0	1
mouse	CEBPB_EXTENDED	Cebpb_extended	LMPP_narrow	52	0	1
mouse	CEBPB_EXTENDED	Cebpb_extended	CMP_narrow	52	0	1
mouse	CEBPB_EXTENDED	Cebpb_extended	MEP_narrow	52	0	1
mouse	CEBPE_EXTENDED	Cebpe_extended	MEP_narrow	126	0	1
mouse	EZH2_EXTENDED	Ezh2_extended	LTHSC_narrow	6	0	1
mouse	EZH2_EXTENDED	Ezh2_extended	LMPP_narrow	6	0	1
mouse	EZH2_EXTENDED	Ezh2_extended	MPP_narrow	6	0	1
mouse	EZH2_EXTENDED	Ezh2_extended	CMP_narrow	6	0	1
mouse	EZH2_EXTENDED	Ezh2_extended	GMP_narrow	6	0	1
mouse	EZH2_EXTENDED	Ezh2_extended	ESLAM_narrow	6	0	1
mouse	FLI1_EXTENDED	Fli1_extended	LMPP_narrow	8	0	1
mouse	FLI1_EXTENDED	Fli1_extended	MEP_narrow	8	0	1
mouse	FLI1_EXTENDED	Fli1_extended	ESLAM_narrow	8	0	1
mouse	FOS_EXTENDED	Fos_extended	MEP_narrow	35	0	1
mouse	FOS_EXTENDED	Fos_extended	GMP_narrow	35	0	1
mouse	FOSB_EXTENDED	Fosb_extended	MEP_narrow	19	0	1
mouse	FOSB_EXTENDED	Fosb_extended	GMP_narrow	19	0	1
mouse	FOXP1_EXTENDED	Foxp1_extended	LTHSC_narrow	9	0	1
mouse	FOXP1_EXTENDED	Foxp1_extended	MPP_narrow	9	0	1
mouse	FOXP1_EXTENDED	Foxp1_extended	CMP_narrow	9	0	1
mouse	FOXP1_EXTENDED	Foxp1_extended	MEP_narrow	9	0	1
mouse	FOXP1_EXTENDED	Foxp1_extended	GMP_narrow	9	0	1
mouse	FOXP1_EXTENDED	Foxp1_extended	ESLAM_narrow	9	0	1
mouse	GATA1_EXTENDED	Gata1_extended	LTHSC_narrow	43	0	1
mouse	GATA1_EXTENDED	Gata1_extended	LMPP_narrow	43	0	1
mouse	GATA1_EXTENDED	Gata1_extended	MPP_narrow	43	0	1
mouse	GATA1_EXTENDED	Gata1_extended	CMP_narrow	43	0	1
mouse	GATA1_EXTENDED	Gata1_extended	GMP_narrow	43	0	1
mouse	GATA2_EXTENDED	Gata2_extended	LMPP_narrow	54	0	1
mouse	GATA2_EXTENDED	Gata2_extended	GMP_narrow	54	0	1
mouse	HOXA9_EXTENDED	Hoxa9_extended	CMP_narrow	23	0	1
mouse	HOXA9_EXTENDED	Hoxa9_extended	MEP_narrow	23	0	1
mouse	HOXA9_EXTENDED	Hoxa9_extended	GMP_narrow	23	0	1
mouse	IRF2_EXTENDED	Irf2_extended	LTHSC_narrow	15	0	1
mouse	IRF2_EXTENDED	Irf2_extended	CMP_narrow	15	0	1
mouse	IRF2_EXTENDED	Irf2_extended	MEP_narrow	15	0	1
mouse	IRF2_EXTENDED	Irf2_extended	GMP_narrow	15	0	1
mouse	IRF2_EXTENDED	Irf2_extended	ESLAM_narrow	15	0	1
mouse	IRF5_EXTENDED	Irf5_extended	MPP_narrow	11	0	1
mouse	IRF5_EXTENDED	Irf5_extended	CMP_narrow	11	0	1
mouse	IRF5_EXTENDED	Irf5_extended	MEP_narrow	11	0	1
mouse	IRF5_EXTENDED	Irf5_extended	GMP_narrow	11	0	1
mouse	IRF5_EXTENDED	Irf5_extended	ESLAM_narrow	11	0	1
mouse	IRF8_EXTENDED	Irf8_extended	MEP_narrow	372	0	1
mouse	JUN_EXTENDED	Jun_extended	MEP_narrow	55	0	1
mouse	JUN_EXTENDED	Jun_extended	GMP_narrow	55	0	1
mouse	JUNB_EXTENDED	Junb_extended	CMP_narrow	11	0	1
mouse	JUNB_EXTENDED	Junb_extended	MEP_narrow	11	0	1
mouse	JUNB_EXTENDED	Junb_extended	GMP_narrow	11	0	1
mouse	JUND_EXTENDED	Jund_extended	LMPP_narrow	31	0	1
mouse	JUND_EXTENDED	Jund_extended	MPP_narrow	31	0	1
mouse	JUND_EXTENDED	Jund_extended	CMP_narrow	31	0	1
mouse	JUND_EXTENDED	Jund_extended	MEP_narrow	31	0	1
mouse	JUND_EXTENDED	Jund_extended	GMP_narrow	31	0	1
mouse	KLF2_EXTENDED	Klf2_extended	LTHSC_narrow	7	0	1
mouse	KLF2_EXTENDED	Klf2_extended	LMPP_narrow	7	0	1
mouse	KLF2_EXTENDED	Klf2_extended	MPP_narrow	7	0	1
mouse	KLF2_EXTENDED	Klf2_extended	CMP_narrow	7	0	1
mouse	KLF2_EXTENDED	Klf2_extended	MEP_narrow	7	0	1
mouse	KLF2_EXTENDED	Klf2_extended	GMP_narrow	7	0	1
mouse	KLF2_EXTENDED	Klf2_extended	ESLAM_narrow	7	0	1
mouse	MEIS1_EXTENDED	Meis1_extended	CMP_narrow	26	0	1
mouse	MEIS1_EXTENDED	Meis1_extended	MEP_narrow	26	0	1
mouse	MEIS1_EXTENDED	Meis1_extended	GMP_narrow	26	0	1
mouse	MYC_EXTENDED	Myc_extended	LTHSC_narrow	18	0	1
mouse	MYC_EXTENDED	Myc_extended	LMPP_narrow	18	0	1
mouse	MYC_EXTENDED	Myc_extended	MPP_narrow	18	0	1
mouse	MYC_EXTENDED	Myc_extended	MEP_narrow	18	0	1
mouse	MYC_EXTENDED	Myc_extended	GMP_narrow	18	0	1
mouse	MYC_EXTENDED	Myc_extended	ESLAM_narrow	18	0	1
mouse	PBX1_EXTENDED	Pbx1_extended	CMP_narrow	9	0	1
mouse	PBX1_EXTENDED	Pbx1_extended	MEP_narrow	9	0	1
mouse	PBX1_EXTENDED	Pbx1_extended	GMP_narrow	9	0	1
mouse	SMC3_EXTENDED	Smc3_extended	LMPP_narrow	5	0	1
mouse	SMC3_EXTENDED	Smc3_extended	MPP_narrow	5	0	1
mouse	SMC3_EXTENDED	Smc3_extended	CMP_narrow	5	0	1
mouse	SMC3_EXTENDED	Smc3_extended	MEP_narrow	5	0	1
mouse	SMC3_EXTENDED	Smc3_extended	GMP_narrow	5	0	1
mouse	SMC3_EXTENDED	Smc3_extended	ESLAM_narrow	5	0	1
mouse	SOX4_EXTENDED	Sox4_extended	LTHSC_narrow	15	0	1
mouse	SOX4_EXTENDED	Sox4_extended	MEP_narrow	15	0	1
mouse	SOX4_EXTENDED	Sox4_extended	GMP_narrow	15	0	1
mouse	YBX1_EXTENDED	Ybx1_extended	MPP_narrow	586	0	1

## Sheet: setSigSmallpvalue
specie	regulonUpper	regulon	celltype	regulonSize	overlap	pvalue
human	CEBPA	CEBPA	GMP	11	4	0.00012892
human	CEBPA_EXTENDED	CEBPA_extended	GMP	13	6	8.35683e-07
mouse	CEBPB	Cebpb	GMP_narrow	50	4	0.0158817
mouse	CEBPB	Cebpb	MPP_narrow	50	3	0.0637952
mouse	CEBPB_EXTENDED	Cebpb_extended	GMP_narrow	52	4	0.017934
mouse	CEBPB_EXTENDED	Cebpb_extended	MPP_narrow	52	3	0.0696808
mouse	CEBPB_EXTENDED	Cebpb_extended	LTHSC_narrow	52	3	0.0723982
mouse	CEBPE	Cebpe	GMP_narrow	91	14	8.47478e-09
mouse	CEBPE	Cebpe	MPP_narrow	91	4	0.0829326
mouse	CEBPE_EXTENDED	Cebpe_extended	GMP_narrow	126	20	4.2995e-12
mouse	CEBPE_EXTENDED	Cebpe_extended	LTHSC_narrow	126	8	0.00278061
mouse	CEBPE_EXTENDED	Cebpe_extended	MPP_narrow	126	7	0.0088886
mouse	CEBPE_EXTENDED	Cebpe_extended	CMP_narrow	126	7	0.0106789
human	EBF1	EBF1	EarlyB	5	2	0.00653499
mouse	FLI1_EXTENDED	Fli1_extended	LTHSC_narrow	8	3	0.000806346
mouse	FLI1_EXTENDED	Fli1_extended	MPP_narrow	8	2	0.0122254
mouse	FOS	Fos	LTHSC_narrow	10	2	0.0180711
human	FOS	FOS	HSC	103	5	0.0482226
human	FOS	FOS	GMP	103	5	0.0482226
mouse	FOS_EXTENDED	Fos_extended	LMPP_narrow	35	7	6.91227e-06
mouse	FOS_EXTENDED	Fos_extended	MPP_narrow	35	4	0.00455895
mouse	FOS_EXTENDED	Fos_extended	LTHSC_narrow	35	4	0.00482734
human	FOS_EXTENDED	FOS_extended	HSC	262	11	0.0129546
mouse	FOS_EXTENDED	Fos_extended	ESLAM_narrow	35	3	0.0292386
human	FOS_EXTENDED	FOS_extended	ProB	262	9	0.0630564
human	FOS_EXTENDED	FOS_extended	GMP	262	9	0.0630564
mouse	FOSB	Fosb	LTHSC_narrow	14	3	0.00306922
human	FOSB_EXTENDED	FOSB_extended	HSC	32	4	0.00409107
mouse	FOSB_EXTENDED	Fosb_extended	LTHSC_narrow	19	3	0.00650776
mouse	FOSB_EXTENDED	Fosb_extended	LMPP_narrow	19	2	0.0488475
mouse	FOSB_EXTENDED	Fosb_extended	ESLAM_narrow	19	2	0.0521826
mouse	FOXP1_EXTENDED	Foxp1_extended	LMPP_narrow	9	3	0.000964959
human	GATA1	GATA1	MEP	223	51	1.39105e-33
human	GATA1	GATA1	CMP	223	29	1.77692e-14
mouse	GATA1	Gata1	MEP_narrow	35	12	3.56934e-11
mouse	GATA1	Gata1	ESLAM_narrow	35	3	0.0292386
human	GATA1_EXTENDED	GATA1_extended	MEP	232	54	1.08402e-35
human	GATA1_EXTENDED	GATA1_extended	CMP	232	30	7.57628e-15
mouse	GATA1_EXTENDED	Gata1_extended	MEP_narrow	43	14	1.56454e-12
mouse	GATA1_EXTENDED	Gata1_extended	ESLAM_narrow	43	3	0.0474483
human	GATA2	GATA2	MEP	64	15	1.94024e-11
human	GATA2	GATA2	CMP	64	11	1.4027e-07
human	GATA2	GATA2	HSC	64	7	0.000330711
mouse	GATA2	Gata2	CMP_narrow	17	4	0.000487915
mouse	GATA2	Gata2	ESLAM_narrow	17	2	0.0434853
human	GATA2_EXTENDED	GATA2_extended	MEP	77	18	2.20031e-13
human	GATA2_EXTENDED	GATA2_extended	CMP	77	14	1.60797e-09
mouse	GATA2_EXTENDED	Gata2_extended	CMP_narrow	54	10	2.40327e-07
human	GATA2_EXTENDED	GATA2_extended	HSC	77	9	3.08068e-05
mouse	GATA2_EXTENDED	Gata2_extended	ESLAM_narrow	54	5	0.00392861
mouse	GATA2_EXTENDED	Gata2_extended	MEP_narrow	54	4	0.0198851
mouse	GATA2_EXTENDED	Gata2_extended	MPP_narrow	54	3	0.0758008
mouse	HOXA9	Hoxa9	LMPP_narrow	20	6	4.30153e-06
mouse	HOXA9	Hoxa9	MPP_narrow	20	6	4.72541e-06
mouse	HOXA9_EXTENDED	Hoxa9_extended	LMPP_narrow	23	7	6.26268e-07
mouse	HOXA9_EXTENDED	Hoxa9_extended	MPP_narrow	23	6	9.31721e-06
human	ILF2_EXTENDED	ILF2_extended	ProB	3	1	0.0706508
human	IRF7_EXTENDED	IRF7_extended	ProB	24	4	0.0015978
human	IRF7_EXTENDED	IRF7_extended	ETP	24	2	0.0805307
human	IRF7_EXTENDED	IRF7_extended	EarlyB	24	2	0.0805307
mouse	IRF8	Irf8	LMPP_narrow	167	27	2.45094e-16
mouse	IRF8	Irf8	CMP_narrow	167	22	1.16015e-11
mouse	IRF8	Irf8	MPP_narrow	167	19	1.35293e-09
mouse	IRF8	Irf8	GMP_narrow	167	19	2.24088e-09
human	IRF8	IRF8	ProB	117	13	1.03509e-06
human	IRF8	IRF8	MLP	117	6	0.0258484
human	IRF8	IRF8	ETP	117	5	0.0731527
human	IRF8	IRF8	EarlyB	117	5	0.0731527
mouse	IRF8	Irf8	ESLAM_narrow	167	6	0.0876809
mouse	IRF8_EXTENDED	Irf8_extended	LMPP_narrow	372	61	7.48396e-34
mouse	IRF8_EXTENDED	Irf8_extended	GMP_narrow	372	61	7.91639e-33
mouse	IRF8_EXTENDED	Irf8_extended	CMP_narrow	372	59	4.07246e-31
mouse	IRF8_EXTENDED	Irf8_extended	MPP_narrow	372	41	5.72528e-18
human	IRF8_EXTENDED	IRF8_extended	ProB	280	22	9.28946e-08
human	IRF8_EXTENDED	IRF8_extended	GMP	280	18	1.57872e-05
human	IRF8_EXTENDED	IRF8_extended	MLP	280	15	0.000466692
mouse	IRF8_EXTENDED	Irf8_extended	ESLAM_narrow	372	17	0.000802382
human	IRF8_EXTENDED	IRF8_extended	ETP	280	12	0.00849326
mouse	JUN_EXTENDED	Jun_extended	LTHSC_narrow	55	6	0.000732606
human	JUN_EXTENDED	JUN_extended	HSC	19	3	0.00717839
mouse	JUN_EXTENDED	Jun_extended	MPP_narrow	55	3	0.0789462
human	JUNB	JUNB	GMP	251	17	1.42076e-05
human	JUNB	JUNB	ProB	251	14	0.000483803
human	JUNB	JUNB	MLP	251	13	0.00140441
human	JUNB	JUNB	HSC	251	10	0.0233003
mouse	JUNB	Junb	LMPP_narrow	5	1	0.097438
mouse	JUNB	Junb	MPP_narrow	5	1	0.0990047
human	JUNB_EXTENDED	JUNB_extended	GMP	310	21	1.61599e-06
human	JUNB_EXTENDED	JUNB_extended	ProB	310	18	5.45425e-05
human	JUNB_EXTENDED	JUNB_extended	MLP	310	13	0.00752649
human	JUNB_EXTENDED	JUNB_extended	HSC	310	13	0.00752649
mouse	JUNB_EXTENDED	Junb_extended	LTHSC_narrow	11	2	0.0211092
mouse	JUND	Jund	LTHSC_narrow	9	2	0.015236
mouse	JUND_EXTENDED	Jund_extended	LTHSC_narrow	31	3	0.0216194
human	KLF4	KLF4	GMP	48	5	0.00281506
human	KLF4	KLF4	ProB	48	3	0.0658257
human	KLF4_EXTENDED	KLF4_extended	GMP	66	6	0.00208429
human	KLF4_EXTENDED	KLF4_extended	ProB	66	4	0.0391206
mouse	MECOM	Mecom	MPP_narrow	4	2	0.00426783
mouse	MECOM	Mecom	LTHSC_narrow	4	2	0.00440626
mouse	MECOM	Mecom	LMPP_narrow	4	1	0.0818869
mouse	MEIS1_EXTENDED	Meis1_extended	MPP_narrow	26	9	7.18507e-09
mouse	MEIS1_EXTENDED	Meis1_extended	LTHSC_narrow	26	9	8.25021e-09
mouse	MEIS1_EXTENDED	Meis1_extended	LMPP_narrow	26	5	0.000170018
mouse	MEIS1_EXTENDED	Meis1_extended	ESLAM_narrow	26	4	0.001852
human	MYC_EXTENDED	MYC_extended	HSC	28	4	0.00264712
mouse	PBX1_EXTENDED	Pbx1_extended	LTHSC_narrow	9	4	6.05916e-05
human	PBX1_EXTENDED	PBX1_extended	CMP	7	3	0.000659262
human	PBX1_EXTENDED	PBX1_extended	MLP	7	2	0.0109336
mouse	PBX1_EXTENDED	Pbx1_extended	MPP_narrow	9	2	0.0147712
mouse	PBX1_EXTENDED	Pbx1_extended	ESLAM_narrow	9	2	0.0153532
human	RAD21_EXTENDED	RAD21_extended	ETP	19	5	6.49214e-05
human	RUNX2	RUNX2	ETP	8	2	0.0135022
human	RUNX2_EXTENDED	RUNX2_extended	ETP	10	2	0.0193296
human	SOX4	SOX4	MLP	21	2	0.0649546
mouse	SOX4_EXTENDED	Sox4_extended	MPP_narrow	15	2	0.0341019
human	SPI1	SPI1	GMP	376	35	3.96362e-13
human	SPI1	SPI1	ProB	376	21	2.47514e-05
human	SPI1	SPI1	MLP	376	13	0.0292858
human	SPI1_EXTENDED	SPI1_extended	GMP	393	38	1.56908e-14
human	SPI1_EXTENDED	SPI1_extended	ProB	393	21	4.49167e-05
human	SPI1_EXTENDED	SPI1_extended	MLP	393	13	0.0389172
human	SPI1_EXTENDED	SPI1_extended	HSC	393	13	0.0389172
human	SPIB	SPIB	ProB	56	7	0.00015651
human	SPIB	SPIB	ETP	56	4	0.0239778
human	SPIB	SPIB	MLP	56	3	0.0925244
human	SPIB	SPIB	EarlyB	56	3	0.0925244
human	SPIB_EXTENDED	SPIB_extended	ProB	68	9	1.2565e-05
human	SPIB_EXTENDED	SPIB_extended	ETP	68	5	0.0109043
human	SPIB_EXTENDED	SPIB_extended	MLP	68	4	0.0426726
human	SPIB_EXTENDED	SPIB_extended	EarlyB	68	4	0.0426726
mouse	TCF4	Tcf4	LMPP_narrow	8	2	0.0118436
mouse	YBX1_EXTENDED	Ybx1_extended	MEP_narrow	586	29	5.65282e-06
